# Supplementary material for: Crystal structures of sodium-, lithium-, and ammonium 4,5-di­hydroxy­benzene-1,3-di­sulfonate (tiron) hydrates
Source: Acta Crystallogr E Crystallogr Commun. 2018 Jun 8;74(Pt 7):918–25. doi: 10.1107/S2056989018008009 (PMC6038641; doi:10.1107/S2056989018008009)
Supplement: Supplementary file 1 [file e-74-00918-sup1.cif]

##############################################################################
#                                                                            #
# This CIF contains the data in a paper accepted for publication in          #
# Acta Crystallographica Section E. It conforms to the requirements of       #
# Notes for Authors for Acta Crystallographica Section E, and has been       #
# peer reviewed under the auspices of the IUCr Commission on Journals.       #
#                                                                            #
# Full details of the Crystallographic Information File format               #
# are given in the paper "The Crystallographic Information File (CIF):       #
# a New Standard Archive File for Crystallography" by S. R. Hall, F. H.      #
# Allen and I. D. Brown [Acta Cryst. (1991), A47, 655-685].                  #
#                                                                            #
# The current version of the core CIF dictionary is obtainable from          #
# ftp://ftp.iucr.org/pub/cif_core.dic.                                       #
#                                                                            #
# Software is freely available for graphical display of the structure(s)     #
# in this CIF. For information consult the CIF software page                 #
# http://www.iucr.org/resources/cif/software.                                #
#                                                                            #
# This file may be used for bona fide research purposes within the           #
# scientific community so long as proper attribution is given to the journal # 
# article from which it was obtained.                                        #
#                                                                            #
##############################################################################
data_global
_audit_creation_method     'form.cif (version 2.0)'
_journal_data_validation_number     ?
_journal_date_recd_electronic     2018-05-07
_journal_date_accepted     2018-05-30
_journal_name_full     'Acta Crystallographica, Section E'
_journal_year     2018
_journal_volume     74
_journal_issue      7
_journal_page_first     918
_journal_page_last     925
_journal_paper_category     GM
_journal_paper_doi     10.1107/S2056989018008009
_journal_coeditor_code     ZL2730
_publ_contact_author_name
;
Ann M. Valentine
;
_publ_contact_author_address
;
Department of Chemistry
Temple University
1901 N. 13th St.
Philadelphia, PA 19122
USA
;
_publ_contact_author_email     'ann.valentine@temple.edu'
_publ_contact_author_fax
;
(215) 204-1532
;
_publ_contact_author_phone     '215-204-7836'
_publ_section_title
;
Crystal structures of sodium-, lithium-, and ammonium
4,5-dihydroxybenzene-1,3-disulfonate (tiron) hydrates.
;
_publ_section_title_footnote     .
loop_
    _publ_author_name
    _publ_author_footnote
    _publ_author_address
    'Corey J. Herbst-Gervasoni' .
;
Department of Chemistry
Temple University
1901 N. 13th St.
Philadelphia, PA 19122
USA
;
    'Michael R. Gau' .
;
Department of Chemistry
University of Pennsylvania
231 S. 34 Street
Philadelphia, PA 19104
USA
;
    'Michael J. Zdilla' .
;
Department of Chemistry
Temple University
1901 N. 13th St.
Philadelphia, PA 19122
USA
;
    'Ann M. Valentine' .
;
Department of Chemistry
Temple University
1901 N. 13th St.
Philadelphia, PA 19122
USA
;
_publ_section_synopsis
;
The first solid-state structures of the Na^+^, Li^+^, and NH~4~^+^ salts of the
tiron dianion are reported. The structures reveal significant changes in local
and long-range ionic interactions with variation of the cation, with
consequences for fields as disparate as bioinorganic chemistry and fuel cell
technologies.
;
data_NaTiron
_database_code_depnum_ccdc_archive 'CCDC 1811386'
_audit_creation_method     'SHELXL-2014/7'
_chemical_name_systematic     'Disodium 4,5-dihydroxybenzene-1,3-disulfonate'
_chemical_name_common     'Sodium Tiron H2O'
_chemical_formula_moiety     '2(Na +), C6 H6 O9 S2 2-'
_chemical_formula_sum     'C6 H6 Na2 O9 S2'
_chemical_formula_iupac     '2Na +, C6 H6 O9 S2 2-'
_chemical_formula_weight     332.21
_chemical_melting_point     ?
_shelx_space_group_comment
;
The symmetry employed for this shelxl refinement is uniquely defined
by the following loop, which should always be used as a source of
symmetry information in preference to the above space-group names.
They are only intended as comments.
;
_space_group_crystal_system     monoclinic
_space_group_name_H-M_alt     'P 1 21/n 1'
_space_group_name_Hall     '-P 2yn'
loop_
    _space_group_symop_operation_xyz
    'x, y, z'
    '-x+1/2, y+1/2, -z+1/2'
    '-x, -y, -z'
    'x-1/2, -y-1/2, z-1/2'
_cell_length_a     6.8156(7)
_cell_length_b     16.1449(15)
_cell_length_c     9.5870(9)
_cell_angle_alpha     90
_cell_angle_beta     92.727(2)
_cell_angle_gamma     90
_cell_volume     1053.73(18)
_cell_formula_units_Z     4
_cell_measurement_reflns_used     6900
_cell_measurement_theta_min     2.473
_cell_measurement_theta_max     27.855
_cell_measurement_temperature     100
_exptl_crystal_description     plank
_exptl_crystal_colour     colorless
_exptl_crystal_size_max     0.448
_exptl_crystal_size_mid     0.163
_exptl_crystal_size_min     0.13
_exptl_crystal_density_diffrn     2.094
_exptl_crystal_density_meas     ?
_exptl_crystal_density_method     ?
_exptl_crystal_F_000     672
_exptl_absorpt_coefficient_mu     0.631
_exptl_absorpt_correction_type     multi-scan
_exptl_absorpt_process_details
;
(SADABS; Bruker, 2014)
;
_shelx_estimated_absorpt_T_min     0.765
_shelx_estimated_absorpt_T_max     0.923
_exptl_absorpt_correction_T_min     0.6760
_exptl_absorpt_correction_T_max     0.7456
_diffrn_ambient_temperature     100
_diffrn_radiation_type     MoK\a
_diffrn_radiation_wavelength     0.71073
_diffrn_radiation_monochromator     graphite
_diffrn_measurement_device_type     'Bruker APEXII'
_diffrn_measurement_device     'CCD area detector'
_diffrn_measurement_method     '\w and \f scans'
_diffrn_detector_area_resol_mean     8.333
_diffrn_reflns_number     9573
_diffrn_reflns_av_R_equivalents     0.0250
_diffrn_reflns_theta_min     2.473
_diffrn_reflns_theta_max     27.856
_diffrn_reflns_theta_full     25.242
_diffrn_measured_fraction_theta_max     0.995
_diffrn_measured_fraction_theta_full     0.996
_diffrn_reflns_limit_h_min     -8
_diffrn_reflns_limit_h_max     8
_diffrn_reflns_limit_k_min     -17
_diffrn_reflns_limit_k_max     21
_diffrn_reflns_limit_l_min     -11
_diffrn_reflns_limit_l_max     12
_refine_special_details     ?
_reflns_number_total     2485
_reflns_number_gt     2340
_reflns_threshold_expression     'I > 2\s(I)'
_refine_ls_structure_factor_coef     Fsqd
_refine_ls_matrix_type     full
_refine_ls_R_factor_all     0.0248
_refine_ls_R_factor_gt     0.0232
_refine_ls_wR_factor_gt     0.0693
_refine_ls_wR_factor_ref     0.0705
_refine_ls_goodness_of_fit_ref     1.077
_refine_ls_restrained_S_all     1.077
_refine_ls_number_reflns     2485
_refine_ls_number_parameters     185
_refine_ls_number_restraints     0
_refine_ls_hydrogen_treatment     mixed
_refine_ls_weighting_scheme     calc
_refine_ls_weighting_details
              'w=1/[\s^2^(Fo^2^)+(0.0406P)^2^+0.6133P] where P=(Fo^2^+2Fc^2^)/3'
_atom_sites_solution_hydrogens     mixed
_atom_sites_solution_primary     dual
_atom_sites_solution_secondary     ?
_refine_ls_shift/su_max     0.001
_refine_ls_shift/su_mean     0.000
_refine_diff_density_max     0.435
_refine_diff_density_min     -0.426
_refine_ls_extinction_method     none
_refine_ls_extinction_coef     .
loop_
    _atom_type_symbol
    _atom_type_description
    _atom_type_scat_dispersion_real
    _atom_type_scat_dispersion_imag
    _atom_type_scat_source
    'C' 'C' 0.0033 0.0016
                         'International Tables Vol C Tables 4.2.6.8 and 6.1.1.4'
    'H' 'H' 0.0000 0.0000
                         'International Tables Vol C Tables 4.2.6.8 and 6.1.1.4'
    'Na' 'Na' 0.0362 0.0249
                         'International Tables Vol C Tables 4.2.6.8 and 6.1.1.4'
    'O' 'O' 0.0106 0.0060
                         'International Tables Vol C Tables 4.2.6.8 and 6.1.1.4'
    'S' 'S' 0.1246 0.1234
                         'International Tables Vol C Tables 4.2.6.8 and 6.1.1.4'
_computing_data_collection
;
APEX2 (Bruker, 2014)
;
_computing_cell_refinement
;
SAINT (Bruker, 2014)
;
_computing_data_reduction
;
SAINT (Bruker, 2014)
;
_computing_structure_solution
;
SHELXS97 (Sheldrick, 2008)
;
_computing_structure_refinement
;
SHELXL (Sheldrick, 2015)
;
_computing_molecular_graphics
;
<i>OLEX2</i> (Dolomanov <i>et al.</i>,  2009)
;
_computing_publication_material
;
<i>OLEX2</i> (Dolomanov <i>et al.</i>,  2009)
;
loop_
    _atom_site_type_symbol
    _atom_site_label
    _atom_site_fract_x
    _atom_site_fract_y
    _atom_site_fract_z
    _atom_site_U_iso_or_equiv
    _atom_site_adp_type
    _atom_site_calc_flag
    _atom_site_occupancy
    _atom_site_disorder_assembly
    _atom_site_disorder_group
    S S1 0.74934(5) 0.47581(2) 0.82422(3) 0.00662(9) Uani d 1 . .
    S S2 0.78290(5) 0.28628(2) 0.35605(3) 0.00666(9) Uani d 1 . .
    Na Na1 0.52212(8) 0.15609(3) 0.55730(6) 0.01024(13) Uani d 1 . .
    Na Na2 0.52978(8) 0.35866(3) 0.07130(6) 0.00904(13) Uani d 1 . .
    O O1 0.77862(15) 0.44913(6) 0.21044(10) 0.0095(2) Uani d 1 . .
    H H1 0.834(3) 0.4913(15) 0.184(2) 0.026(6) Uiso d 1 . .
    O O2 0.72832(15) 0.60443(6) 0.33613(10) 0.0103(2) Uani d 1 . .
    H H2 0.646843 0.597179 0.268721 0.015 Uiso calc 1 . .
    O O3 0.93352(15) 0.43988(6) 0.88058(10) 0.0102(2) Uani d 1 . .
    O O4 0.57824(15) 0.42796(6) 0.86349(10) 0.0104(2) Uani d 1 . .
    O O5 0.73253(14) 0.56359(6) 0.85674(10) 0.0094(2) Uani d 1 . .
    O O6 0.78663(15) 0.22645(6) 0.47032(10) 0.0089(2) Uani d 1 . .
    O O7 0.96390(15) 0.28408(6) 0.27946(10) 0.0104(2) Uani d 1 . .
    O O8 0.60507(15) 0.28136(6) 0.26724(10) 0.0102(2) Uani d 1 . .
    O O9 0.26274(16) 0.24089(7) 0.49210(11) 0.0115(2) Uani d 1 . .
    H H9A 0.256(4) 0.2814(17) 0.542(3) 0.042(7) Uiso d 1 . .
    H H9B 0.205(4) 0.2515(16) 0.419(3) 0.037(7) Uiso d 1 . .
    C C1 0.76633(19) 0.45634(8) 0.35261(13) 0.0074(2) Uani d 1 . .
    C C2 0.74189(19) 0.53371(8) 0.41504(14) 0.0078(3) Uani d 1 . .
    C C3 0.73789(19) 0.53988(8) 0.55936(14) 0.0082(2) Uani d 1 . .
    H H3 0.723889 0.592459 0.602256 0.010 Uiso calc 1 . .
    C C4 0.75445(19) 0.46884(8) 0.64062(13) 0.0073(2) Uani d 1 . .
    C C5 0.77038(19) 0.39085(8) 0.58031(13) 0.0082(3) Uani d 1 . .
    H H5 0.778109 0.342517 0.636828 0.010 Uiso calc 1 . .
    C C6 0.77476(19) 0.38501(8) 0.43624(14) 0.0072(2) Uani d 1 . .
loop_
    _atom_site_aniso_label
    _atom_site_aniso_U_11
    _atom_site_aniso_U_22
    _atom_site_aniso_U_33
    _atom_site_aniso_U_12
    _atom_site_aniso_U_13
    _atom_site_aniso_U_23
    S1 0.00802(17) 0.00652(17) 0.00529(15) -0.00008(11) -0.00004(11)
                                                                    -0.00033(10)
    S2 0.00871(17) 0.00549(16) 0.00574(16) 0.00048(11) -0.00007(12) 0.00022(11)
    Na1 0.0092(3) 0.0105(3) 0.0109(3) 0.0003(2) -0.0001(2) -0.0014(2)
    Na2 0.0093(3) 0.0099(3) 0.0079(3) 0.0004(2) -0.0002(2) 0.0004(2)
    O1 0.0137(5) 0.0090(5) 0.0060(4) -0.0021(4) 0.0006(3) 0.0014(4)
    O2 0.0152(5) 0.0072(5) 0.0081(4) -0.0012(4) -0.0029(4) 0.0030(4)
    O3 0.0105(5) 0.0108(5) 0.0091(4) 0.0022(4) -0.0018(3) 0.0007(4)
    O4 0.0111(5) 0.0121(5) 0.0079(4) -0.0035(4) 0.0009(3) 0.0017(4)
    O5 0.0110(5) 0.0071(5) 0.0100(4) 0.0005(4) 0.0007(3) -0.0018(3)
    O6 0.0113(5) 0.0073(4) 0.0081(4) 0.0008(4) 0.0003(4) 0.0024(3)
    O7 0.0116(5) 0.0111(5) 0.0087(5) 0.0022(4) 0.0031(4) 0.0003(3)
    O8 0.0118(5) 0.0095(5) 0.0091(5) -0.0010(4) -0.0029(4) 0.0005(3)
    O9 0.0135(5) 0.0114(5) 0.0095(5) 0.0012(4) -0.0007(4) -0.0003(4)
    C1 0.0066(6) 0.0090(6) 0.0065(6) -0.0009(5) 0.0000(4) 0.0007(5)
    C2 0.0072(6) 0.0069(6) 0.0093(6) -0.0006(5) -0.0003(5) 0.0021(5)
    C3 0.0073(6) 0.0074(6) 0.0100(6) -0.0008(5) 0.0003(5) 0.0000(5)
    C4 0.0068(6) 0.0091(6) 0.0059(6) -0.0007(5) -0.0001(4) 0.0003(5)
    C5 0.0079(6) 0.0080(6) 0.0086(6) -0.0002(5) 0.0004(5) 0.0013(5)
    C6 0.0065(6) 0.0064(6) 0.0087(6) 0.0004(5) 0.0002(4) -0.0007(5)
_geom_special_details
;
 All esds (except the esd in the dihedral angle between two l.s. planes)
 are estimated using the full covariance matrix.  The cell esds are taken
 into account individually in the estimation of esds in distances, angles
 and torsion angles; correlations between esds in cell parameters are only
 used when they are defined by crystal symmetry.  An approximate (isotropic)
 treatment of cell esds is used for estimating esds involving l.s. planes.
;
loop_
    _geom_bond_atom_site_label_1
    _geom_bond_atom_site_label_2
    _geom_bond_site_symmetry_2
    _geom_bond_distance
    _geom_bond_publ_flag
    S1 O3 . 1.4628(10) ?
    S1 O4 . 1.4630(10) ?
    S1 O5 . 1.4567(10) ?
    S1 C4 . 1.7657(13) ?
    S2 Na2 . 3.3683(7) ?
    S2 O6 . 1.4599(10) ?
    S2 O7 . 1.4658(10) ?
    S2 O8 . 1.4499(10) ?
    S2 C6 . 1.7717(14) ?
    Na1 Na2 4_566 3.3731(8) ?
    Na1 Na2 4_666 3.4644(8) ?
    Na1 O1 4_566 2.8332(12) ?
    Na1 O3 4_565 2.3534(11) ?
    Na1 O5 2_646 2.3611(11) ?
    Na1 O6 . 2.3192(12) ?
    Na1 O7 4_566 2.3890(11) ?
    Na1 O9 . 2.2988(12) ?
    Na2 O1 . 2.5640(12) ?
    Na2 O4 1_554 2.3223(11) ?
    Na2 O5 3_666 2.3163(11) ?
    Na2 O6 4_565 2.3278(11) ?
    Na2 O8 . 2.2929(11) ?
    Na2 O9 4_665 2.4073(12) ?
    O1 H1 . 0.82(2) ?
    O1 C1 . 1.3746(16) ?
    O2 H2 . 0.8400 ?
    O2 C2 . 1.3704(16) ?
    O9 H9A . 0.82(3) ?
    O9 H9B . 0.80(3) ?
    C1 C2 . 1.3984(18) ?
    C1 C6 . 1.4028(18) ?
    C2 C3 . 1.3888(19) ?
    C3 H3 . 0.9500 ?
    C3 C4 . 1.3881(18) ?
    C4 C5 . 1.3920(19) ?
    C5 H5 . 0.9500 ?
    C5 C6 . 1.3862(18) ?
loop_
    _geom_angle_atom_site_label_1
    _geom_angle_atom_site_label_2
    _geom_angle_atom_site_label_3
    _geom_angle_site_symmetry_1
    _geom_angle_site_symmetry_3
    _geom_angle
    _geom_angle_publ_flag
    O3 S1 O4 . . 112.09(6) ?
    O3 S1 C4 . . 106.60(6) ?
    O4 S1 C4 . . 106.06(6) ?
    O5 S1 O3 . . 112.43(6) ?
    O5 S1 O4 . . 112.76(6) ?
    O5 S1 C4 . . 106.31(6) ?
    O6 S2 Na2 . . 145.86(4) ?
    O6 S2 O7 . . 112.01(6) ?
    O6 S2 C6 . . 105.63(6) ?
    O7 S2 Na2 . . 90.76(4) ?
    O7 S2 C6 . . 106.48(6) ?
    O8 S2 Na2 . . 33.02(4) ?
    O8 S2 O6 . . 112.87(6) ?
    O8 S2 O7 . . 113.86(6) ?
    O8 S2 C6 . . 105.17(6) ?
    C6 S2 Na2 . . 90.81(5) ?
    Na2 Na1 Na2 4_566 4_666 170.83(3) ?
    O1 Na1 Na2 4_566 4_566 47.83(2) ?
    O1 Na1 Na2 4_566 4_666 123.18(3) ?
    O3 Na1 Na2 4_565 4_666 101.78(3) ?
    O3 Na1 Na2 4_565 4_566 76.14(3) ?
    O3 Na1 O1 4_565 4_566 80.89(4) ?
    O3 Na1 O5 4_565 2_646 89.31(4) ?
    O3 Na1 O7 4_565 4_566 149.34(4) ?
    O5 Na1 Na2 2_646 4_566 129.11(3) ?
    O5 Na1 Na2 2_646 4_666 41.72(3) ?
    O5 Na1 O1 2_646 4_566 82.09(4) ?
    O5 Na1 O7 2_646 4_566 95.13(4) ?
    O6 Na1 Na2 . 4_666 41.89(3) ?
    O6 Na1 Na2 . 4_566 147.21(3) ?
    O6 Na1 O1 . 4_566 164.68(4) ?
    O6 Na1 O3 . 4_565 103.94(4) ?
    O6 Na1 O5 . 2_646 83.43(4) ?
    O6 Na1 O7 . 4_566 106.70(4) ?
    O7 Na1 Na2 4_566 4_666 101.61(3) ?
    O7 Na1 Na2 4_566 4_566 77.60(3) ?
    O7 Na1 O1 4_566 4_566 69.77(3) ?
    O9 Na1 Na2 . 4_666 143.62(4) ?
    O9 Na1 Na2 . 4_566 45.51(3) ?
    O9 Na1 O1 . 4_566 92.07(4) ?
    O9 Na1 O3 . 4_565 91.64(4) ?
    O9 Na1 O5 . 2_646 173.87(4) ?
    O9 Na1 O6 . . 102.21(4) ?
    O9 Na1 O7 . 4_566 80.99(4) ?
    O4 Na2 O1 1_554 . 93.11(4) ?
    O4 Na2 O6 1_554 4_565 93.16(4) ?
    O4 Na2 O9 1_554 4_665 85.88(4) ?
    O5 Na2 O1 3_666 . 92.13(4) ?
    O5 Na2 O4 3_666 1_554 97.91(4) ?
    O5 Na2 O6 3_666 4_565 84.23(4) ?
    O5 Na2 O9 3_666 4_665 170.31(4) ?
    O6 Na2 O1 4_565 . 173.13(4) ?
    O6 Na2 O9 4_565 4_665 86.67(4) ?
    O8 Na2 O1 . . 76.54(4) ?
    O8 Na2 O4 . 1_554 158.38(4) ?
    O8 Na2 O5 . 3_666 101.35(4) ?
    O8 Na2 O6 . 4_565 98.43(4) ?
    O8 Na2 O9 . 4_665 76.69(4) ?
    O9 Na2 O1 4_665 . 96.58(4) ?
    Na1 O1 H1 4_665 . 92.7(16) ?
    Na2 O1 Na1 . 4_665 77.18(3) ?
    Na2 O1 H1 . . 127.7(15) ?
    C1 O1 Na1 . 4_665 129.01(8) ?
    C1 O1 Na2 . . 119.61(8) ?
    C1 O1 H1 . . 106.6(15) ?
    C2 O2 H2 . . 109.5 ?
    S1 O3 Na1 . 4_666 135.50(6) ?
    S1 O4 Na2 . 1_556 128.53(6) ?
    S1 O5 Na1 . 2_656 128.93(6) ?
    S1 O5 Na2 . 3_666 131.35(6) ?
    Na2 O5 Na1 3_666 2_656 95.57(4) ?
    S2 O6 Na1 . . 127.43(6) ?
    S2 O6 Na2 . 4_666 133.57(6) ?
    Na1 O6 Na2 . 4_666 96.41(4) ?
    S2 O7 Na1 . 4_665 128.04(6) ?
    S2 O8 Na2 . . 126.83(6) ?
    Na1 O9 Na2 . 4_566 91.54(4) ?
    Na1 O9 H9A . . 112.4(19) ?
    Na1 O9 H9B . . 134.7(18) ?
    Na2 O9 H9A 4_566 . 107.1(19) ?
    Na2 O9 H9B 4_566 . 96.3(19) ?
    H9A O9 H9B . . 108(2) ?
    O1 C1 C2 . . 120.94(12) ?
    O1 C1 C6 . . 119.63(12) ?
    C2 C1 C6 . . 119.42(12) ?
    O2 C2 C1 . . 120.95(12) ?
    O2 C2 C3 . . 119.09(12) ?
    C3 C2 C1 . . 119.93(12) ?
    C2 C3 H3 . . 120.2 ?
    C4 C3 C2 . . 119.66(12) ?
    C4 C3 H3 . . 120.2 ?
    C3 C4 S1 . . 120.12(10) ?
    C3 C4 C5 . . 121.34(12) ?
    C5 C4 S1 . . 118.52(10) ?
    C4 C5 H5 . . 120.6 ?
    C6 C5 C4 . . 118.76(12) ?
    C6 C5 H5 . . 120.6 ?
    C1 C6 S2 . . 119.47(10) ?
    C5 C6 S2 . . 119.74(10) ?
    C5 C6 C1 . . 120.76(12) ?
loop_
    _geom_torsion_atom_site_label_1
    _geom_torsion_atom_site_label_2
    _geom_torsion_atom_site_label_3
    _geom_torsion_atom_site_label_4
    _geom_torsion_site_symmetry_1
    _geom_torsion_site_symmetry_2
    _geom_torsion_site_symmetry_3
    _geom_torsion_site_symmetry_4
    _geom_torsion
    _geom_torsion_publ_flag
    S1 C4 C5 C6 . . . . -179.90(10) ?
    Na1 O1 C1 C2 4_665 . . . 141.05(10) ?
    Na1 O1 C1 C6 4_665 . . . -40.13(17) ?
    Na2 S2 O6 Na1 . . . . -20.03(12) ?
    Na2 S2 O6 Na2 . . . 4_666 137.20(6) ?
    Na2 S2 O7 Na1 . . . 4_665 11.89(7) ?
    Na2 S2 C6 C1 . . . . -29.14(11) ?
    Na2 S2 C6 C5 . . . . 148.78(11) ?
    Na2 O1 C1 C2 . . . . -121.37(12) ?
    Na2 O1 C1 C6 . . . . 57.45(15) ?
    O1 C1 C2 O2 . . . . 0.4(2) ?
    O1 C1 C2 C3 . . . . -177.37(12) ?
    O1 C1 C6 S2 . . . . -4.63(17) ?
    O1 C1 C6 C5 . . . . 177.47(12) ?
    O2 C2 C3 C4 . . . . -179.04(12) ?
    O3 S1 O4 Na2 . . . 1_556 35.85(9) ?
    O3 S1 O5 Na1 . . . 2_656 13.55(9) ?
    O3 S1 O5 Na2 . . . 3_666 -137.77(7) ?
    O3 S1 C4 C3 . . . . -121.82(11) ?
    O3 S1 C4 C5 . . . . 59.75(12) ?
    O4 S1 O3 Na1 . . . 4_666 -17.06(10) ?
    O4 S1 O5 Na1 . . . 2_656 141.46(7) ?
    O4 S1 O5 Na2 . . . 3_666 -9.86(10) ?
    O4 S1 C4 C3 . . . . 118.57(11) ?
    O4 S1 C4 C5 . . . . -59.86(12) ?
    O5 S1 O3 Na1 . . . 4_666 111.21(9) ?
    O5 S1 O4 Na2 . . . 1_556 -92.24(8) ?
    O5 S1 C4 C3 . . . . -1.68(13) ?
    O5 S1 C4 C5 . . . . 179.89(10) ?
    O6 S2 O7 Na1 . . . 4_665 165.81(6) ?
    O6 S2 O8 Na2 . . . . -178.30(6) ?
    O6 S2 C6 C1 . . . . -178.85(11) ?
    O6 S2 C6 C5 . . . . -0.93(12) ?
    O7 S2 O6 Na1 . . . . -148.47(7) ?
    O7 S2 O6 Na2 . . . 4_666 8.76(10) ?
    O7 S2 O8 Na2 . . . . -49.16(9) ?
    O7 S2 C6 C1 . . . . 61.90(12) ?
    O7 S2 C6 C5 . . . . -120.18(11) ?
    O8 S2 O6 Na1 . . . . -18.39(9) ?
    O8 S2 O6 Na2 . . . 4_666 138.85(8) ?
    O8 S2 O7 Na1 . . . 4_665 36.24(9) ?
    O8 S2 C6 C1 . . . . -59.25(12) ?
    O8 S2 C6 C5 . . . . 118.67(11) ?
    C1 C2 C3 C4 . . . . -1.2(2) ?
    C2 C1 C6 S2 . . . . 174.21(10) ?
    C2 C1 C6 C5 . . . . -3.7(2) ?
    C2 C3 C4 S1 . . . . -179.94(10) ?
    C2 C3 C4 C5 . . . . -1.6(2) ?
    C3 C4 C5 C6 . . . . 1.7(2) ?
    C4 S1 O3 Na1 . . . 4_666 -132.68(8) ?
    C4 S1 O4 Na2 . . . 1_556 151.80(7) ?
    C4 S1 O5 Na1 . . . 2_656 -102.73(8) ?
    C4 S1 O5 Na2 . . . 3_666 105.95(8) ?
    C4 C5 C6 S2 . . . . -176.94(10) ?
    C4 C5 C6 C1 . . . . 1.0(2) ?
    C6 S2 O6 Na1 . . . . 96.00(8) ?
    C6 S2 O6 Na2 . . . 4_666 -106.76(8) ?
    C6 S2 O7 Na1 . . . 4_665 -79.18(8) ?
    C6 S2 O8 Na2 . . . . 67.03(8) ?
    C6 C1 C2 O2 . . . . -178.42(12) ?
    C6 C1 C2 C3 . . . . 3.8(2) ?
loop_
    _geom_hbond_atom_site_label_D
    _geom_hbond_atom_site_label_H
    _geom_hbond_atom_site_label_A
    _geom_hbond_site_symmetry_A
    _geom_hbond_distance_DH
    _geom_hbond_distance_HA
    _geom_hbond_distance_DA
    _geom_hbond_angle_DHA
    _geom_hbond_publ_flag
    O1 H1 O3 3_766 0.82(2) 2.05(2) 2.8256(15) 156(2) yes
    O2 H2 O4 3_666 0.84 1.98 2.8145(14) 169.2 yes
    O9 H9A O2 3_666 0.82(3) 2.18(3) 2.9904(15) 173(3) yes
    O9 H9B O7 1_455 0.80(3) 2.14(3) 2.8975(15) 158(3) yes
_shelx_hkl_file
;
  -1   0   0  -10.30    0.30
   1   0   0   -8.90    0.40
  -1   0   0   -8.10    0.40
  -1   0   0   -9.40    0.40
  -2   0   0 9203.68  283.97
  -2   0   0 9272.37  283.67
   2   0   0 9999.00  284.37
  -3   0   0   -2.20    0.50
   3   0   0   -1.90    0.50
  -3   0   0   -2.40    0.50
  -4   0   0 9922.31  295.17
   4   0   0 9636.24  294.77
  -4   0   0 9896.01  294.57
  -5   0   0    1.10    0.70
   5   0   0    0.50    0.60
  -5   0   0    0.00    0.50
   6   0   0 2174.68   64.99
  -6   0   0 2107.99   64.79
  -7   0   0    0.00    0.80
  -8   0   0  505.25   16.90
   0   1   0   -0.50    0.10
   0   1   0   -0.40    0.10
  -1  -1   0    5.60    0.50
  -1  -1   0    4.10    0.50
   1  -1   0    5.10    0.40
   1   1   0    4.80    0.50
  -1   1   0    4.20    0.50
  -1   1   0    5.00    0.50
   2  -1   0   95.89    3.20
  -2  -1   0   95.59    3.20
  -2  -1   0   89.59    3.10
   2   1   0   93.59    3.20
  -2   1   0   90.39    3.10
  -2   1   0   84.19    3.10
   3  -1   0   -1.30    0.40
  -3  -1   0    0.10    0.50
  -3  -1   0   -0.50    0.50
   3   1   0   -0.60    0.40
  -3   1   0   -0.50    0.40
  -4  -1   0 1564.34   48.50
  -4  -1   0 1638.84   48.70
   4  -1   0 1639.54   48.60
   4   1   0 1642.54   48.70
  -4   1   0 1581.04   48.60
  -5  -1   0   59.49    2.90
  -5  -1   0   59.09    2.70
   5  -1   0   63.59    2.90
  -5   1   0   58.99    2.80
   5   1   0   66.09    3.00
  -6  -1   0  522.55   16.50
  -6  -1   0  509.05   16.80
   6   1   0  520.95   16.80
  -6   1   0  520.45   16.70
  -7  -1   0    8.10    1.40
  -7   1   0    7.80    1.30
  -8  -1   0  515.55   17.30
  -8   1   0  523.45   17.30
   0  -2   0  417.66   12.20
   0  -2   0  392.06   12.30
   0   2   0  405.96   12.20
   0   2   0  419.86   12.30
   0   2   0  393.76   12.20
  -1  -2   0 1234.78   35.50
   1  -2   0 1185.28   35.40
  -1  -2   0 1121.29   35.20
   1   2   0 1118.29   35.20
  -1   2   0 1158.58   35.30
  -1   2   0 1235.38   35.60
   2  -2   0 1782.02   54.29
  -2  -2   0 1873.51   54.69
  -2  -2   0 1787.32   54.39
  -2   2   0 1812.52   54.39
  -2   2   0 1926.11   55.09
   2   2   0 1749.53   54.39
  -3  -2   0   99.69    3.70
   3  -2   0  102.49    3.60
  -3  -2   0   95.29    3.50
  -3   2   0   91.09    3.50
   3   2   0   97.39    3.70
  -3   2   0  103.79    3.60
  -4  -2   0  264.07    8.40
  -4  -2   0  246.68    8.50
   4  -2   0  260.47    8.40
  -4   2   0  256.67    8.40
   4   2   0  257.07    8.50
  -4   2   0  245.68    8.40
  -5  -2   0  310.47   10.10
   5  -2   0  303.07   10.10
  -5  -2   0  308.97   10.30
   5   2   0  309.47   10.30
  -5   2   0  297.17   10.10
  -6  -2   0  673.13   21.10
  -6  -2   0  632.14   20.70
  -6   2   0  665.63   20.80
   6   2   0  669.93   21.10
  -7  -2   0    8.60    1.50
  -7   2   0   12.10    1.50
  -8  -2   0  162.08    6.80
  -8   2   0  169.98    6.70
   0  -3   0   -1.10    0.20
   0  -3   0   -0.90    0.20
   0   3   0   -1.20    0.20
   0   3   0   -1.10    0.20
   0   3   0   -0.90    0.10
  -1  -3   0    5.30    0.60
  -1   3   0    5.30    0.40
  -1   3   0    5.20    0.40
   1   3   0    4.60    0.60
  -1   3   0    5.90    0.40
  -2  -3   0   11.30    0.90
  -2  -3   0   10.40    0.80
   2  -3   0   10.60    0.70
  -2   3   0   11.20    0.70
   2   3   0   10.90    0.90
  -2   3   0   10.70    0.70
  -3  -3   0    8.60    1.00
  -3  -3   0    6.80    0.80
   3  -3   0   10.40    0.80
   3   3   0   10.00    1.00
  -3   3   0   10.90    0.80
  -3   3   0    9.80    0.90
   4  -3   0   75.59    2.90
  -4  -3   0   72.49    3.00
  -4  -3   0   71.39    3.10
  -4   3   0   72.99    2.90
   4   3   0   68.69    3.10
  -4   3   0   71.39    2.90
  -5  -3   0  184.68    6.50
  -5  -3   0  178.48    6.30
   5  -3   0  167.48    6.20
  -5   3   0  169.18    6.60
  -5   3   0  176.38    6.20
   5   3   0  173.38    6.40
  -6  -3   0   67.99    3.50
  -6  -3   0   69.89    3.30
  -6   3   0   68.29    3.20
   6   3   0   66.99    3.50
  -7  -3   0   15.10    1.70
  -7  -3   0   14.20    1.80
  -7   3   0   13.40    1.60
  -8  -3   0   51.69    3.30
  -8   3   0   44.60    2.90
   0  -4   0 1762.32   54.69
   0   4   0 1881.31   54.89
   0   4   0 1839.12   54.79
  -1  -4   0    0.00    0.30
  -1   4   0    0.50    0.20
   1   4   0    0.20    0.30
  -1   4   0    0.40    0.20
  -1   4   0    0.10    0.20
   1   4   0    0.70    0.40
  -2  -4   0 3962.30  116.19
  -2  -4   0 3619.14  115.39
  -2   4   0 3910.21  115.59
  -2   4   0 3897.81  115.29
   2   4   0 3844.32  116.29
   3  -4   0   94.29    3.50
  -3  -4   0   96.29    3.70
  -3  -4   0  105.19    3.70
  -3   4   0  101.49    3.50
  -3   4   0   99.59    3.50
   3   4   0  106.49    3.80
  -4  -4   0  172.78    6.10
   4  -4   0  182.58    6.00
  -4  -4   0  172.58    6.20
  -4   4   0  179.38    6.00
   4   4   0  166.88    6.20
  -4   4   0  178.08    6.00
  -5  -4   0   46.90    2.60
  -5  -4   0   45.30    2.40
  -5   4   0   43.60    2.20
   5   4   0   43.20    2.40
  -5   4   0   45.70    2.40
  -6  -4   0  690.33   21.00
  -6  -4   0  657.23   21.20
  -6   4   0  613.24   20.80
   6   4   0  689.33   21.30
  -7  -4   0    4.60    1.20
  -7  -4   0    3.50    1.20
   7   4   0    5.50    1.30
  -7   4   0    4.70    1.10
  -8  -4   0   92.19    4.80
  -8   4   0  102.19    4.50
   0  -5   0   -0.10    0.20
   0   5   0   -0.50    0.20
   0   5   0    0.30    0.30
  -1   5   0  296.77    8.20
  -1   5   0  272.77    8.20
   1   5   0  275.37    8.50
  -1   5   0  239.88    8.20
   1   5   0  279.67    8.50
  -2  -5   0  443.66   14.30
  -2  -5   0  461.05   14.20
   2   5   0  456.95   14.30
  -2   5   0  467.15   13.90
  -2   5   0  475.85   14.00
  -3  -5   0   35.80    1.70
  -3  -5   0   30.10    1.70
  -3   5   0   34.40    1.50
   3   5   0   33.80    1.80
  -3   5   0   33.70    1.50
  -4  -5   0    8.60    1.00
  -4  -5   0    7.20    1.00
   4   5   0    7.30    1.00
  -4   5   0    8.60    0.90
  -4   5   0    7.60    0.80
  -5  -5   0  224.98    7.80
  -5  -5   0  228.38    8.00
   5   5   0  220.48    8.00
  -5   5   0  227.08    7.60
  -5   5   0  221.88    7.70
  -6  -5   0 1162.78   35.60
  -6  -5   0 1153.08   35.80
  -6   5   0 1124.39   35.30
   6   5   0 1170.38   35.80
  -7  -5   0   43.80    2.70
  -7  -5   0   44.40    2.90
  -7   5   0   41.30    2.50
   7   5   0   42.90    2.90
  -8  -5   0    1.00    1.10
  -8  -5   0    2.00    1.00
  -8   5   0    2.10    1.00
   0  -6   0 1170.58   36.40
   0   6   0 1244.08   36.30
   1   6   0 1763.42   52.29
  -1   6   0 1757.12   52.39
  -1   6   0 1685.93   52.49
   1   6   0 1780.82   52.19
  -1   6   0 1761.22   52.29
  -2  -6   0 1048.10   31.50
  -2  -6   0 1035.70   31.40
   2   6   0 1028.60   31.50
   2   6   0 1017.40   31.50
  -2   6   0 1077.69   31.10
  -2   6   0 1043.20   31.20
  -3  -6   0   30.00    1.60
  -3  -6   0   33.20    1.80
  -3   6   0   33.20    1.40
   3   6   0   30.60    1.80
  -3   6   0   31.40    1.40
  -4  -6   0   48.30    2.50
  -4  -6   0   49.10    2.50
  -4   6   0   47.30    2.10
   4   6   0   50.89    2.50
  -4   6   0   50.99    2.10
  -5  -6   0  360.56   11.90
  -5  -6   0  368.36   11.70
   5   6   0  347.77   11.90
  -5   6   0  345.67   11.40
  -5   6   0  346.67   11.40
  -6  -6   0  189.88    7.10
  -6  -6   0  198.68    7.40
  -6   6   0  192.48    6.80
   6   6   0  191.08    7.30
  -7  -6   0  113.79    5.00
  -7  -6   0  122.49    5.30
  -7   6   0  113.19    4.70
   7   6   0  115.19    5.30
  -8  -6   0   68.19    4.00
  -8  -6   0   71.09    3.80
  -8   6   0   66.19    3.50
   0  -7   0    0.50    0.20
   0   7   0    0.00    0.20
   1  -7   0   22.50    1.00
  -1   7   0   21.50    0.90
  -1   7   0   21.00    0.80
  -1   7   0   20.70    0.90
   1   7   0   20.90    1.10
   1   7   0   21.40    1.20
  -2  -7   0    0.40    0.40
  -2  -7   0    0.20    0.40
   2   7   0    0.00    0.40
   2   7   0    0.00    0.50
  -2   7   0    0.10    0.20
  -2   7   0    0.00    0.20
  -3  -7   0   36.30    1.90
  -3  -7   0   33.30    1.80
  -3   7   0   34.00    1.50
   3   7   0   34.10    1.90
  -3   7   0   36.10    1.50
  -4  -7   0   12.90    1.30
  -4  -7   0   12.30    1.30
  -4   7   0   11.00    0.90
   4   7   0   10.90    1.20
  -4   7   0   11.90    1.00
  -5  -7   0  222.08    7.60
  -5  -7   0  208.38    7.70
  -5   7   0  208.28    7.20
  -5   7   0  216.98    7.20
   5   7   0  209.58    7.70
  -6  -7   0   22.80    2.00
  -6  -7   0   21.00    2.10
   6   7   0   20.90    2.10
  -6   7   0   22.90    1.70
  -7  -7   0   57.99    3.60
  -7  -7   0   61.69    3.50
  -7   7   0   64.79    3.10
   7   7   0   66.99    3.70
  -8  -7   0    1.50    1.00
  -8   7   0    1.60    0.90
   0  -8   0   12.70    0.60
   0   8   0   12.00    0.70
   0   8   0   10.80    0.80
   1  -8   0   13.20    0.70
   1   8   0   12.30    1.00
   1   8   0   13.90    0.90
  -1   8   0   12.50    0.60
  -1   8   0   13.80    0.60
  -1   8   0   13.20    0.70
  -2  -8   0   38.20    1.70
  -2  -8   0   38.80    1.90
  -2   8   0   37.90    1.40
   2   8   0   38.20    1.90
  -2   8   0   36.00    1.40
   2   8   0   36.50    1.80
  -2   8   0   40.00    1.40
  -3  -8   0  432.56   13.90
  -3  -8   0  438.36   14.10
  -3   8   0  453.35   13.60
  -3   8   0  451.05   13.50
   3   8   0  440.06   14.10
  -4  -8   0  108.59    4.40
  -4  -8   0  106.89    4.20
  -4   8   0  103.99    3.70
  -4   8   0  107.09    3.80
   4   8   0  108.99    4.40
  -5  -8   0   10.40    1.40
  -5   8   0    8.20    0.90
   5   8   0    8.60    1.30
  -6  -8   0   19.80    2.00
  -6  -8   0   18.20    1.80
  -6   8   0   18.50    1.50
   6   8   0   17.50    2.00
  -7  -8   0   55.79    3.30
  -7   8   0   54.69    2.80
   7   8   0   56.69    3.50
  -8  -8   0   57.09    3.50
  -8   8   0   57.09    3.10
   0  -9   0   -0.10    0.20
   0   9   0    0.50    0.30
   0   9   0    0.20    0.30
   1  -9   0   82.29    2.80
  -1   9   0   83.09    2.60
  -1   9   0   79.69    2.70
   1   9   0   85.29    3.10
  -1   9   0   82.69    2.70
   1   9   0   87.59    3.00
  -2  -9   0    8.60    0.90
  -2   9   0    9.70    0.50
   2   9   0   10.00    1.00
  -2   9   0    9.10    0.60
  -2   9   0    9.70    0.50
   2   9   0   11.00    1.00
  -3  -9   0   25.70    1.70
  -3  -9   0   24.90    1.60
  -3   9   0   26.50    1.20
   3   9   0   27.00    1.70
  -3   9   0   27.90    1.20
  -4  -9   0   41.20    2.40
  -4  -9   0   40.40    2.20
  -4   9   0   39.70    1.80
   4   9   0   40.10    2.40
  -4   9   0   39.30    1.70
  -5  -9   0   62.09    3.30
  -5   9   0   57.79    2.50
   5   9   0   58.59    3.20
  -6  -9   0  113.59    4.90
  -6   9   0  118.79    4.40
   6   9   0  111.79    5.10
  -7  -9   0   70.09    3.80
   7   9   0   72.49    4.00
  -7   9   0   68.89    3.20
  -8  -9   0   76.29    4.20
   8   9   0   79.89    4.60
  -8   9   0   76.89    3.70
   0 -10   0  674.13   20.90
   0  10   0  692.93   21.10
   0  10   0  729.43   21.10
   1 -10   0 1133.39   35.90
  -1  10   0 1223.58   36.10
   1  10   0 1214.88   36.10
  -1  10   0 1200.18   35.70
   1  10   0 1238.38   36.20
  -2 -10   0  200.48    6.90
   2 -10   0  210.18    6.60
  -2  10   0  212.78    6.40
   2  10   0  201.68    6.80
   2  10   0  203.08    6.90
  -3 -10   0  575.64   18.20
  -3 -10   0  559.74   18.00
   3  10   0  536.15   19.20
  -3  10   0  587.94   17.40
  -3  10   0  602.14   17.40
   3  10   0  598.84   18.20
  -4 -10   0  242.48    8.40
   4  10   0  234.28    8.50
  -4  10   0  252.27    7.70
  -5  10   0  604.74   18.70
   5  10   0  608.44   19.60
  -6 -10   0    0.80    0.90
   6  10   0    1.30    1.00
  -6  10   0   -0.10    0.50
  -7 -10   0  109.59    5.10
  -7  10   0  113.29    4.40
   7  10   0  108.59    5.30
   0  11   0    0.80    0.40
   0  11   0    1.10    0.30
   1 -11   0    2.70    0.40
  -1  11   0    1.70    0.20
   1  11   0    1.90    0.50
  -1  11   0    1.30    0.30
   1  11   0    2.10    0.50
   2 -11   0  103.19    3.50
  -2  11   0   99.09    3.30
   2  11   0   94.89    3.80
   2  11   0   93.99    3.60
  -3 -11   0   28.90    1.70
   3  11   0   28.30    1.90
  -4 -11   0    9.40    1.30
  -4  11   0    8.60    0.70
   4  11   0    9.80    1.40
  -5 -11   0   42.80    2.60
  -5  11   0   33.70    1.70
  -5  11   0   35.90    1.70
   5  11   0   36.60    2.50
  -6 -11   0  351.26   12.60
  -6  11   0  366.66   11.70
   6  11   0  387.36   12.90
  -7 -11   0   77.69    4.10
   7  11   0   80.49    4.40
  -7  11   0   72.69    3.20
   0  12   0 1265.07   38.10
   0  12   0 1244.98   38.10
   0  12   0 1306.07   38.10
   1 -12   0   14.40    0.80
  -1  12   0   15.20    0.80
   1  12   0   16.10    1.20
   1  12   0   15.40    1.00
   2 -12   0  910.61   27.10
   2  12   0  864.11   27.30
   2  12   0  927.01   27.50
  -2  12   0  887.21   26.90
  -3 -12   0  644.04   20.70
   3  12   0  661.83   20.50
  -4 -12   0  425.76   14.10
  -4  12   0  440.16   13.10
  -4  12   0  434.76   13.10
   4  12   0  424.36   14.20
  -5 -12   0    8.90    1.50
  -5  12   0    6.40    0.70
   5  12   0    6.20    1.30
  -5  12   0    6.30    0.70
  -6 -12   0  236.78    8.70
  -6  12   0  234.18    7.60
   6  12   0  230.48    8.90
  -7 -12   0  112.99    5.30
  -7  12   0  111.29    4.20
   7  12   0  113.69    5.50
   0  13   0    2.10    0.40
   1 -13   0    0.60    0.30
  -1  13   0    1.00    0.30
   1  13   0    0.40    0.40
   1  13   0    0.30    0.50
   2 -13   0   16.90    1.10
   2  13   0   18.10    1.40
  -2  13   0   16.90    0.90
   3 -13   0   71.89    2.90
   3  13   0   67.89    3.20
   4  13   0  101.09    4.40
  -5  13   0    6.80    0.60
   5  13   0    7.30    1.40
   6  13   0  172.58    7.20
  -6  13   0  178.48    5.80
   7  13   0   48.80    3.50
  -7  13   0   52.39    2.30
   0  14   0  175.88    5.70
   0  14   0  183.58    5.80
   0  14   0  175.48    5.70
  -1  14   0   10.70    0.80
   1  14   0   10.10    0.90
   1  14   0    9.80    1.00
   2 -14   0  985.70   29.50
   2  14   0  953.60   29.90
  -2  14   0  989.80   29.30
   3 -14   0  107.19    3.80
   3  14   0   97.39    4.20
   4 -14   0   82.79    3.50
   4  14   0   86.89    4.00
   5  14   0    1.10    1.00
   6  14   0  147.99    6.40
   0  15   0    0.80    0.30
   0  15   0    0.90    0.40
   0  15   0    0.30    0.40
  -1  15   0   49.99    2.00
   1  15   0   50.99    2.20
   1  15   0   49.10    2.20
  -2  15   0   49.40    1.90
   2  15   0   48.60    2.50
   3  15   0  108.79    4.50
   4 -15   0   86.59    3.60
   4  15   0   84.39    4.00
   5 -15   0    1.00    0.70
   5  15   0    0.60    1.00
   6  15   0    3.70    1.30
   0  16   0 1122.09   32.60
   0  16   0 1063.79   32.90
   0  16   0 1084.79   32.70
  -1  16   0  110.99    3.80
   1  16   0  108.09    4.00
   1  16   0  114.59    4.00
   2  16   0  235.98    8.10
  -2  16   0  243.18    7.60
   3  16   0    0.00    0.70
   4  16   0  489.35   16.10
   5  16   0   95.59    4.60
   0  17   0    3.30    0.50
   1  17   0    4.60    0.70
   1  17   0    4.00    0.70
  -1  17   0    3.80    0.60
  -2  17   0   60.59    2.30
   2  17   0   60.89    2.80
   3  17   0    9.10    1.30
   4  17   0  107.39    4.70
   5  17   0   28.90    2.50
   0  18   0   91.89    3.40
  -1  18   0    9.70    0.90
   1  18   0    7.70    0.90
   1  18   0    7.70    0.90
  -2  18   0    9.00    0.80
   2  18   0    8.40    1.10
   3  18   0   25.50    2.00
   4  18   0    7.30    1.30
   0  19   0    0.80    0.50
   1  19   0  191.18    6.50
  -1  19   0  189.18    6.30
   1  19   0  187.78    6.20
   2  19   0   10.10    1.20
  -2  19   0   10.60    0.80
   3  19   0    1.40    0.90
   0  20   0   59.89    2.60
  -1  20   0  148.39    5.00
   1  20   0  145.89    5.20
   1  20   0  140.79    4.80
   2  20   0  126.69    4.80
   2  20   0  129.79    4.90
   3  20   0   27.40    2.00
   0  21   0    0.90    0.50
  -1  21   0   26.00    1.40
   1  21   0   24.30    1.60
  -8   0   1    1.80    1.10
  -7   0   1    9.60    1.50
  -6   0   1    0.20    0.60
  -6   0   1   -0.60    0.70
  -5   0   1   42.90    2.40
  -5   0   1   46.20    2.20
   5   0  -1   47.60    2.40
  -4   0   1   -0.50    0.50
   4   0  -1   -1.00    0.40
  -4   0   1   -0.90    0.50
  -3   0   1  237.68    7.90
   3   0  -1  244.88    7.90
  -3   0   1  243.88    7.80
   2   0  -1   -0.30    0.40
  -2   0   1   -0.50    0.30
  -2   0   1   -0.90    0.40
  -2   0   1   -0.60    0.40
  -1   0   1  527.15   15.70
   1   0  -1  516.15   15.70
  -1   0   1  521.85   15.70
  -1   0   1  521.35   15.60
   0   0   1    0.20    0.10
   0   0   1    0.30    0.10
   0   0  -1    0.10    0.10
   0   0   1    0.10    0.10
   0   0  -1    0.20    0.10
  -1   0  -1  111.09    3.50
   1   0   1  107.39    3.50
  -2   0  -1   -0.60    0.40
   2   0   1    0.00    0.30
  -3   0  -1  203.78    6.60
   3   0   1  198.08    6.60
  -4   0  -1    0.80    0.60
   4   0   1    0.10    0.50
   5   0   1  305.67   10.20
  -5   0  -1  307.37   10.20
   6   0   1    0.60    0.70
  -6   0  -1   -0.20    0.70
  -7   0  -1  509.85   16.80
  -8   0  -1    0.10    1.00
  -8  -1   1   16.70    2.00
  -8   1   1   16.70    2.00
  -7  -1   1  133.99    5.40
  -7  -1   1  146.69    5.90
  -7   1   1  137.69    5.70
  -6  -1   1    1.30    0.90
  -6  -1   1    0.30    0.70
   6   1  -1    0.20    0.90
  -6   1   1    1.70    0.90
  -5  -1   1  360.76   11.70
   5  -1  -1  353.26   11.60
  -5  -1   1  345.57   11.40
   5   1  -1  362.56   11.70
  -5   1   1  354.36   11.50
  -5   1   1  344.07   11.30
   4  -1  -1   67.69    2.90
  -4  -1   1   67.79    2.90
  -4  -1   1   70.89    3.10
  -4   1   1   74.19    2.80
  -4   1   1   77.39    3.00
   4   1  -1   79.29    3.10
  -3  -1   1  148.39    5.10
   3  -1  -1  154.38    5.10
  -3   1   1  156.58    5.00
  -3   1   1  152.68    5.10
   3   1  -1  149.88    5.20
  -3   1   1  140.09    5.00
  -2  -1   1 1958.20   61.09
  -2  -1   1 2010.80   61.09
   2  -1  -1 1904.91   60.49
  -2   1   1 2077.19   60.69
  -2   1   1 1983.60   61.19
  -2   1   1 2163.18   60.99
   2   1  -1 2127.29   61.19
   1  -1  -1   55.99    1.90
  -1  -1   1   58.99    2.00
  -1   1   1   57.79    1.90
  -1   1   1   59.39    2.00
   0  -1   1   90.89    2.90
   0  -1  -1   93.79    2.80
   0  -1   1   90.09    2.90
   0  -1   1   86.49    2.90
   0   1  -1   86.59    2.90
   0   1   1   87.59    2.80
   0   1  -1   94.99    2.90
   0   1   1   93.89    2.80
   0   1  -1   91.09    2.90
   0   1   1   88.19    2.80
   0   1   1   95.39    2.90
  -1  -1  -1  686.13   19.80
  -1  -1  -1  665.23   19.80
   1  -1   1  644.14   19.80
  -1   1  -1  661.33   19.80
   1   1   1  612.74   19.80
  -1   1  -1  671.63   19.80
  -2  -1  -1 2577.94   77.69
   2  -1   1 2592.84   78.19
  -2  -1  -1 2636.34   78.09
   2   1   1 2564.74   77.69
  -2   1  -1 2522.25   77.69
   3  -1   1  250.77    8.40
  -3  -1  -1  257.77    8.30
  -3  -1  -1  258.07    8.40
   3   1   1  261.67    8.40
  -3   1  -1  271.57    8.40
  -4  -1  -1  165.08    5.70
  -4  -1  -1  158.98    5.60
   4  -1   1  160.98    5.60
  -4   1  -1  157.38    5.60
   4   1   1  157.08    5.70
  -5  -1  -1  418.36   13.60
   5  -1   1  399.06   13.50
  -5   1  -1  428.56   13.50
   5   1   1  432.06   13.70
  -6  -1  -1   71.69    3.50
   6   1   1   78.49    3.70
  -6   1  -1   75.49    3.50
  -7  -1  -1   73.19    3.70
  -7   1  -1   69.89    3.60
  -8  -1  -1  124.19    5.50
  -8   1  -1  124.49    5.50
  -8  -2   1    1.90    1.10
  -8   2   1    0.10    0.90
  -7  -2   1  391.06   13.20
  -7  -2   1  405.16   13.60
  -7   2   1  399.76   13.30
  -6  -2   1  122.59    4.80
  -6  -2   1  121.59    5.00
  -6   2   1  119.29    4.80
   6   2  -1  115.79    5.00
  -5  -2   1 1167.68   36.00
  -5  -2   1 1186.68   36.20
   5  -2  -1 1161.68   36.00
   5   2  -1 1190.68   36.20
  -5   2   1 1185.58   36.00
  -5   2   1 1190.18   36.10
  -4  -2   1   22.10    1.50
  -4  -2   1   20.80    1.40
   4  -2  -1   21.20    1.40
   4   2  -1   23.10    1.50
  -4   2   1   21.00    1.40
  -4   2   1   21.20    1.30
  -3  -2   1  153.48    5.20
  -3  -2   1  154.18    5.10
   3  -2  -1  140.79    5.00
  -3   2   1  147.89    5.00
  -3   2   1  154.98    5.00
   3   2  -1  144.69    5.20
  -3   2   1  150.48    4.90
   2  -2  -1  107.39    3.70
  -2  -2   1  118.49    3.80
  -2  -2   1  112.69    3.90
  -2   2   1  112.39    3.70
  -2   2   1  112.59    3.70
  -1  -2   1 3146.59   95.09
  -1   2   1 3178.28   94.29
   1   2  -1 3268.67   95.39
  -1   2   1 3034.60   94.19
   0  -2  -1  200.78    6.40
   0  -2  -1  212.58    6.30
   0  -2  -1  211.98    6.40
   0  -2   1  218.78    6.50
   0  -2   1  211.98    6.50
   0   2  -1  213.78    6.50
   0   2  -1  210.28    6.40
   0   2   1  210.88    6.40
   0   2  -1  208.38    6.50
   0   2   1  209.18    6.40
   0   2   1  206.88    6.40
   1  -2   1 1975.80   58.89
  -1  -2  -1 1888.51   58.89
  -1  -2  -1 2021.90   59.09
  -1   2  -1 1895.81   59.09
   1   2   1 1989.70   59.39
  -1   2  -1 2034.70   59.29
   1   2   1 1843.02   58.49
   1   2   1 1972.50   59.39
  -1   2  -1 2043.50   59.09
  -2  -2  -1  489.65   15.00
  -2  -2  -1  477.05   15.00
   2  -2   1  504.95   15.00
  -2   2  -1  507.05   15.00
  -2   2  -1  484.95   15.00
   2   2   1  480.45   15.00
   3  -2   1   56.89    2.30
  -3  -2  -1   53.49    2.30
  -3  -2  -1   56.19    2.40
  -3   2  -1   52.69    2.20
   3   2   1   53.09    2.30
  -4  -2  -1  210.78    7.00
  -4  -2  -1  203.98    7.10
   4  -2   1  215.08    7.10
  -4   2  -1  206.18    7.00
   5  -2   1  214.38    7.70
  -5  -2  -1  217.78    7.70
  -5  -2  -1  232.28    7.90
  -5   2  -1  224.78    7.70
   5   2   1  236.98    7.90
  -6  -2  -1  748.23   23.50
   6   2   1  718.63   23.50
  -6   2  -1  763.02   23.40
  -7  -2  -1    5.70    1.30
  -7   2  -1    8.00    1.30
  -8  -2  -1    3.40    1.30
  -8   2  -1    2.60    1.10
  -8  -3   1   22.80    2.10
  -8  -3   1   22.80    2.40
  -8   3   1   19.60    2.00
  -7  -3   1   43.30    2.80
  -7  -3   1   40.60    2.60
  -7   3   1   40.50    2.50
  -6  -3   1  128.79    5.10
  -6  -3   1  123.29    5.30
  -6   3   1  128.99    5.00
   6   3  -1  130.79    5.30
  -5  -3   1   13.20    1.40
   5  -3  -1   16.10    1.70
  -5  -3   1   12.90    1.40
  -5   3   1   13.70    1.30
  -5   3   1   12.20    1.20
   5   3  -1   16.20    1.60
  -4  -3   1  191.08    6.60
   4  -3  -1  185.78    6.40
  -4   3   1  198.18    6.40
  -4   3   1  187.58    6.40
   4   3  -1  190.38    6.70
  -3  -3   1   16.40    1.10
   3  -3  -1   14.80    1.00
  -3  -3   1   14.00    1.20
  -3   3   1   14.20    1.00
   3   3  -1   13.80    1.20
  -3   3   1   14.20    0.90
  -2  -3   1 1370.46   41.50
  -2   3   1 1421.36   41.40
  -2   3   1 1370.66   41.30
  -1  -3   1  125.69    4.30
  -1   3   1  128.49    4.00
  -1   3   1  131.69    4.00
   1   3  -1  132.79    4.30
   0  -3   1  164.38    5.20
   0  -3  -1  161.08    5.00
   0  -3   1  157.58    5.20
   0   3  -1  169.48    5.20
   0   3  -1  167.08    5.10
   0   3   1  164.68    5.00
   0   3  -1  164.98    5.20
   0   3   1  176.88    5.00
  -1  -3  -1  316.07    9.40
   1  -3   1  296.37    9.30
  -1  -3  -1  310.87    9.40
   1   3   1  302.77    9.30
   1   3   1  312.87    9.40
  -1   3  -1  302.27    9.30
   1   3   1  291.17    9.40
  -1   3  -1  303.77    9.30
  -1   3  -1  315.87    9.40
  -2  -3  -1  455.55   13.80
   2  -3   1  453.85   13.80
  -2  -3  -1  460.95   13.90
   2   3   1  439.16   13.90
  -2   3  -1  432.36   13.80
  -2   3  -1  460.45   13.80
  -3  -3  -1  465.55   14.50
   3  -3   1  468.55   14.40
  -3  -3  -1  455.35   14.40
  -3   3  -1  462.05   14.40
  -3   3  -1  473.45   14.40
   3   3   1  463.15   14.50
  -4  -3  -1   74.89    3.20
  -4  -3  -1   81.89    3.40
   4  -3   1   82.99    3.20
  -4   3  -1   79.69    3.20
  -4   3  -1   80.69    3.20
   4   3   1   77.09    3.30
  -5  -3  -1  382.96   12.60
   5  -3   1  401.56   12.70
  -5  -3  -1  372.86   12.80
  -5   3  -1  392.26   12.60
   5   3   1  400.96   12.80
  -6  -3  -1  160.08    6.10
  -6  -3  -1  156.78    6.30
  -6   3  -1  160.28    6.10
   6   3   1  177.28    6.50
  -7  -3  -1   -0.50    0.90
  -7   3  -1    0.80    0.80
  -8  -3  -1    1.60    1.10
  -8   3  -1    3.20    1.10
  -8  -4   1   18.30    2.00
  -8  -4   1   17.70    2.20
  -8   4   1   14.50    1.80
  -7  -4   1   44.80    2.90
  -7  -4   1   50.09    2.80
  -7   4   1   43.20    2.60
  -6  -4   1  384.96   12.60
  -6  -4   1  392.56   12.90
   6   4  -1  362.56   12.80
  -6   4   1  374.46   12.40
  -5  -4   1    5.40    1.00
  -5  -4   1    5.70    1.10
  -5   4   1    4.60    0.80
   5   4  -1    4.50    1.00
  -5   4   1    4.80    0.90
   4  -4  -1    0.50    0.60
  -4  -4   1    0.80    0.60
  -4  -4   1    1.20    0.60
   4   4  -1    1.20    0.60
  -4   4   1    1.20    0.50
  -4   4   1    0.80    0.50
  -3  -4   1  180.48    6.20
  -3  -4   1  184.48    6.10
  -3   4   1  180.98    5.90
   3   4  -1  186.08    6.20
  -3   4   1  178.58    5.90
  -2   4   1  185.08    5.80
  -2   4   1  190.08    5.80
  -1  -4   1   18.80    1.00
   1   4  -1   17.70    0.90
   1   4  -1   17.60    1.00
   0  -4   1 2801.72   83.89
   0  -4   1 2564.34   83.99
   0   4   1 3005.90   83.39
   0   4   1 2802.82   83.29
   0   4  -1 2937.91   84.29
   0   4  -1 2840.02   83.79
   0   4  -1 2582.64   83.89
   1  -4   1    0.50    0.30
  -1  -4  -1    0.30    0.30
  -1  -4  -1    0.60    0.40
   1  -4   1    1.20    0.30
  -1   4  -1    0.90    0.30
   1   4   1    0.30    0.30
  -1   4  -1    0.30    0.30
   1   4   1    0.30    0.30
  -1   4  -1    1.10    0.30
  -2  -4  -1  489.95   14.80
   2  -4   1  491.25   14.70
  -2   4  -1  474.35   14.60
   2   4   1  461.35   14.80
  -2   4  -1  486.75   14.70
  -3  -4  -1  479.35   14.90
   3  -4   1  478.65   14.70
  -3  -4  -1  476.55   14.80
  -3   4  -1  479.35   14.70
   3   4   1  485.25   14.90
  -3   4  -1  461.85   14.70
  -4  -4  -1  233.68    7.90
  -4  -4  -1  235.78    7.80
   4  -4   1  232.58    7.70
   4   4   1  235.98    7.90
  -4   4  -1  225.18    7.70
  -4   4  -1  228.08    7.60
  -5  -4  -1  149.69    5.80
  -5  -4  -1  165.18    6.10
   5   4   1  163.18    6.00
  -5   4  -1  164.08    5.80
  -6  -4  -1    1.10    0.80
  -6  -4  -1    2.60    1.00
   6   4   1    2.70    1.10
  -6   4  -1    2.00    0.80
  -7  -4  -1   53.69    3.10
  -7  -4  -1   56.39    3.30
   7   4   1   53.29    3.30
  -7   4  -1   59.99    3.10
  -8  -4  -1   54.49    3.50
  -8   4  -1   64.29    3.40
  -8  -5   1   49.50    3.10
  -8  -5   1   47.70    3.30
  -8   5   1   48.00    2.90
  -7  -5   1  183.98    7.00
  -7  -5   1  176.98    7.10
  -7   5   1  172.18    6.60
   7   5  -1  187.18    7.30
  -6  -5   1  254.97    9.10
  -6  -5   1  265.87    9.40
  -6   5   1  274.17    9.00
   6   5  -1  257.27    9.40
  -5  -5   1  380.06   13.10
   5   5  -1  406.46   13.20
  -5   5   1  411.96   12.70
  -5   5   1  400.26   12.70
  -4  -5   1  224.98    7.80
  -4  -5   1  230.48    7.70
  -4   5   1  225.78    7.40
  -4   5   1  235.58    7.40
   4   5  -1  223.58    7.80
  -3  -5   1   12.80    1.10
  -3  -5   1   13.30    1.20
  -3   5   1   14.20    0.80
   3   5  -1   10.70    1.10
  -3   5   1   11.60    0.80
  -2  -5   1  234.68    8.80
  -2   5   1  302.47    8.50
  -2   5   1  291.27    8.50
  -1  -5   1  352.96   11.10
   1   5  -1  374.16   11.20
   1   5  -1  357.76   11.10
   0  -5   1    0.80    0.30
   0  -5   1    1.00    0.30
   0   5  -1    1.30    0.30
   0   5  -1    1.10    0.40
   0   5   1    0.60    0.20
   0   5  -1    0.70    0.30
   0   5   1    0.50    0.20
  -1  -5  -1  122.39    4.10
  -1  -5  -1  119.29    4.00
   1  -5   1  123.39    4.00
   1   5   1  126.69    4.10
  -1   5  -1  127.39    4.00
  -1   5  -1  118.89    4.00
   1   5   1  128.19    4.10
  -2  -5  -1  226.68    7.30
  -2  -5  -1  233.38    7.30
  -2   5  -1  232.78    7.10
   2   5   1  224.48    7.40
  -2   5  -1  217.58    7.10
   2   5   1  225.58    7.30
  -3  -5  -1    5.20    0.80
   3  -5   1    5.80    0.70
  -3   5  -1    5.60    0.70
  -3   5  -1    5.20    0.70
   3   5   1    4.60    0.80
   4  -5   1    5.40    0.80
  -4  -5  -1    5.60    0.90
  -4  -5  -1    5.90    1.00
   4   5   1    3.90    0.90
  -4   5  -1    4.40    0.70
  -4   5  -1    4.50    0.80
  -5  -5  -1    0.40    0.60
  -5  -5  -1   -0.70    0.60
  -5   5  -1   -0.50    0.50
   5   5   1   -0.10    0.70
  -6  -5  -1  210.48    7.60
  -6  -5  -1  193.58    7.30
   6   5   1  201.28    7.50
  -6   5  -1  197.68    7.20
  -7  -5  -1    1.40    1.00
  -7  -5  -1    0.80    0.80
  -7   5  -1    1.00    0.80
   7   5   1    0.20    1.00
  -8  -5  -1    3.50    1.30
  -8   5  -1    3.70    1.20
  -8  -6   1    5.70    1.60
  -8  -6   1    4.00    1.10
  -8   6   1    5.20    1.20
  -7  -6   1   60.59    3.60
  -7  -6   1   61.39    3.40
  -7   6   1   61.39    3.10
   7   6  -1   67.99    3.70
  -6  -6   1   56.69    3.10
  -6  -6   1   46.80    2.80
   6   6  -1   55.69    3.20
  -6   6   1   54.79    2.60
  -5  -6   1  144.39    6.20
  -5  -6   1  184.48    6.50
  -5   6   1  169.18    5.90
   5   6  -1  183.68    6.60
  -5   6   1  176.68    5.90
  -4  -6   1   83.39    3.50
  -4  -6   1   89.19    3.70
  -4   6   1   85.69    3.10
  -4   6   1   84.79    3.10
   4   6  -1   85.59    3.60
  -3  -6   1  338.77   11.20
  -3  -6   1  348.77   11.10
  -3   6   1  355.26   10.70
  -3   6   1  343.37   10.70
   3   6  -1  355.56   11.30
  -2   6   1   75.09    2.40
  -2   6   1   76.49    2.40
  -1  -6   1  641.84   19.50
   1   6  -1  635.24   19.50
   1   6  -1  651.03   19.50
   0  -6   1  648.94   20.60
   0   6  -1  697.93   20.60
   0   6  -1  671.13   20.60
   0   6   1  695.43   20.40
   0   6   1  684.43   20.40
   0   6  -1  704.03   20.50
  -1  -6  -1   71.09    2.40
   1  -6   1   63.99    2.40
  -1   6  -1   68.89    2.40
   1   6   1   70.49    2.50
  -1   6  -1   69.69    2.40
  -1   6  -1   71.19    2.40
   1   6   1   67.89    2.50
  -2  -6  -1  721.93   22.40
  -2  -6  -1  752.82   22.50
  -2   6  -1  728.63   22.30
  -2   6  -1  750.52   22.30
   2   6   1  735.33   22.50
  -2   6  -1  745.83   22.30
  -3  -6  -1  346.37   11.30
  -3   6  -1  355.86   10.90
   3   6   1  337.77   11.20
  -3   6  -1  359.86   11.00
  -4  -6  -1   40.60    2.20
   4  -6   1   35.50    2.40
  -4  -6  -1   35.80    2.00
  -4   6  -1   40.40    1.90
   4   6   1   37.80    2.10
  -4   6  -1   40.40    1.90
  -5  -6  -1   -0.30    0.70
  -5  -6  -1    0.70    0.70
  -5   6  -1    1.00    0.60
   5   6   1    0.60    0.80
  -6  -6  -1   29.60    2.30
  -6  -6  -1   31.10    2.20
  -6   6  -1   28.20    1.90
   6   6   1   30.80    2.30
  -7  -6  -1   20.00    2.10
  -7  -6  -1   23.90    2.40
  -7   6  -1   23.10    1.90
   7   6   1   24.60    2.40
  -8  -6  -1   96.99    5.40
  -8  -6  -1   79.99    4.20
  -8   6  -1   84.19    4.10
  -8  -7   1    5.80    1.70
  -8  -7   1    5.40    1.40
  -8   7   1    4.80    1.10
  -7  -7   1   33.00    2.70
  -7  -7   1   34.80    2.60
   7   7  -1   34.90    2.70
  -7   7   1   37.80    2.30
  -6  -7   1  974.30   30.20
  -6  -7   1  973.60   30.40
   6   7  -1  997.60   30.50
  -6   7   1  928.51   29.60
  -5  -7   1   44.00    2.50
  -5  -7   1   40.80    2.50
  -5   7   1   42.00    2.00
  -5   7   1   42.20    2.00
   5   7  -1   40.10    2.50
  -4  -7   1  128.29    5.10
  -4  -7   1  130.59    4.90
  -4   7   1  137.19    4.50
  -4   7   1  132.19    4.50
   4   7  -1  137.09    5.20
  -3  -7   1   63.09    2.70
  -3  -7   1   59.69    2.80
  -3   7   1   64.29    2.20
  -3   7   1   63.39    2.20
   3   7  -1   61.69    2.80
   2   7  -1  709.13   21.80
  -1  -7   1  123.59    4.40
   1   7  -1  135.49    4.50
   1   7  -1  139.19    4.40
   0  -7   1  122.09    4.00
   0   7  -1  126.69    3.90
   0   7   1  116.39    3.80
   0   7  -1  123.49    4.00
   0   7   1  116.39    3.80
   0   7  -1  123.69    4.00
   1  -7   1  102.59    3.50
   1   7   1   99.19    3.50
  -1   7  -1  103.79    3.40
  -1   7  -1  106.79    3.40
  -1   7  -1  104.09    3.40
   1   7   1  102.89    3.50
  -2  -7  -1   98.09    3.60
  -2  -7  -1   96.69    3.50
  -2   7  -1   98.19    3.30
   2   7   1  100.09    3.60
  -2   7  -1   99.19    3.30
   2   7   1   93.49    3.60
  -2   7  -1  103.69    3.40
  -3  -7  -1   94.19    3.50
  -3  -7  -1   88.89    3.60
  -3   7  -1   85.09    3.20
   3   7   1   92.49    3.60
  -3   7  -1   89.89    3.20
  -4  -7  -1  426.66   14.20
  -4  -7  -1  436.66   14.10
  -4   7  -1  437.96   13.70
   4   7   1  454.45   14.20
  -4   7  -1  442.16   13.80
  -5  -7  -1    5.50    1.10
  -5  -7  -1    7.90    1.20
  -5   7  -1    5.50    0.90
   5   7   1    7.30    1.30
  -6  -7  -1  144.99    6.00
  -6  -7  -1  148.59    5.80
  -6   7  -1  142.39    5.40
   6   7   1  147.69    6.00
  -7  -7  -1   69.09    5.20
  -7  -7  -1   54.89    3.20
  -7   7  -1   53.99    2.90
   7   7   1   56.59    3.40
  -8  -7  -1   60.39    3.60
  -8   7  -1   68.29    3.50
  -8  -8   1  271.47   10.10
  -8   8   1  272.07    9.50
  -7  -8   1   22.10    2.30
  -7   8   1   20.80    1.70
   7   8  -1   18.30    2.20
  -6  -8   1  102.39    4.70
  -6  -8   1  103.69    4.50
  -6   8   1  100.99    4.00
   6   8  -1  102.19    4.70
  -5  -8   1   19.20    1.80
  -5  -8   1   15.00    1.70
  -5   8   1   19.00    1.30
   5   8  -1   17.90    1.80
  -5   8   1   19.00    1.20
  -4  -8   1  327.57   11.20
  -4  -8   1  335.07   11.40
  -4   8   1  350.56   10.60
  -4   8   1  344.37   10.60
   4   8  -1  357.56   11.50
  -3  -8   1  488.55   15.50
  -3  -8   1  490.45   15.60
  -3   8   1  495.45   14.90
   3   8  -1  487.45   15.70
  -3   8   1  504.75   14.90
  -2  -8   1  180.78    6.90
   2   8  -1  221.18    6.90
   2   8  -1  224.98    7.10
  -1  -8   1   62.89    2.40
   1   8  -1   61.29    2.30
  -1   8   1   60.79    1.90
   1   8  -1   61.39    2.40
   0  -8   1  568.74   17.50
   0   8   1  581.84   17.30
   0   8  -1  578.54   17.50
   0   8   1  577.24   17.30
   0   8  -1  565.04   17.50
   0   8  -1  593.74   17.50
   1  -8   1  101.19    3.50
   1   8   1  106.79    3.60
   1   8   1  106.09    3.60
  -1   8  -1  105.49    3.50
  -1   8  -1  107.59    3.50
  -1   8  -1  101.39    3.50
   2  -8   1  391.66   12.10
  -2  -8  -1  396.26   12.20
  -2  -8  -1  379.46   12.30
  -2   8  -1  389.66   12.00
   2   8   1  384.66   12.30
  -2   8  -1  393.26   12.00
   2   8   1  396.56   12.20
  -2   8  -1  390.06   12.00
  -3  -8  -1   78.19    3.20
  -3  -8  -1   83.29    3.40
   3   8   1   82.19    3.30
  -3   8  -1   82.09    2.90
  -3   8  -1   78.89    2.90
  -4  -8  -1    1.10    0.70
  -4  -8  -1    0.70    0.70
  -4   8  -1    1.80    0.50
   4   8   1    1.40    0.80
  -4   8  -1    1.00    0.50
  -5  -8  -1    5.70    1.20
  -5  -8  -1    2.10    0.90
  -5   8  -1    2.90    0.70
   5   8   1    1.60    0.90
  -6  -8  -1  314.57   11.00
   6   8   1  324.47   11.20
  -6   8  -1  317.97   10.60
  -7  -8  -1   14.60    1.90
  -7   8  -1   11.60    1.50
   7   8   1   14.00    1.90
  -8  -8  -1    5.50    1.40
  -8   8  -1    5.30    1.20
   8   8   1    6.20    1.70
  -8  -9   1   18.50    2.20
  -8   9   1   18.80    1.70
  -7  -9   1    7.40    1.50
   7   9  -1    8.70    1.70
  -7   9   1    6.20    1.00
   6   9  -1   42.90    2.90
  -6   9   1   46.50    2.20
  -5  -9   1  111.09    4.70
  -5  -9   1  108.19    4.50
   5   9  -1  104.79    4.70
  -5   9   1  112.79    3.90
  -5   9   1  103.39    3.80
  -4  -9   1  244.28    8.60
  -4  -9   1  254.77    8.40
  -4   9   1  254.97    7.70
   4   9  -1  232.18    8.60
  -4   9   1  244.18    7.70
  -3  -9   1  378.56   11.90
  -3  -9   1  368.86   12.00
   3   9  -1  360.96   12.00
  -2  -9   1   34.70    1.80
   2   9  -1   27.70    1.50
   2   9  -1   26.80    1.70
  -1  -9   1  131.29    4.70
   1  -9  -1  126.99    4.10
   1   9  -1  135.79    4.40
   1   9  -1  133.49    4.50
  -1   9   1  127.19    4.00
   0  -9   1  953.00   29.40
   0   9  -1 1005.00   29.40
   0   9  -1  948.01   29.40
   0   9   1  989.30   29.20
   0   9   1  999.20   29.20
   0   9  -1  978.30   29.40
   1  -9   1  705.93   21.70
   1   9   1  707.53   21.70
  -1   9  -1  728.53   21.60
   1   9   1  717.83   21.70
  -1   9  -1  727.23   21.60
  -1   9  -1  714.63   21.60
  -2  -9  -1  126.39    4.50
  -2  -9  -1  132.49    4.60
   2  -9   1  128.99    4.50
   2   9   1  130.99    4.50
  -2   9  -1  131.89    4.30
  -2   9  -1  135.89    4.30
  -2   9  -1  127.89    4.30
   2   9   1  128.49    4.60
  -3  -9  -1  227.08    7.60
  -3  -9  -1  225.28    7.70
   3   9   1  221.08    7.70
  -3   9  -1  234.78    7.30
   3   9   1  222.58    7.60
  -3   9  -1  224.78    7.20
  -4  -9  -1   29.90    2.00
  -4   9  -1   31.10    1.60
   4   9   1   30.00    2.00
  -4   9  -1   28.80    1.50
  -5  -9  -1  257.97    9.00
   5   9   1  266.27    9.30
  -5   9  -1  255.77    8.60
  -6  -9  -1   84.49    4.00
  -6   9  -1   78.99    3.40
   6   9   1   81.99    4.10
  -7  -9  -1   59.19    3.50
  -7   9  -1   60.59    3.00
   7   9   1   64.69    3.70
  -8  -9  -1   68.19    3.90
  -8   9  -1   68.29    3.40
   8   9   1   68.19    4.20
  -7 -10   1   38.70    2.80
  -7  10   1   35.60    2.00
   7  10  -1   38.80    3.00
  -6 -10   1    1.60    0.90
   6  10  -1    3.40    1.20
  -6  10   1    3.10    0.70
  -5 -10   1  179.08    6.50
  -5  10   1  166.48    5.60
   5  10  -1  178.58    6.80
  -5  10   1  169.78    5.70
  -4 -10   1  110.29    4.50
  -4 -10   1  117.09    5.00
  -4  10   1  118.99    3.80
   4  10  -1  118.19    4.80
  -4  10   1  115.79    3.70
  -3 -10   1    1.50    0.60
  -3 -10   1    2.30    0.70
   3  10  -1    1.40    0.70
   2  10  -1  513.85   15.80
   2  10  -1  500.85   15.90
   1 -10  -1  373.66   11.20
   1  10  -1  375.36   11.60
  -1  10   1  366.36   11.20
   0 -10   1   42.20    1.70
   0  10  -1   44.90    1.80
   0  10  -1   39.60    1.70
   0  10  -1   42.80    1.80
   0  10   1   40.60    1.50
   0  10   1   43.80    1.50
   1 -10   1   48.80    1.90
  -1  10  -1   49.99    1.90
  -1  10  -1   46.50    1.80
   1  10   1   51.79    1.90
  -1  10  -1   49.70    1.80
   1  10   1   45.80    2.00
  -2 -10  -1  721.33   21.70
   2 -10   1  743.33   21.70
  -2  10  -1  677.33   21.50
  -2  10  -1  665.23   21.40
  -2  10  -1  724.13   21.40
   2  10   1  709.73   21.80
   2  10   1  729.23   21.70
  -3 -10  -1    6.90    1.00
  -3 -10  -1    7.00    1.50
   3  10   1    6.90    1.40
   3  10   1    5.00    0.90
  -3  10  -1    6.70    0.70
  -3  10  -1    6.50    0.70
  -4 -10  -1  407.86   12.70
  -4  10  -1  371.36   12.10
   4  10   1  386.96   12.80
  -4  10  -1  382.56   12.10
  -5 -10  -1    2.40    0.90
   5  10   1    0.60    0.80
  -5  10  -1    2.40    0.70
  -6 -10  -1  226.18    8.60
  -6  10  -1  239.48    8.10
   6  10   1  241.68    8.80
  -7 -10  -1   32.00    2.60
  -7  10  -1   35.10    2.20
   7  10   1   35.40    2.80
  -7 -11   1   66.29    3.80
   7  11  -1   66.79    4.00
  -7  11   1   69.89    2.90
   6  11  -1   23.50    2.40
  -6  11   1   25.30    1.40
  -5 -11   1   91.09    4.20
  -5  11   1   97.89    3.20
  -5  11   1   98.29    3.30
   5  11  -1   87.19    4.30
  -4 -11   1  298.57   10.20
   4  11  -1  307.07   10.40
  -3 -11   1   42.30    2.20
   3  11  -1   43.60    2.40
   2  11  -1  120.89    4.40
   2  11  -1  123.19    4.50
   1 -11  -1   37.90    1.40
  -1  11   1   36.70    1.40
   1  11  -1   42.10    1.80
   0 -11   1  155.28    4.90
   0  11  -1  149.79    5.00
   0  11  -1  154.18    5.10
   0  11   1  145.89    4.70
   0  11  -1  150.88    5.00
   0  11   1  154.08    4.80
   1 -11   1   84.69    3.00
  -1  11  -1   85.89    2.90
   1  11   1   81.99    3.10
  -1  11  -1   84.09    3.00
  -1  11  -1   83.29    2.90
   1  11   1   86.69    3.00
  -2 -11  -1   77.49    3.10
   2 -11   1   79.19    3.00
   2  11   1   82.49    3.10
  -2  11  -1   81.79    2.90
  -2  11  -1   76.29    2.70
   2  11   1   80.29    3.20
  -2  11  -1   78.49    2.80
  -3 -11  -1    9.80    1.20
   3 -11   1    9.00    1.00
  -3  11  -1    9.60    0.80
  -3  11  -1   10.20    0.80
   3  11   1    7.60    1.10
  -4 -11  -1   66.79    3.20
  -4  11  -1   63.59    2.50
  -4  11  -1   64.89    2.60
   4  11   1   61.99    3.10
  -5 -11  -1  181.58    6.80
   5  11   1  167.48    6.80
  -5  11  -1  187.58    6.10
  -6 -11  -1  213.38    8.20
   6  11   1  214.18    8.30
  -6  11  -1  229.48    7.50
  -7 -11  -1   71.09    3.90
   7  11   1   65.09    3.90
  -7  11  -1   67.59    3.10
  -7 -12   1    8.70    1.60
  -7  12   1    9.10    0.90
   7  12  -1    8.80    1.70
   6  12  -1  139.29    6.20
  -6  12   1  142.99    4.80
  -6  12   1  150.38    4.80
  -5 -12   1  538.85   17.50
   5  12  -1  540.05   17.70
  -4 -12   1  197.28    7.10
   4  12  -1  194.78    7.30
  -3 -12   1    0.90    0.60
   3  12  -1   -0.40    0.70
   2 -12  -1  560.64   17.20
   2  12  -1  547.05   17.70
   2  12  -1  586.84   17.80
   1 -12  -1  757.52   22.50
   1  12  -1  758.92   23.00
  -1  12   1  742.03   22.50
   0 -12   1 1548.25   45.40
   0  12  -1 1478.75   45.50
   0  12   1 1516.05   45.30
   0  12   1 1561.34   45.20
   0  12  -1 1486.95   45.50
   1 -12   1   80.89    3.00
  -1  12  -1   82.89    2.90
  -1  12  -1   80.39    2.90
   1  12   1   78.59    2.90
   1  12   1   77.89    3.00
  -1  12  -1   84.29    2.80
   2 -12   1  637.44   19.90
  -2  12  -1  644.84   19.80
   2  12   1  650.73   20.10
   2  12   1  640.54   20.00
  -2  12  -1  660.23   19.60
  -2  12  -1  659.33   19.60
   3 -12   1    8.90    1.00
   3  12   1    7.50    1.10
  -3  12  -1    7.20    0.70
  -3  12  -1    8.60    0.70
   4 -12   1 1600.04   47.40
   4  12   1 1566.84   47.70
  -4  12  -1 1612.04   46.90
  -4  12  -1 1481.95   46.80
   5  12   1   24.30    2.10
  -5  12  -1   24.20    1.40
  -6  12  -1  174.68    6.20
   6  12   1  191.08    7.40
  -7 -12  -1   32.60    3.40
  -7  12  -1   27.40    1.90
   7  12   1   28.80    2.80
  -7 -13   1   18.70    2.30
   7  13  -1   19.30    2.50
  -7  13   1   18.90    1.10
   6  13  -1   62.09    3.70
   5  13  -1   28.70    2.40
   4  13  -1  487.15   16.00
   3  13  -1  352.66   11.70
   2 -13  -1   30.20    1.30
   2  13  -1   28.10    1.90
  -1  13   1  427.26   13.40
   1  13  -1  440.46   13.80
   1  13  -1  456.65   13.90
   0 -13   1 1219.28   38.50
   0  13  -1 1288.17   38.70
   0  13   1 1319.37   38.30
   0  13   1 1296.07   38.30
   0  13  -1 1304.77   38.70
   1 -13   1  257.07    8.70
  -1  13  -1  278.77    8.60
   1  13   1  275.67    8.80
  -1  13  -1  278.17    8.60
   1  13   1  293.67    8.70
  -1  13  -1  276.57    8.80
   2 -13   1   54.39    2.20
   2  13   1   43.10    2.20
   2  13   1   46.50    2.10
  -2  13  -1   45.00    1.90
  -2  13  -1   47.30    1.80
  -2  13  -1   47.40    1.80
   3 -13   1  867.81   26.30
  -3  13  -1  848.42   25.70
  -3  13  -1  856.31   25.70
   3  13   1  857.31   26.60
   4 -13   1  365.86   12.60
   4  13   1  374.76   12.90
  -4  13  -1  408.26   12.00
  -4  13  -1  399.86   12.00
  -5  13  -1  237.88    7.80
   5  13   1  249.08    8.90
   6  13   1   47.10    3.20
  -6  13  -1   47.80    2.20
   7  13   1  292.37   11.00
   6  14  -1  140.49    6.20
   5  14  -1  252.67    9.30
   4  14  -1  623.24   20.10
   3 -14  -1   73.29    3.00
   3  14  -1   68.99    3.40
   2  14  -1  612.94   19.20
   1  14  -1  386.46   12.40
   1  14  -1  374.26   12.30
  -1  14   1  393.16   11.90
   1  14  -1  401.26   12.30
   0  14  -1  250.17    8.20
   0  14  -1  261.17    8.20
   0  14  -1  249.97    8.10
   1 -14   1   16.30    1.00
   1  14   1   17.10    1.10
  -1  14  -1   16.30    1.00
  -1  14  -1   16.10    0.90
   1  14   1   16.00    1.10
   2 -14   1  653.23   21.00
  -2  14  -1  692.03   20.90
   2  14   1  674.23   21.20
  -2  14  -1  698.93   20.60
  -2  14  -1  705.43   20.60
   3 -14   1    8.50    1.00
   3  14   1   11.20    1.30
   4 -14   1   69.29    3.10
  -4  14  -1   67.99    2.40
   4  14   1   65.29    3.30
   5 -14   1    4.30    1.00
  -5  14  -1    3.90    0.60
   5  14   1    1.20    1.00
   6 -14   1  131.19    5.30
  -6  14  -1  125.19    4.40
   6  14   1  130.49    5.80
   6  15  -1  103.99    5.10
   5  15  -1   23.00    2.30
   4  15  -1   61.19    3.30
   3  15  -1   15.10    1.60
   2  15  -1    8.30    1.20
   1  15  -1    3.60    0.60
  -1  15   1    2.40    0.40
   1  15  -1    3.40    0.80
   0  15   1   62.79    2.50
   0  15  -1   66.49    2.70
   0  15  -1   66.79    2.60
   0  15  -1   72.59    2.70
  -1  15  -1  104.59    3.50
  -1  15  -1  108.09    3.60
   1  15   1  108.09    3.70
  -1  15  -1   98.39    3.80
   1  15   1  109.79    3.80
   2  15   1   21.50    1.50
  -2  15  -1   24.50    1.30
   3 -15   1    1.50    0.60
   3  15   1    0.40    0.60
   4 -15   1    8.70    1.10
   4  15   1    7.40    1.30
   5 -15   1   68.39    3.20
   5  15   1   58.69    3.50
   6 -15   1    8.00    1.40
  -6  15  -1    5.80    0.60
   6  15   1    5.80    1.50
   5  16  -1   10.20    1.60
   4  16  -1   32.10    2.40
   3  16  -1    1.30    0.80
   2  16  -1    5.40    1.00
  -1  16   1   15.60    0.90
   1  16  -1   13.70    1.30
   1  16  -1   16.20    1.20
   0  16  -1    1.20    0.40
   0  16   1    1.90    0.40
   0  16  -1    2.30    0.60
   0  16  -1    1.00    0.50
   1  16   1   87.29    3.20
  -1  16  -1   93.69    3.40
  -1  16  -1   89.99    3.00
  -1  16  -1   90.69    3.10
   1  16   1   92.79    3.30
  -2  16  -1  133.49    4.60
   2  16   1  131.49    4.90
   3  16   1  199.98    7.10
   4  16   1    8.10    1.30
   5  16   1    0.40    0.90
   5  17  -1   16.50    2.00
   4  17  -1    1.10    0.90
   3  17  -1    1.20    0.90
   2  17  -1  114.09    4.40
   2  17  -1  115.39    4.50
   1  17  -1   75.49    3.10
   1  17  -1   77.69    3.10
  -1  17   1   73.39    2.70
   0  17  -1   12.60    0.90
   0  17  -1   13.50    1.10
   0  17  -1   12.50    1.10
   0  17   1   12.50    0.90
   1  17   1  290.67    8.90
   1  17   1  279.77    8.90
  -1  17  -1  272.37    9.10
   2  17   1  179.68    6.20
  -2  17  -1  177.88    6.00
   3  17   1    9.10    1.20
   4  17   1    2.80    1.00
   5  17   1  637.04   20.80
   4  18  -1  147.99    6.10
   3  18  -1  637.14   20.40
   2  18  -1   66.09    3.00
   2  18  -1   67.19    3.10
   1  18  -1  185.58    6.40
   1  18  -1  194.08    6.50
  -1  18   1  181.68    6.00
   0  18  -1  315.67    9.90
   0  18   1  318.57   10.00
   0  18  -1  316.97    9.90
   0  18  -1  311.47   10.20
   1  18   1  703.03   21.50
  -1  18  -1  705.33   21.80
   1  18   1  725.13   21.50
  -2  18  -1   10.30    0.90
   2  18   1    7.60    1.00
   3  18   1   13.20    1.50
   4  18   1    7.40    1.30
   3  19  -1  162.98    6.30
   2  19  -1  255.87    8.70
   2  19  -1  252.97    8.70
  -1  19   1  110.29    3.70
   1  19  -1  110.09    4.10
   1  19  -1  105.49    4.20
   0  19  -1  174.98    5.70
   0  19  -1  174.68    5.60
   0  19  -1  171.98    6.10
   0  19   1  177.88    5.80
   1  19   1  196.88    6.50
  -1  19  -1  186.78    6.50
  -2  19  -1  312.37    9.90
   2  19   1  308.97   10.10
   3  19   1   73.89    3.40
   2  20  -1   83.39    3.50
   2  20  -1   73.69    3.40
   1  20  -1   70.29    3.00
  -1  20   1   68.59    2.50
   1  20  -1   67.49    2.80
   0  20  -1   91.59    3.70
   0  20   1   97.09    3.50
  -1  20  -1  257.87    8.70
   1  20   1  277.17    8.80
  -2  20  -1   26.60    1.50
   2  20   1   27.00    1.60
   1  21  -1    0.60    0.50
   1  21  -1    1.50    0.60
  -1  21   1    1.40    0.40
   0  21   1   44.50    2.00
   0  21  -1   45.90    2.30
   1  21   1    7.90    0.90
  -1  21  -1    8.50    0.90
  -8   0   2    5.30    1.30
  -7   0   2    0.80    0.90
  -7   0   2    2.10    0.80
  -6   0   2 1069.39   32.10
  -6   0   2 1024.20   32.40
  -5   0   2   -0.30    0.50
   5   0  -2   -0.30    0.60
  -5   0   2    0.10    0.60
  -4   0   2  408.86   12.30
   4   0  -2  373.86   12.50
  -4   0   2  389.36   12.50
  -3   0   2   -0.70    0.50
  -3   0   2   -1.10    0.50
  -2   0   2  247.68    7.60
  -2   0   2  236.68    7.60
  -2   0   2  250.57    7.60
   2   0  -2  232.78    7.60
  -1   0   2   -2.00    0.30
  -1   0   2   -2.30    0.30
   1   0  -2   -1.60    0.30
   0   0  -2   -1.30    0.30
   0   0   2   -1.10    0.30
   0   0   2   -1.00    0.30
   0   0   2   -1.20    0.30
   0   0  -2   -1.70    0.30
   0   0   2   -1.80    0.30
   1   0   2    0.30    0.30
   1   0   2    0.10    0.30
   1   0   2    0.30    0.30
  -1   0  -2   -0.50    0.30
   2   0   2    8.30    0.80
  -2   0  -2    5.10    0.70
  -3   0  -2   -0.30    0.40
   3   0   2    0.10    0.40
   4   0   2   59.29    2.70
  -4   0  -2   62.19    2.70
  -5   0  -2    0.20    0.70
   5   0   2    0.20    0.60
   6   0   2   83.29    3.80
  -6   0  -2   81.99    3.80
  -7   0  -2   -0.20    0.80
  -8   0  -2   26.00    2.50
  -8  -1   2   53.99    3.40
  -8   1   2   59.49    3.40
  -7  -1   2  119.29    4.80
  -7  -1   2  112.49    5.10
  -7   1   2  122.79    5.10
  -6  -1   2    1.70    0.90
  -6  -1   2    1.60    0.80
  -6   1   2   -0.10    0.70
  -6   1   2    1.40    0.70
  -5  -1   2  408.86   13.10
   5  -1  -2  386.26   13.00
  -5  -1   2  417.96   12.90
  -5   1   2  410.36   12.80
   5   1  -2  388.26   13.10
  -5   1   2  404.06   13.00
  -4  -1   2   85.89    3.50
   4  -1  -2   88.09    3.40
   4   1  -2   89.59    3.50
  -4   1   2   83.39    3.30
  -4   1   2   87.79    3.30
  -4   1   2   88.09    3.40
  -3  -1   2   91.29    3.40
  -3  -1   2   90.49    3.30
   3  -1  -2   92.19    3.40
  -3   1   2   93.29    3.20
  -3   1   2   93.49    3.40
  -3   1   2   87.59    3.30
   2  -1  -2  695.03   21.20
  -2  -1   2  714.43   21.30
  -2  -1   2  726.03   21.30
  -2   1   2  699.93   21.10
  -2   1   2  664.13   21.20
  -2   1   2  714.33   21.30
   2   1  -2  707.23   21.30
   1  -1  -2 2406.46   71.19
  -1  -1   2 2374.36   71.39
   1   1  -2 2459.05   70.99
  -1   1   2 2345.07   71.09
   1   1  -2 2421.06   70.99
  -1   1   2 2272.77   70.89
  -1   1   2 2215.38   70.59
   0  -1   2  306.17    9.10
   0  -1  -2  280.77    9.10
   0  -1   2  295.57    9.20
   0  -1   2  295.17    9.20
   0   1   2  313.17    9.10
   0   1   2  278.97    9.00
   0   1   2  288.07    9.10
   0   1  -2  287.97    9.10
   0   1  -2  294.87    9.10
   0   1   2  294.97    9.10
   1  -1   2 2153.58   65.19
   1  -1   2 2174.68   65.49
  -1  -1  -2 2168.98   65.29
  -1   1  -2 2095.09   64.79
  -1   1  -2 2092.79   65.19
   1   1   2 2322.77   65.99
   1   1   2 2159.78   65.09
   2  -1   2  274.87    8.60
  -2  -1  -2  261.57    8.60
  -2   1  -2  271.17    8.60
   2   1   2  279.97    8.60
  -3  -1  -2  161.68    5.40
   3  -1   2  155.18    5.40
   3   1   2  155.58    5.40
  -3   1  -2  155.78    5.40
  -4  -1  -2  298.27    9.90
   4  -1   2  311.27    9.90
  -4   1  -2  301.27    9.90
   4   1   2  302.17   10.00
  -5  -1  -2  730.43   23.20
   5  -1   2  744.03   23.10
  -5   1  -2  730.83   23.10
   5   1   2  764.52   23.30
  -6  -1  -2  454.55   15.00
   6   1   2  458.65   15.10
  -6   1  -2  463.25   15.00
  -7  -1  -2  191.48    7.60
  -7   1  -2  206.98    7.60
  -8  -1  -2  265.47   10.00
  -8   1  -2  276.77   10.00
  -8  -2   2   10.60    1.50
  -8  -2   2    7.30    1.60
  -8   2   2    9.50    1.50
  -7  -2   2   91.29    4.30
  -7  -2   2   85.09    3.90
  -7   2   2   91.99    4.20
  -6  -2   2  111.69    4.70
  -6  -2   2  126.99    5.10
  -6   2   2  125.69    4.90
   6   2  -2  119.69    5.00
   5  -2  -2  186.18    6.70
  -5  -2   2  190.18    6.60
  -5  -2   2  194.28    6.90
   5   2  -2  200.18    6.90
  -5   2   2  196.38    6.40
  -5   2   2  174.38    7.20
  -5   2   2  186.08    6.70
  -4  -2   2  145.49    5.20
   4  -2  -2  145.59    5.00
  -4  -2   2  136.19    5.00
   4   2  -2  143.39    5.20
  -4   2   2  140.99    5.00
  -4   2   2  135.89    4.90
  -4   2   2  144.69    4.80
  -3  -2   2    2.80    0.70
  -3  -2   2    2.90    0.60
   3  -2  -2    3.30    0.60
  -3   2   2    3.00    0.60
  -3   2   2    3.20    0.50
  -3   2   2    4.50    0.60
  -2  -2   2  593.94   18.60
   2  -2  -2  597.54   18.40
   2   2  -2  617.74   18.60
  -2   2   2  600.94   18.40
  -2   2   2  633.74   18.30
  -1  -2   2  205.98    6.80
   1  -2  -2  218.18    6.70
  -1   2   2  207.48    6.60
   1   2  -2  215.68    6.80
  -1   2   2  222.78    6.50
  -1   2   2  223.78    6.60
  -1   2   2  222.68    6.60
   1   2  -2  212.38    6.70
   0  -2   2  700.83   20.90
   0  -2  -2  653.33   20.70
   0  -2   2  666.93   20.90
   0   2  -2  719.43   20.90
   0   2   2  701.13   20.70
   0   2   2  680.93   20.80
   0   2  -2  693.23   20.80
   0   2   2  721.53   20.70
   0   2   2  704.03   20.90
   0   2   2  685.93   20.70
  -1  -2  -2    2.30    0.50
   1  -2   2    2.50    0.50
   1  -2   2    2.50    0.40
  -1   2  -2    2.00    0.40
   1   2   2    1.60    0.40
   1   2   2    2.40    0.40
  -1   2  -2    1.20    0.40
   1   2   2    1.90    0.40
   2  -2   2 2581.94   78.09
  -2  -2  -2 2601.84   78.29
  -2  -2  -2 2578.14   77.69
   2   2   2 2694.63   78.59
  -2   2  -2 2582.84   78.89
   3  -2   2   33.20    1.70
  -3  -2  -2   33.00    1.70
  -3  -2  -2   33.30    1.70
  -3   2  -2   31.40    1.70
   3   2   2   33.20    1.70
   4  -2   2 1373.56   42.20
  -4  -2  -2 1364.06   42.30
  -4   2  -2 1403.66   42.20
   4   2   2 1442.96   42.40
  -5  -2  -2   54.09    2.70
   5  -2   2   51.29    2.50
  -5   2  -2   47.60    2.50
   5   2   2   44.20    2.50
  -6  -2  -2  599.54   18.90
   6   2   2  584.84   18.90
  -6   2  -2  570.64   18.70
  -7  -2  -2   49.90    3.00
  -7   2  -2   51.19    3.00
  -8  -2  -2  234.48    8.90
  -8   2  -2  228.48    8.70
  -8  -3   2   58.49    3.60
  -8  -3   2   61.39    3.40
  -8   3   2   62.99    3.30
  -7  -3   2   41.30    2.60
  -7  -3   2   41.60    2.80
  -7   3   2   37.80    2.50
  -6  -3   2    1.30    0.90
  -6  -3   2    2.90    0.90
   6   3  -2    1.70    0.90
  -6   3   2    1.70    0.80
  -5  -3   2   72.49    3.30
  -5   3   2   67.99    3.00
  -5   3   2   72.39    3.00
   5   3  -2   69.89    3.30
  -4  -3   2  988.30   29.30
   4  -3  -2  910.41   29.00
  -4  -3   2  936.11   29.10
  -4   3   2  985.00   28.90
   4   3  -2  971.70   29.30
  -4   3   2  924.51   28.90
  -3  -3   2   37.70    1.80
  -3   3   2   38.80    1.60
  -3   3   2   37.30    1.70
  -2  -3   2 2246.68   67.49
  -2   3   2 2302.37   66.99
   2   3  -2 2160.38   67.39
  -2   3   2 2222.08   66.99
  -1  -3   2    4.00    0.50
  -1   3   2    4.80    0.40
  -1   3   2    5.10    0.40
  -1   3   2    4.60    0.40
   1   3  -2    5.60    0.50
   1   3  -2    4.80    0.60
   0  -3   2 1097.89   33.30
   0  -3   2 1056.99   32.90
   0  -3  -2 1105.19   32.50
   0   3   2 1120.19   32.50
   0   3  -2 1127.69   32.70
   0   3   2 1064.59   32.70
   0   3   2 1117.19   33.10
   0   3   2 1123.29   32.60
   0   3  -2 1027.20   32.60
   0   3   2 1077.49   32.90
  -1  -3  -2   45.40    1.70
   1  -3   2   44.30    1.80
  -1  -3  -2   43.40    1.70
  -1   3  -2   42.80    1.70
   1   3   2   44.80    1.60
  -1   3  -2   46.50    1.80
   1   3   2   44.30    1.80
  -1   3  -2   47.60    1.70
   1   3   2   42.70    1.70
  -2  -3  -2  501.35   14.90
  -2  -3  -2  497.65   14.90
   2  -3   2  501.85   14.90
   2   3   2  500.55   14.90
  -2   3  -2  424.36   14.80
  -2   3  -2  479.25   14.90
   3  -3   2   20.00    1.20
  -3  -3  -2   17.70    1.20
  -3  -3  -2   16.50    1.20
  -3   3  -2   14.70    1.10
   3   3   2   19.60    1.30
  -4  -3  -2  315.77   10.50
  -4  -3  -2  315.17   10.40
   4  -3   2  319.07   10.40
   4   3   2  327.57   10.60
  -4   3  -2  327.97   10.40
  -5  -3  -2   82.39    3.60
   5  -3   2   83.89    3.50
  -5  -3  -2   80.09    3.50
   5   3   2   82.89    3.70
  -5   3  -2   81.79    3.50
  -6  -3  -2   18.60    1.90
   6   3   2   20.90    2.00
  -6   3  -2   17.10    1.70
  -7  -3  -2   43.50    2.80
   7   3   2   38.40    2.80
  -7   3  -2   40.50    2.60
  -8  -3  -2    0.90    1.10
  -8   3  -2    0.50    0.90
  -8  -4   2  337.27   11.60
  -8  -4   2  337.57   12.00
  -8   4   2  319.27   11.40
  -7  -4   2    5.30    1.20
  -7  -4   2    3.60    1.20
  -7   4   2    5.00    1.10
  -6  -4   2   17.10    1.70
  -6  -4   2   13.10    1.60
   6   4  -2   13.20    1.60
  -6   4   2   12.10    1.40
  -5  -4   2    0.60    0.70
  -5  -4   2    0.20    0.70
  -5   4   2    0.20    0.60
  -5   4   2   -0.30    0.50
   5   4  -2   -1.00    0.60
  -4  -4   2  649.34   20.90
  -4  -4   2  663.53   21.10
  -4   4   2  690.23   20.80
   4   4  -2  714.83   21.20
  -4   4   2  667.63   20.70
  -3  -4   2  166.48    5.60
  -3   4   2  166.48    5.40
  -3   4   2  162.78    5.30
  -2  -4   2  443.36   14.20
  -2   4   2  461.25   13.90
   2   4  -2  466.95   14.30
  -2   4   2  467.35   13.90
  -1  -4   2   15.50    1.00
   1   4  -2   15.30    1.00
  -1   4   2   15.80    0.60
  -1   4   2   16.20    0.60
  -1   4   2   15.70    0.60
   0  -4   2  798.32   25.70
   0  -4   2  854.41   25.70
   0   4  -2  851.71   25.70
   0   4   2  849.41   25.50
   0   4   2  891.81   25.60
   0   4  -2  878.71   25.70
   0   4   2  834.72   25.60
   0   4  -2  873.61   25.70
   1  -4   2   19.30    1.00
  -1  -4  -2   16.20    0.90
   1  -4   2   18.80    1.00
  -1  -4  -2   16.70    0.90
  -1   4  -2   15.60    0.90
   1   4   2   15.50    1.00
   1   4   2   16.40    0.80
  -1   4  -2   17.10    0.90
   1   4   2   17.90    0.90
  -1   4  -2   16.90    1.00
   1   4   2   14.80    0.80
  -2  -4  -2  793.62   23.50
  -2  -4  -2  770.72   23.50
   2  -4   2  768.02   23.40
   2   4   2  771.62   23.50
  -2   4  -2  738.13   23.40
  -2   4  -2  769.72   23.40
  -2   4  -2  803.12   23.40
  -3  -4  -2  579.54   17.80
  -3  -4  -2  566.24   17.90
   3  -4   2  610.84   17.80
   3   4   2  537.25   17.80
  -3   4  -2  594.24   17.80
  -3   4  -2  559.44   17.70
   4  -4   2   35.80    1.80
  -4  -4  -2   32.90    1.90
  -4  -4  -2   33.80    2.00
   4   4   2   33.00    2.00
  -4   4  -2   33.20    1.80
  -4   4  -2   35.10    1.90
  -5  -4  -2   63.09    3.00
  -5  -4  -2   61.79    3.00
  -5   4  -2   58.19    2.80
   5   4   2   61.69    3.10
  -6  -4  -2   15.70    1.80
  -6  -4  -2   13.80    1.50
  -6   4  -2   17.00    1.60
   6   4   2   15.70    1.70
  -7  -4  -2  180.38    7.10
   7   4   2  182.48    7.20
  -7   4  -2  178.58    6.90
  -8  -4  -2   70.29    3.90
  -8   4  -2   58.89    3.40
  -8  -5   2   14.70    1.90
  -8  -5   2   13.80    2.10
  -8   5   2   12.50    1.60
  -7  -5   2   36.50    2.70
  -7  -5   2   38.90    2.60
  -7   5   2   38.70    2.40
  -6  -5   2  103.19    4.50
  -6  -5   2   93.59    4.20
   6   5  -2   93.09    4.50
  -6   5   2  104.09    4.00
  -5  -5   2    6.20    1.10
  -5  -5   2    5.30    1.10
  -5   5   2    6.90    0.90
   5   5  -2    7.40    1.30
  -5   5   2    5.00    0.80
  -4  -5   2   59.59    2.80
  -4  -5   2   54.29    2.60
   4   5  -2   63.09    2.80
  -4   5   2   55.49    2.30
  -4   5   2   57.99    2.40
  -3  -5   2   86.69    3.60
  -3  -5   2   91.29    3.50
  -3   5   2   92.99    3.20
  -3   5   2   92.29    3.10
  -2  -5   2  118.99    4.30
   2   5  -2  121.69    4.30
  -2   5   2  121.39    3.80
  -2   5   2  122.89    3.80
  -1  -5   2   82.39    3.00
  -1   5   2   87.09    2.60
   1   5  -2   84.39    3.00
   0  -5   2 2988.30   92.19
   0  -5   2 3052.09   92.09
   0   5  -2 2925.61   91.79
   0   5  -2 3007.00   92.19
   0   5   2 3157.28   90.99
   0   5   2 3231.68   91.39
   0   5  -2 2942.41   91.59
   1  -5   2  239.68    7.40
  -1  -5  -2  221.38    7.30
   1  -5   2  232.78    7.30
  -1   5  -2  228.28    7.30
  -1   5  -2  226.88    7.30
   1   5   2  236.38    7.30
   1   5   2  234.88    7.10
   1   5   2  230.48    7.30
  -1   5  -2  228.78    7.30
   2  -5   2  948.31   29.30
   2  -5   2  994.70   29.40
  -2  -5  -2  981.30   29.40
  -2  -5  -2  982.60   29.50
   2   5   2  975.60   29.50
  -2   5  -2  972.80   29.30
  -2   5  -2  955.30   29.40
   2   5   2 1035.30   29.50
  -2   5  -2  918.51   29.30
  -3  -5  -2  420.46   12.80
   3  -5   2  408.96   12.70
  -3  -5  -2  389.86   12.90
  -3   5  -2  398.96   12.70
   3   5   2  403.06   12.90
  -3   5  -2  414.26   12.70
  -4  -5  -2  674.23   20.70
   4  -5   2  654.53   20.60
  -4  -5  -2  672.23   20.80
   4   5   2  677.73   20.80
  -4   5  -2  649.34   20.60
  -4   5  -2  663.53   20.60
  -5  -5  -2  457.55   15.30
  -5  -5  -2  478.95   15.20
   5   5   2  468.25   15.30
  -5   5  -2  481.15   15.10
  -6  -5  -2    0.70    0.70
  -6  -5  -2    0.80    0.80
  -6   5  -2   -0.20    0.70
   6   5   2    0.00    0.80
  -7  -5  -2  119.99    5.30
  -7   5  -2  116.79    5.00
   7   5   2  128.39    5.50
  -8  -5  -2   17.20    2.20
  -8   5  -2   18.30    2.00
  -8  -6   2    0.00    1.10
  -8  -6   2    0.80    0.90
  -8   6   2    1.30    0.90
  -7  -6   2  344.17   12.40
  -7  -6   2  354.16   12.20
  -7   6   2  370.86   11.90
   7   6  -2  348.17   12.60
  -6  -6   2  227.38    8.20
  -6   6   2  212.78    7.50
   6   6  -2  218.68    8.20
  -5  -6   2 1074.19   32.70
  -5  -6   2 1039.20   32.50
  -5   6   2 1043.10   32.00
  -5   6   2 1032.90   32.00
   5   6  -2 1088.29   32.70
  -4  -6   2   23.70    1.60
  -4  -6   2   22.60    1.70
  -4   6   2   22.60    1.20
   4   6  -2   22.40    1.70
  -4   6   2   23.50    1.30
  -3  -6   2  661.63   20.90
  -3   6   2  696.13   20.50
  -3   6   2  680.43   20.50
  -2  -6   2 1536.95   46.00
   2   6  -2 1518.75   46.00
  -1  -6   2 3097.09   92.39
   1   6  -2 3075.49   92.49
   1   6  -2 3053.79   92.49
   0  -6   2   31.50    1.50
   0  -6  -2   37.20    1.10
   0  -6   2   36.90    1.50
   0   6  -2   37.10    1.60
   0   6   2   36.10    1.30
   0   6  -2   34.20    1.50
   0   6   2   34.50    1.30
   0   6  -2   34.20    1.50
   1  -6   2 2595.84   78.09
   1  -6   2 2434.76   78.79
  -1  -6  -2 2703.33   78.29
   1   6   2 2631.34   78.39
  -1   6  -2 2761.52   79.19
  -1   6  -2 2670.63   78.99
   1   6   2 2529.25   78.19
   1   6   2 2740.33   78.69
  -1   6  -2 2526.05   78.79
   2  -6   2  564.94   17.60
  -2  -6  -2  585.34   17.70
   2  -6   2  618.44   17.70
  -2   6  -2  562.64   17.60
   2   6   2  573.74   17.70
  -2   6  -2  559.94   17.60
   2   6   2  540.75   17.70
  -2   6  -2  598.94   17.60
   3  -6   2  156.38    5.40
  -3  -6  -2  167.18    5.60
  -3  -6  -2  161.48    5.60
   3   6   2  157.08    5.60
  -3   6  -2  156.08    5.40
  -3   6  -2  156.58    5.40
  -4  -6  -2   86.29    3.70
   4  -6   2   89.59    3.50
  -4  -6  -2   88.89    3.80
   4   6   2   92.09    3.80
  -4   6  -2   95.79    3.60
  -4   6  -2   94.79    3.60
  -5  -6  -2  215.58    7.90
  -5  -6  -2  220.58    7.80
   5   6   2  236.18    8.10
  -5   6  -2  216.78    7.60
  -6  -6  -2   23.50    2.00
  -6  -6  -2   27.20    2.20
   6   6   2   24.60    2.10
  -6   6  -2   26.40    1.90
  -7  -6  -2   -0.10    0.90
  -7  -6  -2    0.50    0.80
   7   6   2    0.70    1.00
  -7   6  -2    0.40    0.80
  -8   6  -2   28.80    2.30
  -8  -7   2    1.20    1.00
  -8  -7   2   -0.40    1.00
  -8   7   2    0.10    0.80
  -7  -7   2   44.50    2.80
  -7  -7   2   41.30    3.00
   7   7  -2   42.70    3.00
  -7   7   2   45.10    2.40
  -6  -7   2    9.40    1.50
  -6   7   2    9.40    1.10
   6   7  -2    8.30    1.40
  -5  -7   2    0.80    0.90
  -5  -7   2    0.50    0.60
  -5   7   2    1.30    0.60
   5   7  -2    0.00    0.80
  -5   7   2    0.70    0.50
  -4  -7   2    3.40    0.80
  -4  -7   2    4.10    0.90
   4   7  -2    1.80    0.80
  -4   7   2    3.30    0.50
  -4   7   2    2.90    0.50
  -3  -7   2   37.70    2.10
  -3   7   2   34.00    1.30
  -3   7   2   36.60    1.30
  -2  -7   2   17.70    1.20
   2   7  -2   16.50    1.20
  -1  -7   2  568.64   16.80
   1   7  -2  518.85   16.70
   1   7  -2  538.85   16.70
   1   7  -2  558.94   16.80
   0  -7   2   93.99    3.40
   0  -7   2   90.89    3.30
   0   7   2   96.99    3.00
   0   7   2   98.19    3.00
   0   7  -2   96.89    3.40
   0   7  -2  100.49    3.30
   0   7  -2   90.79    3.30
   1  -7   2  825.02   24.80
   1  -7   2  817.12   24.70
  -1  -7  -2  789.32   24.60
  -1   7  -2  862.01   24.70
  -1   7  -2  818.62   24.70
   1   7   2  837.92   24.60
   1   7   2  791.32   24.30
  -1   7  -2  805.12   24.70
   1   7   2  804.82   24.60
   2  -7   2  338.17   10.60
  -2  -7  -2  341.27   10.70
   2   7   2  323.27   10.60
  -2   7  -2  336.47   10.50
   2   7   2  333.57   10.60
  -2   7  -2  348.57   10.50
  -2   7  -2  331.67   10.50
  -3  -7  -2   55.99    2.60
  -3  -7  -2   60.49    2.50
  -3   7  -2   54.39    2.30
  -3   7  -2   57.79    2.40
   3   7   2   55.29    2.60
  -4  -7  -2  120.09    4.70
  -4  -7  -2  117.69    4.60
  -4   7  -2  127.39    4.50
   4   7   2  118.99    4.70
  -4   7  -2  117.39    4.40
  -5  -7  -2  773.12   25.10
  -5  -7  -2  815.92   25.30
   5   7   2  798.52   25.20
  -5   7  -2  823.52   24.80
  -6  -7  -2  280.57    9.90
  -6  -7  -2  276.77    9.70
  -6   7  -2  279.37    9.40
   6   7   2  267.57    9.90
  -7  -7  -2    4.40    1.20
  -7   7  -2    3.10    1.00
   7   7   2    3.20    1.20
   8   7   2   55.49    4.20
  -8   7  -2   52.69    3.10
  -8  -8   2    4.80    1.30
  -8   8   2    5.70    1.10
  -7  -8   2   18.10    2.20
  -7  -8   2   14.20    1.90
   7   8  -2   15.90    2.10
  -7   8   2   13.50    1.40
  -6  -8   2    1.10    1.00
  -6  -8   2    1.40    1.00
   6   8  -2    0.60    1.00
  -6   8   2    0.90    0.60
  -5  -8   2   10.70    1.30
  -5  -8   2   11.60    1.50
  -5   8   2   10.10    0.90
  -5   8   2    8.10    0.90
   5   8  -2   11.50    1.60
  -4  -8   2  208.28    7.40
  -4  -8   2  200.68    7.20
  -4   8   2  208.68    6.60
   4   8  -2  214.68    7.50
  -4   8   2  204.28    6.50
  -3  -8   2  488.25   15.00
   3   8  -2  450.25   14.90
  -2  -8   2   47.00    2.20
   2   8  -2   44.80    2.10
  -1  -8   2  158.98    5.60
   1   8  -2  170.38    5.50
   1   8  -2  175.88    5.70
   1   8  -2  164.58    5.60
   0  -8   2  628.14   19.70
   0  -8   2  636.24   19.70
   0   8  -2  619.04   19.70
   0   8  -2  643.54   19.70
   0   8  -2  664.23   19.60
   0   8   2  676.53   19.30
   0   8   2  659.93   19.30
  -1  -8  -2  305.17    9.50
   1  -8   2  302.97    9.70
  -1   8  -2  316.77    9.60
   1   8   2  315.57    9.60
   1   8   2  304.87    9.60
  -1   8  -2  307.67    9.60
  -1   8  -2  297.77    9.60
   2  -8   2  109.09    3.80
  -2  -8  -2  105.19    3.90
  -2  -8  -2  101.29    3.80
   2   8   2  106.19    3.80
  -2   8  -2  106.39    3.70
  -2   8  -2   99.39    3.60
  -2   8  -2  107.69    3.70
  -3  -8  -2 1051.99   32.10
   3   8   2 1021.70   32.00
   3   8   2 1060.19   32.10
  -3   8  -2 1033.60   31.80
  -3   8  -2 1078.19   31.80
  -4  -8  -2   60.59    2.90
  -4  -8  -2   63.39    3.00
  -4   8  -2   65.29    2.70
  -4   8  -2   63.09    2.70
   4   8   2   64.39    3.10
  -5  -8  -2  743.33   24.60
  -5  -8  -2  752.62   23.80
   5   8   2  767.22   23.90
  -5   8  -2  759.32   23.40
  -6  -8  -2    9.10    1.50
   6   8   2    4.90    1.20
  -6   8  -2    7.30    1.10
  -7  -8  -2  323.57   11.60
   7   8   2  349.77   11.90
  -7   8  -2  320.37   11.20
   8   8   2    3.70    1.40
  -8   8  -2    6.40    1.30
  -8  -9   2  206.58    8.30
  -8   9   2  210.98    7.40
  -7  -9   2   50.59    3.20
  -7   9   2   52.49    2.50
   7   9  -2   52.89    3.40
  -6  -9   2   60.79    3.40
  -6  -9   2   61.59    3.90
   6   9  -2   61.79    3.50
  -6   9   2   61.29    2.60
  -5  -9   2   32.90    2.20
  -5  -9   2   32.50    2.30
   5   9  -2   32.60    2.40
  -5   9   2   32.30    1.50
  -5   9   2   30.90    1.50
  -4  -9   2  125.09    5.10
  -4  -9   2  129.29    5.00
  -4   9   2  133.79    4.10
  -4   9   2  130.09    4.10
   4   9  -2  131.39    5.20
   3   9  -2  985.10   30.30
  -2  -9   2  545.15   17.10
   2   9  -2  538.25   17.10
   2   9  -2  563.34   18.10
  -1  -9   2   10.30    0.90
   1   9  -2   11.50    1.00
   1   9  -2   11.30    0.90
   1   9  -2   12.50    1.00
   0  -9   2  191.68    6.40
   0   9   2  196.88    6.00
   0   9  -2  201.98    6.30
   0   9   2  198.48    6.00
   0   9  -2  189.08    6.40
   0   9  -2  197.28    6.40
   1  -9   2  319.77   10.40
   1   9   2  320.87   10.20
   1   9   2  320.77   10.20
  -1   9  -2  346.87   10.30
  -1   9  -2  331.17   10.30
  -1   9  -2  338.87   10.30
  -2  -9  -2  738.83   22.60
   2  -9   2  726.63   22.60
  -2  -9  -2  763.62   23.20
  -2   9  -2  713.33   22.50
  -2   9  -2  720.33   22.50
  -2   9  -2  750.42   22.60
   2   9   2  755.22   22.70
   2   9   2  766.32   22.70
  -3  -9  -2   45.90    2.30
  -3  -9  -2   47.80    2.30
   3  -9   2   47.50    2.20
  -3   9  -2   48.50    2.00
  -3   9  -2   44.00    2.00
   3   9   2   40.30    2.20
  -4  -9  -2   58.59    2.80
   4   9   2   57.29    2.90
  -4   9  -2   59.99    2.60
  -4   9  -2   63.09    2.60
  -5  -9  -2   44.40    2.60
  -5   9  -2   41.70    2.30
   5   9   2   48.70    2.80
  -6  -9  -2   58.99    3.30
   6   9   2   58.89    3.40
  -6   9  -2   62.29    3.00
  -7  -9  -2    0.10    0.90
  -7   9  -2    0.90    0.80
   7   9   2    0.60    1.10
  -7 -10   2  235.88    8.80
   7  10  -2  232.88    9.10
  -7  10   2  222.98    7.70
  -6 -10   2    8.60    1.50
   6  10  -2    7.40    1.50
  -6  10   2    7.30    0.80
  -5 -10   2  284.67   10.20
   5  10  -2  306.27   10.50
  -5  10   2  294.87    9.20
  -5  10   2  302.57    9.20
  -4 -10   2  589.74   18.90
  -4 -10   2  579.44   18.70
   4  10  -2  599.94   18.90
   3  10  -2   66.99    3.10
  -2 -10   2  255.17    8.40
   2  10  -2  250.67    8.30
   2  10  -2  245.08    8.40
  -1 -10   2 1008.00   31.00
   1  10  -2 1001.00   30.90
   1  10  -2 1053.09   31.00
   1  10  -2 1021.20   30.90
   0 -10   2  582.04   18.30
   0  10  -2  611.14   18.40
   0  10  -2  585.74   18.40
   0  10   2  607.34   17.90
   0  10  -2  617.14   18.40
   1 -10   2   71.29    2.80
  -1  10  -2   77.79    2.80
  -1  10  -2   73.39    2.80
   1  10   2   74.59    2.70
  -1  10  -2   74.79    2.80
   1  10   2   70.39    2.60
  -2 -10  -2   64.99    2.70
   2 -10   2   67.19    2.70
   2  10   2   66.29    2.70
   2  10   2   65.49    2.70
  -2  10  -2   67.19    2.60
  -2  10  -2   62.79    2.50
  -2  10  -2   67.29    2.60
   3 -10   2  132.69    4.90
  -3  10  -2  135.59    4.70
  -3  10  -2  134.89    4.70
   3  10   2  134.59    5.00
   4 -10   2    9.40    1.20
  -4 -10  -2   10.10    1.30
  -4  10  -2   11.00    1.10
  -4  10  -2   10.60    1.00
   4  10   2   10.10    1.30
  -5 -10  -2    1.90    0.80
  -5  10  -2    0.40    0.60
   5  10   2    1.40    0.90
  -6 -10  -2   -0.50    0.80
   6  10   2   -0.10    0.90
  -6  10  -2   -0.40    0.60
  -7 -10  -2   16.60    2.10
  -7  10  -2   13.70    1.60
   7  10   2   18.10    2.20
  -7 -11   2    2.90    1.10
   7  11  -2    8.70    1.80
  -7  11   2    8.80    0.90
  -6 -11   2    5.70    1.30
  -6  11   2    6.40    0.70
   6  11  -2    8.00    1.60
  -6  11   2    7.00    0.70
  -5 -11   2  111.89    4.70
   5  11  -2  105.79    4.80
  -4 -11   2  426.86   13.60
   4  11  -2  402.06   13.80
   3  11  -2   40.50    2.30
  -2 -11   2  329.57   11.90
   2  11  -2  339.77   11.10
  -1 -11   2   -0.20    0.50
   1  11  -2    0.20    0.50
   1  11  -2   -0.10    0.40
   1  11  -2    0.20    0.40
   0 -11   2  489.65   15.40
   0  11  -2  502.35   15.50
   0  11  -2  518.55   15.50
   0  11  -2  492.75   15.40
   1 -11   2  226.08    7.50
   1  11   2  233.18    7.40
  -1  11  -2  224.58    7.40
  -1  11  -2  240.68    7.50
   1  11   2  230.18    7.30
  -1  11  -2  230.68    7.50
   2 -11   2  150.98    5.10
  -2  11  -2  144.99    5.00
   2  11   2  148.59    5.10
  -2  11  -2  151.08    5.00
  -2  11  -2  146.39    5.00
   2  11   2  144.19    5.20
   3 -11   2   43.40    2.10
  -3 -11  -2   43.10    2.50
   3  11   2   40.10    2.20
  -3  11  -2   41.20    1.90
  -3  11  -2   42.90    1.90
   4 -11   2  612.34   18.90
  -4 -11  -2  598.34   19.20
   4  11   2  581.04   19.00
  -4  11  -2  638.74   19.10
  -4  11  -2  562.54   18.50
  -5 -11  -2  235.38    8.70
  -5  11  -2  242.78    8.20
   5  11   2  261.17    9.00
  -6 -11  -2    0.10    0.90
  -6  11  -2    0.10    0.60
   6  11   2    1.50    1.00
  -7 -11  -2  105.09    5.00
  -7  11  -2  108.39    4.40
   7  11   2  100.69    5.10
  -7 -12   2    0.60    1.10
   7  12  -2    0.80    1.20
  -7  12   2    1.30    0.50
  -6 -12   2  148.89    6.10
   6  12  -2  142.89    6.30
  -5 -12   2   -0.90    0.70
   5  12  -2    0.40    1.00
  -4 -12   2  145.19    5.60
   4  12  -2  142.49    5.70
   3  12  -2   47.90    2.60
   1  12  -2   67.29    2.70
   1  12  -2   68.09    2.80
  -1  12   2   64.99    2.10
   1  12  -2   65.29    2.70
   0 -12   2  299.67    9.40
   0  12  -2  279.67    9.50
   0  12  -2  294.07    9.40
   0  12  -2  311.07    9.50
   1 -12   2    1.70    0.50
  -1  12  -2    1.50    0.50
  -1  12  -2    1.50    0.40
  -1  12  -2    1.60    0.40
   1  12   2    1.70    0.50
   1  12   2    2.10    0.40
   2 -12   2   87.39    3.20
  -2  12  -2   78.59    3.10
   2  12   2   84.49    3.20
  -2  12  -2   77.29    3.00
   2  12   2   82.19    3.20
  -2  12  -2   77.89    3.00
   3 -12   2   10.50    1.10
  -3  12  -2   11.40    1.00
  -3  12  -2   10.70    0.90
   3  12   2    9.20    1.10
  -3  12  -2   11.10    1.00
   4 -12   2    0.00    0.60
   4  12   2   -0.50    0.70
  -4  12  -2    0.40    0.50
   5 -12   2   62.19    3.10
  -5  12  -2   58.79    2.60
   5  12   2   57.69    3.30
  -6  12  -2   86.39    3.70
   6  12   2   95.09    4.60
   7  12   2   78.19    4.30
  -7  12  -2   71.19    3.30
   7  13  -2   21.80    2.60
  -6 -13   2   64.89    3.60
   6  13  -2   59.79    3.70
  -5 -13   2    2.10    1.00
   5  13  -2    2.60    1.10
   4  13  -2    7.40    1.30
   3  13  -2  133.49    5.30
   2  13  -2    3.10    0.80
   1  13  -2    7.60    1.00
   1  13  -2   11.00    1.00
   1  13  -2   11.30    1.30
  -1  13   2    8.90    0.50
   0 -13   2  102.99    3.60
   0  13  -2  101.49    3.70
   0  13  -2   94.99    3.70
   0  13  -2  105.09    3.70
   1 -13   2   20.70    1.30
  -1  13  -2   17.00    1.20
  -1  13  -2   19.60    1.20
   1  13   2   18.50    1.00
   1  13   2   17.60    1.10
  -1  13  -2   21.40    1.20
   2 -13   2   22.20    1.40
  -2  13  -2   22.40    1.20
   2  13   2   21.10    1.40
  -2  13  -2   21.60    1.30
  -2  13  -2   21.50    1.30
   2  13   2   22.10    1.40
   3 -13   2   24.70    1.60
   3  13   2   25.10    1.80
  -3  13  -2   26.80    1.50
  -3  13  -2   25.40    1.40
  -3  13  -2   25.80    1.40
   4 -13   2    0.30    0.60
   4  13   2    0.00    0.70
  -4  13  -2    0.30    0.50
   5 -13   2    9.50    1.40
   5  13   2   10.40    1.50
  -5  13  -2    9.50    1.00
   6 -13   2  137.09    5.80
   6  13   2  143.09    6.10
  -6  13  -2  140.39    5.20
   6  14  -2  404.16   14.20
   5  14  -2    8.50    1.60
   4  14  -2    5.60    1.30
   3  14  -2   10.50    1.40
   2  14  -2  126.49    4.80
   2  14  -2  132.69    5.00
  -1  14   2   10.20    0.60
   1  14  -2    9.80    1.00
   0 -14   2   18.60    1.20
   0  14  -2   21.80    1.30
   0  14  -2   20.00    1.30
   0  14  -2   19.50    1.30
   1 -14   2  249.58    8.20
   1  14   2  248.38    8.00
  -1  14  -2  254.17    8.10
  -1  14  -2  252.77    8.20
   1  14   2  257.47    8.00
  -1  14  -2  254.87    8.20
   2 -14   2    2.10    0.60
  -2  14  -2    1.80    0.50
   2  14   2    0.20    0.50
  -2  14  -2    1.20    0.50
  -2  14  -2    0.80    0.50
   3 -14   2   11.60    1.20
  -3  14  -2   11.90    0.90
   3  14   2    8.60    1.20
  -3  14  -2   11.90    0.90
  -3  14  -2    8.60    1.00
   4 -14   2   63.89    3.10
   4  14   2   66.59    3.30
  -4  14  -2   70.99    2.70
   5 -14   2   95.09    4.20
  -5  14  -2   96.79    3.60
   5  14   2   95.99    4.50
   6 -14   2   97.79    4.50
   6  14   2   94.39    4.80
  -6  14  -2   99.69    3.80
   6  15  -2    5.10    1.50
   5  15  -2   19.80    2.10
   4  15  -2  129.89    5.50
   3  15  -2    1.90    0.90
   2  15  -2  577.74   18.30
   2  15  -2  586.84   18.50
   1  15  -2   29.90    1.70
   1  15  -2   29.00    1.80
  -1  15   2   30.70    1.20
   0  15  -2  195.38    6.60
   1 -15   2   49.90    2.20
   1  15   2   49.00    1.90
   1  15   2   50.79    2.00
  -1  15  -2   48.90    2.20
  -1  15  -2   52.79    2.30
  -1  15  -2   48.20    2.10
   2 -15   2  600.54   19.00
   2  15   2  621.44   18.90
  -2  15  -2  598.54   18.60
  -2  15  -2  600.74   18.90
  -2  15  -2  626.84   18.60
   3 -15   2   72.89    3.10
  -3  15  -2   73.89    2.70
  -3  15  -2   69.29    2.60
   3  15   2   71.19    3.20
  -3  15  -2   68.69    2.90
   4 -15   2   17.80    1.60
  -4  15  -2   16.70    1.10
  -4  15  -2   16.00    1.30
   4  15   2   14.00    1.60
   5 -15   2    0.00    0.80
  -5  15  -2    0.00    0.50
   5  15   2    0.70    0.90
   6 -15   2  372.56   12.50
  -6  15  -2  360.96   11.50
   6  15   2  356.56   12.80
   5  16  -2  110.99    5.20
   4  16  -2   49.70    3.10
   3  16  -2   27.80    2.10
   2  16  -2  138.29    5.10
   2  16  -2  130.59    5.20
   1  16  -2   61.89    2.70
   1  16  -2   58.59    2.80
  -1  16   2   59.09    2.00
   0  16  -2   53.99    2.40
  -1  16  -2    3.20    0.70
   1  16   2    3.10    0.50
  -1  16  -2    2.70    0.60
  -1  16  -2    3.10    0.60
   1  16   2    3.00    0.50
  -2  16  -2    7.20    0.90
  -2  16  -2    3.80    0.60
  -2  16  -2    5.70    0.60
   2  16   2    5.20    0.80
   3 -16   2   42.40    3.00
  -3  16  -2   46.00    1.80
   3  16   2   47.60    2.50
  -3  16  -2   47.70    1.90
   4 -16   2   29.40    2.00
  -4  16  -2   30.50    1.40
  -4  16  -2   31.90    1.40
   4  16   2   30.50    2.20
   5 -16   2   20.70    1.80
  -5  16  -2   18.30    1.10
   5  16   2   17.60    1.90
   5  17  -2   -0.30    1.00
   4  17  -2    3.00    1.20
   3  17  -2  184.58    6.70
   3  17  -2  185.98    7.00
   2  17  -2   19.00    1.70
   2  17  -2   20.20    1.60
  -1  17   2   62.99    2.10
   1  17  -2   56.09    2.70
   1  17  -2   60.69    2.80
   0  17  -2    2.00    0.60
   0  17  -2    0.70    0.60
   0  17   2    1.50    0.40
  -1  17  -2  140.39    4.80
   1  17   2  137.99    4.40
  -1  17  -2  133.79    4.90
   2  17   2   10.40    1.00
  -2  17  -2   11.30    1.10
  -2  17  -2   10.00    0.80
   3  17   2  157.08    5.80
   4  17   2    0.60    0.80
   5  17   2   33.60    2.50
   4  18  -2    1.70    1.00
   3  18  -2   62.09    3.40
   3  18  -2   65.39    3.20
   2  18  -2   19.10    1.60
   2  18  -2   18.90    1.80
   1  18  -2   67.09    3.00
   1  18  -2   64.79    3.00
   0  18   2    6.30    0.70
   0  18  -2    8.10    1.00
   0  18  -2    7.00    0.90
  -1  18  -2   38.10    2.00
  -1  18  -2   33.00    1.60
   2  18   2  103.19    3.80
  -2  18  -2   97.59    3.80
   3  18   2   11.80    1.30
   4  18   2   24.50    2.00
   3  19  -2   11.20    1.60
   3  19  -2   11.50    1.40
   2  19  -2    0.10    0.80
   2  19  -2    1.10    0.70
   1  19  -2   66.39    3.00
   1  19  -2   69.49    3.10
   0  19   2  183.28    6.00
   0  19  -2  185.08    6.40
   0  19  -2  179.08    6.20
  -1  19  -2    2.30    0.70
  -1  19  -2    1.60    0.50
  -1  19  -2    1.80    0.50
   2  19   2   50.89    2.20
  -2  19  -2   52.19    2.40
   3  19   2    6.60    1.00
   2  20  -2   28.30    2.10
   2  20  -2   29.40    2.00
   1  20  -2    1.90    0.70
   1  20  -2    1.30    0.80
   0  20  -2   60.09    2.90
   0  20   2   66.59    2.50
   0  20  -2   63.29    2.60
   1  20   2    1.00    0.50
  -1  20  -2   -0.20    0.50
   2  20   2    2.40    0.50
  -2  20  -2    2.10    0.70
  -8   0   3    0.50    1.00
  -7   0   3   82.09    3.60
  -7   0   3   78.99    4.00
  -6   0   3   -0.40    0.70
  -6   0   3    0.00    0.60
  -5   0   3  224.68    7.50
  -5   0   3  227.18    7.70
   5   0  -3  211.08    7.70
   4   0  -3   -0.40    0.50
  -4   0   3   -0.60    0.50
  -4   0   3    0.20    0.60
  -3   0   3  657.53   19.60
   3   0  -3  624.34   19.70
  -2   0   3   -1.30    0.40
   2   0  -3   -0.40    0.40
  -2   0   3   -0.90    0.30
  -1   0   3  592.34   18.00
   1   0  -3  625.94   18.00
  -1   0   3  578.54   17.90
  -1   0   3  556.64   17.90
   0   0   3    1.20    0.30
   0   0   3    0.60    0.30
   0   0  -3    1.10    0.40
   0   0   3    0.30    0.40
   0   0  -3    0.20    0.30
   1   0   3   14.00    0.90
  -1   0  -3   10.80    1.00
   1   0   3   13.90    1.00
   1   0   3   12.50    1.00
  -1   0  -3   13.90    1.00
   2   0   3    0.10    0.40
   2   0   3    0.50    0.40
  -2   0  -3    0.30    0.40
  -3   0  -3  395.56   12.80
   3   0   3  413.76   12.80
   4   0   3    0.10    0.60
  -4   0  -3    0.20    0.60
   5   0   3   39.80    2.40
  -5   0  -3   46.60    2.50
  -6   0  -3    0.10    0.80
   6   0   3    0.10    0.80
  -7   0  -3   33.20    2.50
  -8   0  -3   -1.10    0.90
  -8  -1   3    7.70    1.60
  -8  -1   3    8.00    1.30
  -8   1   3    7.00    1.50
  -7  -1   3   48.60    3.00
  -7  -1   3   48.40    2.70
  -7   1   3   46.80    2.90
  -6  -1   3  671.33   21.40
  -6  -1   3  669.83   21.10
  -6   1   3  695.13   21.30
  -6   1   3  656.73   20.90
  -5  -1   3   42.50    2.40
   5  -1  -3   44.50    2.50
  -5  -1   3   45.40    2.30
  -5   1   3   43.50    2.10
   5   1  -3   47.50    2.50
  -5   1   3   45.50    2.40
  -4  -1   3   18.60    1.30
  -4  -1   3   19.30    1.50
   4  -1  -3   18.50    1.40
  -4   1   3   19.00    1.30
  -4   1   3   20.80    1.40
  -4   1   3   19.30    1.20
  -3  -1   3  702.13   21.40
   3  -1  -3  659.33   21.40
  -3  -1   3  707.43   21.60
   3   1  -3  717.83   21.50
  -3   1   3  700.03   21.30
  -3   1   3  720.33   21.40
  -2  -1   3  322.97   10.20
   2  -1  -3  327.37   10.10
   2   1  -3  311.57   10.20
  -2   1   3  336.57   10.10
  -2   1   3  324.77   10.10
  -2   1   3  325.97   10.00
   1  -1  -3  249.58    7.60
  -1  -1   3  234.18    7.60
  -1  -1   3  238.48    7.60
  -1  -1   3  249.88    7.70
  -1   1   3  239.18    7.50
  -1   1   3  249.78    7.60
  -1   1   3  242.08    7.60
   1   1  -3  239.38    7.60
   1   1  -3  236.78    7.60
   0  -1   3  545.45   16.60
   0  -1   3  520.15   16.50
   0  -1  -3  544.55   16.50
   0  -1   3  564.94   16.70
   0   1   3  534.55   16.60
   0   1   3  561.84   16.60
   0   1   3  533.05   16.50
   0   1   3  567.14   16.50
   0   1  -3  517.25   16.60
   0   1  -3  559.74   16.50
   1  -1   3  208.98    6.60
  -1  -1  -3  206.98    6.60
   1  -1   3  201.88    6.60
   1  -1   3  196.18    6.60
   1   1   3  205.98    6.50
  -1   1  -3  210.48    6.60
   1   1   3  217.48    6.60
   1   1   3  205.58    6.60
  -2  -1  -3   35.00    1.70
   2  -1   3   33.50    1.70
  -2   1  -3   39.20    1.70
   2   1   3   36.30    1.60
   2   1   3   36.40    1.60
   2   1   3   35.90    1.70
   3  -1   3    4.90    0.80
  -3  -1  -3    3.80    0.70
   3   1   3    5.80    0.80
  -3   1  -3    4.60    0.80
  -4  -1  -3  194.78    7.00
   4  -1   3  218.78    7.10
   4   1   3  205.48    7.00
  -4   1  -3  193.08    7.00
   5  -1   3   21.30    1.70
  -5  -1  -3   23.60    1.80
  -5   1  -3   22.50    1.80
   5   1   3   19.60    1.70
  -6  -1  -3   37.30    2.30
   6   1   3   36.70    2.40
  -6   1  -3   33.50    2.30
  -7  -1  -3    2.70    1.10
  -7   1  -3    3.70    1.20
  -8  -1  -3  125.99    5.60
  -8   1  -3  118.69    5.50
  -8  -2   3   12.90    1.90
  -8  -2   3   10.90    1.50
  -8   2   3   11.90    1.70
  -7  -2   3   23.40    2.20
  -7  -2   3   22.70    2.00
  -7   2   3   25.50    2.10
  -6  -2   3  173.38    6.20
  -6  -2   3  157.08    6.30
  -6   2   3  167.58    6.20
  -5  -2   3   44.30    2.40
  -5  -2   3   45.80    2.50
   5   2  -3   46.40    2.50
  -5   2   3   46.10    2.40
  -5   2   3   47.80    2.10
   4  -2  -3  111.39    4.20
  -4  -2   3  112.09    4.20
  -4  -2   3  117.69    4.40
  -4   2   3  110.09    4.10
  -4   2   3  113.59    4.10
  -4   2   3  110.09    3.90
  -3  -2   3  276.77    8.60
  -3  -2   3  246.08    8.30
   3  -2  -3  258.27    8.30
  -3   2   3  266.37    8.10
   3   2  -3  253.67    8.50
  -3   2   3  259.17    8.30
  -3   2   3  254.87    8.30
  -2  -2   3  292.47    9.40
   2  -2  -3  277.87    9.20
   2   2  -3  291.07    9.40
  -2   2   3  293.67    9.10
  -2   2   3  300.37    9.20
  -2   2   3  298.57    9.20
   2   2  -3  314.67    9.30
  -1  -2   3   81.59    2.70
  -1  -2   3   69.59    2.80
   1  -2  -3   72.29    2.60
  -1  -2   3   76.29    2.80
  -1   2   3   74.89    2.60
   1   2  -3   75.59    2.80
  -1   2   3   72.29    2.60
  -1   2   3   77.19    2.60
   1   2  -3   78.29    2.70
   0  -2   3  108.59    3.90
   0  -2   3  111.49    3.80
   0  -2   3  109.49    3.90
   0  -2  -3  111.39    3.80
   0   2   3  118.19    3.70
   0   2  -3  113.79    3.90
   0   2   3  109.19    3.80
   0   2   3  118.09    3.80
   0   2   3  113.59    3.80
   0   2  -3  111.19    3.80
  -1  -2  -3  478.55   15.10
   1  -2   3  506.75   15.20
   1  -2   3  500.35   15.20
   1   2   3  502.75   15.10
  -1   2  -3  496.25   15.20
  -1   2  -3  498.45   15.10
   1   2   3  495.95   15.10
   1   2   3  480.45   15.00
  -2  -2  -3  102.49    3.50
   2  -2   3   96.79    3.50
   2  -2   3   85.19    3.40
   2   2   3   93.09    3.50
  -2   2  -3   95.39    3.50
   2   2   3   97.19    3.40
  -3  -2  -3  210.58    7.00
   3  -2   3  208.88    7.00
  -3   2  -3  203.58    7.00
   3   2   3  213.58    7.00
   4  -2   3  761.32   22.40
  -4  -2  -3  689.13   22.40
   4   2   3  729.53   22.50
  -4   2  -3  711.93   22.40
  -5  -2  -3  222.18    8.00
   5  -2   3  228.58    7.90
  -5   2  -3  238.98    8.00
   5   2   3  221.68    8.00
  -6  -2  -3   67.39    3.40
  -6   2  -3   62.69    3.20
   6   2   3   65.29    3.40
  -7  -2  -3   25.60    2.20
  -7   2  -3   26.40    2.20
  -8  -2  -3  134.59    6.10
  -8   2  -3  141.99    6.00
  -8  -3   3  396.76   13.70
  -8  -3   3  378.56   13.10
  -8   3   3  385.26   13.20
  -7  -3   3  187.48    7.30
  -7  -3   3  187.48    7.00
  -7   3   3  179.48    6.90
  -6  -3   3    1.10    0.80
  -6  -3   3    2.40    1.00
  -6   3   3    3.40    0.90
   6   3  -3    2.80    1.10
  -5  -3   3  549.74   17.50
  -5  -3   3  541.35   17.30
  -5   3   3  546.95   17.20
   5   3  -3  550.94   17.60
   4  -3  -3 1811.92   53.79
  -4  -3   3 1823.52   53.79
  -4  -3   3 1827.12   53.99
  -4   3   3 1758.32   53.39
  -4   3   3 1704.03   53.59
  -4   3   3 1807.72   53.69
  -3  -3   3  252.17    8.20
  -3  -3   3  244.88    8.40
   3   3  -3  267.87    8.40
  -3   3   3  257.27    7.80
  -3   3   3  249.88    8.10
  -3   3   3  250.67    8.00
  -2  -3   3  310.87   10.40
   2   3  -3  316.57   10.40
  -2   3   3  342.87   10.00
  -2   3   3  328.97   10.20
  -2   3   3  347.87   10.20
  -1  -3   3 2079.89   62.59
  -1  -3   3 2092.49   61.89
  -1   3   3 2072.59   62.09
   1   3  -3 1906.81   62.49
  -1   3   3 1997.70   61.79
  -1   3   3 2124.19   61.29
  -1   3   3 1971.60   61.69
   1   3  -3 2184.88   61.69
   0  -3   3 3799.62  122.29
   0  -3   3 4253.07  122.79
   0  -3  -3 4035.90  121.09
   0   3   3 3926.21  121.09
   0   3  -3 3777.22  121.49
   0   3  -3 4203.78  121.49
   0   3   3 4042.00  121.39
   0   3   3 4180.58  121.79
   0   3   3 3985.70  121.19
   0   3   3 4150.78  120.49
   1  -3   3  612.54   18.20
  -1  -3  -3  612.74   18.20
   1  -3   3  584.54   18.20
   1   3   3  591.54   18.20
  -1   3  -3  597.94   18.20
  -1   3  -3  623.44   18.20
   1   3   3  586.84   18.10
   1   3   3  558.14   18.10
   1   3   3  588.44   18.00
   1   3   3  613.64   18.10
  -2  -3  -3  421.76   13.90
   2  -3   3  440.26   13.90
  -2   3  -3  460.65   13.90
   2   3   3  460.25   14.00
   2   3   3  458.25   13.80
  -2   3  -3  453.95   14.00
  -3  -3  -3   63.19    2.60
   3  -3   3   54.39    2.40
  -3   3  -3   56.49    2.50
   3   3   3   59.59    2.60
  -4  -3  -3  188.88    6.60
   4  -3   3  184.78    6.50
  -4   3  -3  184.38    6.50
   4   3   3  187.38    6.60
   5  -3   3  147.49    5.50
  -5  -3  -3  149.69    5.70
  -5   3  -3  145.59    5.50
   5   3   3  144.39    5.60
  -6  -3  -3  462.05   15.50
   6   3   3  474.55   15.50
  -6   3  -3  472.35   15.40
  -7  -3  -3    4.70    1.20
  -7   3  -3    6.50    1.30
   7   3   3    5.20    1.30
  -8  -3  -3   34.10    2.80
  -8   3  -3   30.50    2.50
  -8  -4   3  132.39    5.90
  -8  -4   3  129.29    5.50
  -8   4   3  125.99    5.40
  -7  -4   3   23.90    2.40
  -7  -4   3   27.00    2.20
  -7   4   3   28.40    2.10
  -6  -4   3  187.68    6.90
   6   4  -3  172.28    6.80
  -6   4   3  174.78    6.50
  -5  -4   3  127.09    5.00
  -5  -4   3  133.79    5.30
   5   4  -3  141.29    5.30
  -5   4   3  136.89    5.10
  -5   4   3  126.59    4.90
  -4  -4   3   25.90    1.60
  -4  -4   3   26.40    1.80
  -4   4   3   23.10    1.50
  -4   4   3   25.50    1.40
  -3  -4   3   92.99    3.70
  -3   4   3   96.99    3.30
   3   4  -3   87.69    3.60
  -3   4   3   94.09    3.30
  -2  -4   3  268.27    8.70
   2   4  -3  265.47    8.70
  -2   4   3  267.27    8.30
  -2   4   3  271.07    8.30
  -1  -4   3    5.30    0.60
  -1  -4   3    4.60    0.60
  -1   4   3    5.00    0.40
  -1   4   3    6.00    0.50
  -1   4   3    4.60    0.40
   1   4  -3    3.30    0.50
   1   4  -3    3.50    0.60
   0  -4   3  361.76   11.00
   0  -4   3  356.26   11.00
   0   4  -3  353.76   10.90
   0   4   3  343.67   10.70
   0   4  -3  324.47   10.90
   0   4   3  358.46   10.50
   0   4   3  359.36   10.70
   0   4   3  344.27   10.70
   0   4   3  352.26   10.70
   1  -4   3   12.50    0.90
  -1  -4  -3   10.90    0.80
   1  -4   3   10.80    0.90
   1   4   3   12.30    0.70
   1   4   3   10.40    0.80
   1   4   3   11.10    0.90
   1   4   3    9.30    0.70
  -1   4  -3   10.90    0.80
  -1   4  -3   11.30    0.90
  -2  -4  -3   28.50    1.50
   2  -4   3   29.90    1.60
   2  -4   3   29.60    1.50
  -2  -4  -3   31.30    1.50
  -2   4  -3   33.10    1.50
   2   4   3   32.40    1.40
  -2   4  -3   31.00    1.60
   2   4   3   29.40    1.50
   3  -4   3  465.35   14.80
  -3  -4  -3  482.95   14.90
  -3  -4  -3  466.35   14.90
   3   4   3  496.35   14.90
  -3   4  -3  458.15   14.80
   4  -4   3  589.04   18.80
  -4  -4  -3  633.64   19.00
  -4   4  -3  576.14   18.80
   4   4   3  615.84   19.00
  -5  -4  -3   94.79    4.00
  -5   4  -3   86.89    3.80
   5   4   3   92.09    4.00
  -6  -4  -3  126.19    5.30
  -6   4  -3  130.39    5.20
   6   4   3  129.59    5.40
  -7  -4  -3  156.38    6.50
   7   4   3  158.48    6.60
  -7   4  -3  164.78    6.30
  -8  -4  -3   31.20    2.70
  -8   4  -3   24.40    2.40
  -8  -5   3    6.40    1.60
  -8  -5   3    7.20    1.40
  -8   5   3    6.10    1.20
  -7  -5   3    0.90    1.00
  -7  -5   3    0.60    0.80
  -7   5   3    0.00    0.70
  -6  -5   3    2.70    1.10
  -6  -5   3    2.70    0.90
  -6   5   3    2.20    0.80
   6   5  -3    2.30    1.10
  -5  -5   3    2.80    0.90
  -5  -5   3    2.90    0.90
  -5   5   3    1.70    0.60
   5   5  -3    2.60    0.90
  -5   5   3    1.90    0.70
  -4  -5   3   13.30    1.40
  -4  -5   3   13.50    1.30
  -4   5   3   12.60    1.00
  -4   5   3   11.80    0.90
  -3  -5   3  360.36   11.70
  -3   5   3  369.06   11.20
  -3   5   3  368.26   11.10
   3   5  -3  345.47   11.60
  -2  -5   3    5.60    0.80
  -2   5   3    5.70    0.50
  -2   5   3    6.30    0.60
   2   5  -3    5.60    0.80
  -1  -5   3   58.59    2.30
  -1  -5   3   56.39    2.30
  -1   5   3   57.19    1.90
  -1   5   3   55.99    1.90
   1   5  -3   55.99    2.30
  -1   5   3   57.99    2.00
   1   5  -3   58.59    2.20
   0  -5   3  626.24   19.50
   0  -5   3  614.74   19.50
   0   5  -3  626.34   19.40
   0   5  -3  639.54   19.40
   0   5   3  644.54   19.10
   0   5   3  663.53   19.20
   0   5   3  645.64   19.20
   0   5   3  631.44   19.20
   1  -5   3  145.39    4.80
  -1  -5  -3  135.69    4.60
  -1  -5  -3  134.19    4.60
   1  -5   3  137.69    4.70
  -1   5  -3  142.99    4.90
   1   5   3  139.19    4.40
   1   5   3  136.79    4.40
   1   5   3  137.39    4.60
   1   5   3  141.99    4.70
  -1   5  -3  143.49    4.70
  -1   5  -3  134.79    4.70
  -2  -5  -3   26.40    1.40
   2  -5   3   25.40    1.40
   2  -5   3   24.90    1.40
  -2  -5  -3   26.20    1.40
  -2   5  -3   26.40    1.40
   2   5   3   25.00    1.20
  -2   5  -3   26.60    1.40
   2   5   3   26.10    1.40
  -2   5  -3   25.30    1.40
   2   5   3   24.40    1.40
   3  -5   3   95.49    3.70
  -3  -5  -3   93.99    3.70
  -3  -5  -3   97.99    3.70
   3  -5   3  100.79    3.70
  -3   5  -3   96.79    3.80
   3   5   3   92.89    3.70
  -3   5  -3   95.89    3.70
  -4  -5  -3    2.20    0.80
   4  -5   3    3.70    0.80
  -4  -5  -3    2.10    0.70
   4   5   3    3.10    0.80
  -4   5  -3    3.10    0.80
  -5  -5  -3   39.30    2.30
  -5  -5  -3   38.80    2.40
   5   5   3   38.50    2.40
  -5   5  -3   43.50    2.30
  -6  -5  -3   -0.80    0.70
   6   5   3    0.80    0.80
  -6   5  -3    0.10    0.70
  -7  -5  -3    1.60    1.10
   7   5   3    1.20    1.00
  -7   5  -3    0.30    0.80
  -8   5  -3  137.19    5.90
  -8  -6   3   15.90    2.30
  -8  -6   3   17.50    2.00
  -8   6   3   14.30    1.70
  -7  -6   3   40.40    2.70
  -7  -6   3   38.50    2.80
  -7   6   3   38.10    2.30
  -6  -6   3  135.29    5.70
  -6  -6   3  139.79    5.60
   6   6  -3  143.59    5.80
  -6   6   3  132.69    5.10
  -5  -6   3    8.00    1.20
  -5  -6   3    9.30    1.40
  -5   6   3    9.30    0.90
  -5   6   3    9.40    1.00
   5   6  -3    9.60    1.40
  -4  -6   3  103.29    4.20
  -4   6   3  107.29    3.80
  -4   6   3  108.99    3.70
  -3  -6   3   14.90    1.40
  -3   6   3   11.60    0.80
   3   6  -3   14.60    1.30
  -3   6   3   11.70    0.70
  -2  -6   3  457.95   14.20
  -2   6   3  451.85   13.60
   2   6  -3  453.95   14.20
  -2   6   3  440.96   13.50
  -1  -6   3  119.49    4.20
  -1  -6   3  125.09    4.30
  -1   6   3  125.09    3.80
  -1   6   3  119.59    3.80
   1   6  -3  120.39    4.20
   1   6  -3  124.99    4.30
  -1   6   3  118.29    3.80
   0  -6   3 1432.06   45.50
   0  -6   3 1542.05   46.00
   0   6  -3 1519.25   45.50
   0   6   3 1578.54   45.70
   0   6  -3 1533.05   45.40
   0   6   3 1531.95   45.20
   0   6   3 1479.25   45.20
   1  -6   3  199.38    6.40
   1  -6   3  191.98    6.40
  -1  -6  -3  191.68    6.20
  -1   6  -3  195.18    6.40
   1   6   3  192.58    6.20
   1   6   3  196.08    6.30
  -1   6  -3  188.38    6.40
   1   6   3  198.68    6.00
  -1   6  -3  190.68    6.30
  -2  -6  -3 1030.00   31.70
   2  -6   3 1065.39   31.80
  -2  -6  -3 1087.19   31.80
   2  -6   3 1108.59   31.80
  -2   6  -3 1019.70   31.80
   2   6   3 1004.20   31.60
  -2   6  -3 1075.09   31.70
   2   6   3 1013.80   31.80
   2   6   3  986.10   31.70
  -2   6  -3 1040.60   31.80
   2   6   3 1119.39   31.50
  -3  -6  -3   40.30    2.10
   3  -6   3   39.90    2.00
   3  -6   3   40.40    2.00
  -3  -6  -3   42.00    2.10
   3   6   3   44.60    2.10
  -3   6  -3   38.50    2.00
  -3   6  -3   43.10    2.00
  -4  -6  -3    5.90    0.90
   4  -6   3   10.70    1.40
  -4  -6  -3    8.40    1.10
   4   6   3    6.70    1.10
  -4   6  -3    6.30    0.90
  -5  -6  -3  100.29    4.20
  -5  -6  -3  101.39    4.30
  -5   6  -3  103.79    4.10
   5   6   3   90.09    4.20
  -6  -6  -3  221.58    8.20
   6   6   3  213.58    8.20
  -6   6  -3  225.58    7.90
   7   6   3    2.40    1.20
  -7   6  -3    2.60    1.00
  -8   6  -3   42.50    2.80
  -8  -7   3   19.00    2.40
  -8  -7   3   23.30    2.50
  -8   7   3   20.80    1.90
  -7  -7   3   62.19    3.40
  -7  -7   3   56.89    3.60
   7   7  -3   57.79    4.60
  -7   7   3   63.39    3.00
  -6  -7   3  144.39    5.90
  -6  -7   3  129.49    5.60
  -6   7   3  140.69    5.10
   6   7  -3  152.48    6.00
  -5  -7   3   22.60    1.90
  -5  -7   3   22.20    1.80
  -5   7   3   21.90    1.40
  -5   7   3   22.60    1.30
   5   7  -3   19.10    1.90
  -4  -7   3   36.80    2.10
  -4   7   3   41.70    1.60
  -4   7   3   37.80    1.70
   4   7  -3   39.20    2.30
  -3  -7   3   36.50    2.10
  -3   7   3   38.50    1.40
  -3   7   3   38.70    1.40
   3   7  -3   34.90    2.00
  -2  -7   3 1726.33   52.19
   2   7  -3 1744.03   52.19
  -1  -7   3    7.10    0.80
  -1  -7   3    6.10    0.70
   1   7  -3    9.10    0.90
   1   7  -3    6.60    0.70
  -1   7   3    6.90    0.40
   0  -7   3  154.28    5.20
   0  -7   3  151.18    5.20
   0   7  -3  154.78    5.20
   0   7  -3  157.38    5.20
   0   7   3  155.88    4.90
   0   7   3  150.48    4.90
   0   7  -3  153.28    5.20
  -1  -7  -3    4.30    0.60
   1  -7   3    4.80    0.70
   1  -7   3    6.10    0.80
  -1   7  -3    4.40    0.70
  -1   7  -3    5.50    0.70
  -1   7  -3    4.60    0.70
   1   7   3    4.90    0.40
   1   7   3    5.10    0.60
   1   7   3    5.00    0.60
   2  -7   3  357.46   11.70
  -2  -7  -3  380.76   11.70
   2  -7   3  358.46   11.70
  -2  -7  -3  370.66   11.70
   2   7   3  374.76   11.70
   2   7   3  384.76   11.70
   2   7   3  364.36   11.40
  -2   7  -3  366.46   11.70
  -2   7  -3  379.16   11.70
  -2   7  -3  372.16   11.70
  -3  -7  -3  117.19    4.20
   3  -7   3  109.49    4.20
   3  -7   3  107.09    4.00
  -3  -7  -3  117.29    4.20
   3   7   3  106.69    4.20
  -3   7  -3  105.89    4.00
  -3   7  -3  105.59    4.00
  -4  -7  -3  329.07   10.60
  -4  -7  -3  314.87   10.60
  -4   7  -3  333.57   10.50
   4   7   3  297.97   10.60
  -5  -7  -3   60.89    3.00
  -5  -7  -3   55.19    3.00
  -5   7  -3   54.09    2.70
   5   7   3   55.99    3.00
  -6  -7  -3   -0.10    0.80
  -6   7  -3    0.90    0.70
   6   7   3    1.00    0.90
   7   7   3    5.50    1.30
  -7   7  -3    5.10    1.20
   8   7   3   28.60    2.80
  -8   7  -3   26.20    2.30
  -8  -8   3   98.29    4.90
  -8   8   3  101.59    4.30
  -7  -8   3   11.00    1.80
  -7  -8   3    2.90    1.10
  -7   8   3    8.10    1.10
   7   8  -3    6.80    1.60
  -6  -8   3  235.88    8.80
  -6  -8   3  235.98    9.00
  -6   8   3  256.27    8.20
   6   8  -3  250.07    9.10
  -5  -8   3  312.17   10.10
  -5  -8   3  285.57   10.30
  -5   8   3  293.37    9.30
   5   8  -3  280.97   10.20
  -5   8   3  295.57    9.30
  -4  -8   3  240.28    8.20
  -4   8   3  242.28    7.50
  -4   8   3  235.38    7.40
   4   8  -3  239.78    8.50
  -3  -8   3    1.30    0.70
   3   8  -3    2.80    0.80
  -2  -8   3  166.78    5.90
   2   8  -3  174.08    5.80
   2   8  -3  167.08    5.90
  -1  -8   3  361.96   11.60
  -1  -8   3  363.06   11.50
   1   8  -3  372.66   11.60
  -1   8   3  356.56   11.00
   1   8  -3  366.26   11.40
   0  -8   3  919.71   28.40
   0  -8   3  924.91   28.40
   0   8   3  972.40   28.00
   0   8  -3  894.41   28.30
   0   8   3  957.80   28.00
   0   8  -3  960.00   28.40
   0   8  -3  920.31   28.40
   1  -8   3   65.79    2.80
  -1  -8  -3   71.99    2.60
   1  -8   3   74.69    2.90
  -1   8  -3   71.09    2.80
  -1   8  -3   68.99    2.80
   1   8   3   71.49    2.30
   1   8   3   72.29    2.70
  -1   8  -3   78.49    2.80
   1   8   3   76.19    2.70
  -2  -8  -3 1619.24   48.50
  -2  -8  -3 1600.74   48.50
   2  -8   3 1634.04   48.60
   2  -8   3 1570.24   48.60
   2   8   3 1647.84   48.60
  -2   8  -3 1638.14   48.50
  -2   8  -3 1554.24   48.50
  -2   8  -3 1609.74   48.50
   2   8   3 1657.43   48.10
   2   8   3 1617.94   48.50
  -3  -8  -3   88.19    3.40
   3  -8   3   77.79    3.30
  -3  -8  -3   87.79    3.50
  -3   8  -3   84.09    3.30
  -3   8  -3   82.89    3.30
   3   8   3   87.89    3.50
   3   8   3   80.29    3.40
  -4  -8  -3   -0.40    0.60
  -4  -8  -3    0.00    0.70
   4  -8   3    0.30    0.60
   4   8   3    1.00    0.80
  -4   8  -3    0.40    0.60
  -5  -8  -3   39.60    2.40
  -5   8  -3   39.10    2.20
   5   8   3   38.10    2.50
  -6  -8  -3  495.75   16.70
   6   8   3  495.45   16.80
  -6   8  -3  530.35   16.50
  -7   8  -3   49.99    2.90
   7   8   3   51.49    3.30
  -7   9   3   37.10    2.00
   7   9  -3   36.00    2.90
  -6  -9   3  180.18    7.10
  -6  -9   3  172.78    6.80
   6   9  -3  179.28    7.10
  -6   9   3  174.18    6.00
  -5  -9   3   41.60    2.70
  -5  -9   3   41.30    2.50
  -5   9   3   41.10    1.70
  -5   9   3   43.30    1.80
   5   9  -3   42.80    2.70
  -4  -9   3   74.69    3.50
  -4  -9   3   68.19    3.20
   4   9  -3   70.69    3.50
  -3  -9   3  152.18    5.70
   3   9  -3  154.28    5.70
  -2  -9   3 1021.90   30.20
   2   9  -3  938.21   30.10
   2   9  -3  999.80   30.00
  -1  -9   3  227.28    7.50
  -1  -9   3  223.98    7.40
   1   9  -3  231.58    7.60
   1   9  -3  222.18    7.40
  -1   9   3  226.68    6.90
   1   9  -3  228.58    7.50
   0  -9   3 1511.45   45.10
   0  -9   3 1454.65   45.00
   0   9   3 1523.85   44.50
   0   9   3 1588.74   44.80
   0   9  -3 1462.75   45.00
   0   9  -3 1458.65   45.10
   0   9  -3 1481.55   45.10
   1  -9   3   12.20    1.00
   1  -9   3   12.10    1.10
  -1  -9  -3   13.10    1.20
  -1   9  -3   12.40    1.00
  -1   9  -3   11.00    1.00
   1   9   3   14.90    0.90
  -1   9  -3   11.70    1.00
   1   9   3   12.80    0.90
  -2  -9  -3  166.58    5.60
   2  -9   3  166.68    5.70
   2  -9   3  161.68    5.90
  -2   9  -3  167.38    5.60
  -2   9  -3  163.28    5.60
   2   9   3  171.78    5.70
   2   9   3  163.28    5.70
  -2   9  -3  159.28    5.60
   2   9   3  164.98    5.20
   3  -9   3  202.78    7.20
  -3  -9  -3  203.38    7.20
  -3   9  -3  205.58    7.10
   3   9   3  217.78    7.30
  -3   9  -3  225.58    7.10
  -3   9  -3  213.98    7.10
   4  -9   3  177.78    6.40
  -4  -9  -3  178.88    6.40
  -4   9  -3  170.78    6.20
   4   9   3  179.08    6.50
  -5  -9  -3   28.00    2.10
   5  -9   3   27.60    2.00
  -5   9  -3   30.70    1.90
   5   9   3   28.90    2.20
  -6  -9  -3   51.09    3.10
   6   9   3   50.29    3.10
  -6   9  -3   51.49    2.80
  -7  -9  -3    2.00    1.20
  -7   9  -3    4.20    1.10
   7   9   3    4.10    1.30
  -7 -10   3    0.40    0.90
  -7  10   3    1.00    0.60
   7  10  -3   -1.50    1.00
  -6 -10   3  168.88    6.80
  -6  10   3  166.18    5.70
  -6  10   3  176.78    5.70
   6  10  -3  177.78    7.10
  -5 -10   3   17.80    1.90
  -5  10   3   15.50    0.80
  -5  10   3   14.70    0.80
   5  10  -3   12.50    1.60
  -4 -10   3  120.79    4.80
  -4 -10   3  119.09    5.00
   4  10  -3  124.49    5.10
  -3 -10   3   52.29    2.70
   3  10  -3   55.19    2.80
  -2 -10   3   24.30    1.60
   2  10  -3   24.30    1.70
   2  10  -3   26.60    1.50
  -1 -10   3   76.19    3.00
  -1 -10   3   82.59    3.20
   1  10  -3   77.49    3.10
  -1  10   3   75.49    2.40
   1  10  -3   73.29    3.10
   1  10  -3   75.99    3.00
   0 -10   3    4.20    0.70
   0 -10   3    3.70    0.70
   0  10   3    4.70    0.40
   0  10   3    4.90    0.40
   0  10  -3    3.80    0.70
   0  10  -3    4.80    0.70
   0  10  -3    4.20    0.70
   1 -10   3   99.49    3.80
  -1  10  -3   95.89    3.70
   1  10   3  103.69    3.50
  -1  10  -3  102.89    3.70
  -1  10  -3  101.79    3.70
   1  10   3   96.19    3.40
  -2 -10  -3   27.20    1.50
   2 -10   3   25.50    1.50
  -2  10  -3   26.90    1.50
  -2  10  -3   25.40    1.50
   2  10   3   25.60    1.00
   2  10   3   26.70    1.50
  -2  10  -3   24.80    1.40
  -3 -10  -3   83.09    3.40
   3 -10   3   86.89    3.50
  -3  10  -3   77.09    3.30
  -3  10  -3   81.39    3.30
  -3  10  -3   83.49    3.30
   3  10   3   86.19    3.50
  -4 -10  -3  192.58    7.00
   4 -10   3  191.48    6.90
   4  10   3  190.88    7.00
  -4  10  -3  196.58    6.70
   5 -10   3   22.10    1.80
  -5 -10  -3   23.70    2.20
   5  10   3   22.00    2.00
  -5  10  -3   20.80    1.60
  -6 -10  -3  257.67    9.20
   6 -10   3  248.28    9.10
  -6  10  -3  255.17    8.80
   6  10   3  249.88    9.30
  -7 -10  -3   16.40    2.00
   7  10   3   18.60    2.20
  -7  10  -3   15.80    1.70
  -7  11   3   27.10    1.40
   7  11  -3   23.70    2.60
  -6 -11   3   52.19    3.10
   6  11  -3   46.10    3.20
  -6  11   3   49.60    1.80
  -5 -11   3   39.30    2.50
   5  11  -3   29.70    2.40
  -4 -11   3  203.48    7.40
   4  11  -3  211.68    7.70
   2  11  -3    0.30    0.40
   2  11  -3    0.10    0.60
   1  11  -3  176.08    6.20
   1  11  -3  176.98    6.20
   1  11  -3  186.38    6.10
   0 -11   3  228.18    7.40
   0  11  -3  220.28    7.40
   0  11  -3  213.68    7.40
   0  11  -3  229.08    7.40
   1 -11   3   41.50    2.00
  -1  11  -3   40.60    1.90
  -1  11  -3   38.40    1.90
  -1  11  -3   35.40    1.80
   1  11   3   38.10    1.60
   1  11   3   38.60    1.70
   2 -11   3   58.99    2.70
   2  11   3   60.99    2.60
  -2  11  -3   58.99    2.50
   2  11   3   63.49    2.60
  -2  11  -3   55.89    2.50
  -2  11  -3   60.39    2.60
   3 -11   3 1064.69   31.70
  -3  11  -3  997.10   31.40
   3  11   3 1047.50   31.60
  -3  11  -3 1068.89   31.50
   3  11   3  987.40   31.00
   4 -11   3    1.00    0.70
   4  11   3    1.60    0.80
  -4  11  -3    0.90    0.60
   5 -11   3   36.80    2.40
  -5  11  -3   35.30    2.10
   5  11   3   34.60    2.50
   6 -11   3  105.89    4.80
  -6  11  -3  104.29    4.40
   6  11   3  110.39    5.00
   7 -11   3  380.96   13.60
   7  11   3  394.66   13.90
  -7  11  -3  405.36   13.20
  -7 -12   3   40.40    3.20
   7  12  -3   58.39    3.70
  -6 -12   3   58.19    3.40
   6  12  -3   54.99    3.50
  -5 -12   3   10.60    1.50
   5  12  -3    5.90    1.30
  -4 -12   3   55.89    2.90
   4  12  -3   51.39    3.00
   2  12  -3   42.70    2.30
   2  12  -3   39.80    2.10
   1  12  -3   71.29    2.90
   1  12  -3   69.59    3.00
   0 -12   3    7.40    0.90
   0  12  -3    6.60    0.90
   0  12  -3    7.00    0.80
   0  12  -3    5.70    0.90
   1 -12   3    2.90    0.70
   1  12   3    2.30    0.50
   1  12   3    3.10    0.50
  -1  12  -3    6.80    0.80
  -1  12  -3    2.20    0.60
  -1  12  -3    3.40    0.60
   2 -12   3   35.70    2.00
  -2  12  -3   39.50    1.90
   2  12   3   34.90    1.80
  -2  12  -3   34.40    1.80
  -2  12  -3   36.20    1.80
   2  12   3   38.40    1.90
   3 -12   3  116.79    4.50
  -3  12  -3  112.09    4.30
  -3  12  -3  118.09    4.30
   3  12   3  118.79    4.50
   4 -12   3  245.78    8.30
  -4  12  -3  235.08    7.90
   4  12   3  225.78    8.30
   5 -12   3  150.18    6.00
  -5  12  -3  159.78    5.70
   5  12   3  153.28    6.20
   6 -12   3   40.10    2.60
  -6  12  -3   35.30    2.20
   6  12   3   33.20    2.70
  -6 -13   3   69.09    3.80
   6  13  -3   70.49    4.10
  -5 -13   3  142.49    5.80
   5  13  -3  140.19    6.00
  -4 -13   3  187.18    6.90
   4  13  -3  181.58    7.10
   3  13  -3 1124.99   34.80
   2  13  -3   19.60    1.60
   2  13  -3   18.00    1.40
   1  13  -3  199.48    6.90
   1  13  -3  195.68    6.70
   0 -13   3  141.09    4.90
   0  13  -3  139.89    4.90
   0  13  -3  133.59    5.00
   1 -13   3 1132.49   35.10
  -1  13  -3 1184.68   35.00
   1  13   3 1186.98   34.60
   1  13   3 1162.58   34.60
  -1  13  -3 1107.69   35.00
  -1  13  -3 1147.49   35.20
   2 -13   3   36.30    2.00
   2  13   3   34.80    2.00
   2  13   3   36.10    1.90
  -2  13  -3   37.90    1.90
  -2  13  -3   32.30    1.80
   3 -13   3   68.99    3.00
  -3  13  -3   68.29    2.90
   3  13   3   65.89    3.00
  -3  13  -3   61.69    2.70
   4 -13   3   38.70    2.30
   4  13   3   32.70    2.20
  -4  13  -3   33.20    1.90
   5 -13   3  300.47   10.60
   5  13   3  301.67   10.80
  -5  13  -3  321.17   10.20
   6 -13   3   41.70    2.80
   6  13   3   40.90    2.90
  -6  13  -3   40.60    2.40
   6  14  -3   60.69    3.80
   5  14  -3   52.69    3.30
   4  14  -3    3.00    1.10
   3  14  -3   21.50    1.70
   3  14  -3   23.20    2.00
   2  14  -3  136.59    5.10
   1  14  -3    9.10    1.10
   1  14  -3    7.70    1.00
   0 -14   3   12.50    1.10
   0  14  -3   12.80    1.20
   0  14  -3   10.80    1.20
   1 -14   3   49.00    2.30
   1  14   3   47.20    1.90
  -1  14  -3   52.09    2.30
  -1  14  -3   46.80    2.30
   1  14   3   49.60    1.90
   2 -14   3   16.00    1.40
  -2  14  -3   17.20    1.30
  -2  14  -3   16.70    1.20
   2  14   3   15.10    1.20
   3 -14   3  213.18    7.50
   3  14   3  222.08    7.50
  -3  14  -3  215.78    7.20
  -3  14  -3  213.78    7.40
   4 -14   3   47.90    2.60
   4  14   3   46.50    2.60
  -4  14  -3   43.00    2.20
   5 -14   3  100.19    4.30
  -5  14  -3   95.49    3.80
   5  14   3   92.29    4.40
   6 -14   3    4.80    1.30
  -6  14  -3    6.70    1.00
   6  14   3    1.20    1.10
   6  15  -3    1.50    1.30
   5  15  -3    5.70    1.40
   4  15  -3   14.00    1.80
   3  15  -3    7.40    1.00
   3  15  -3    9.60    1.40
   2  15  -3    0.90    0.60
   1  15  -3   18.60    1.60
   1  15  -3   19.00    1.40
   0 -15   3   98.29    3.70
   0  15  -3   94.79    3.80
   0  15  -3   96.39    3.80
   1 -15   3   17.20    1.30
   1  15   3   15.70    0.90
  -1  15  -3   16.20    1.30
  -1  15  -3   13.90    1.20
   1  15   3   15.80    0.90
   2 -15   3    1.00    0.60
  -2  15  -3   -0.20    0.50
  -2  15  -3    0.50    0.50
   2  15   3    0.00    0.50
   3 -15   3  102.09    4.10
   3  15   3   98.49    4.00
  -3  15  -3  102.49    3.80
  -3  15  -3   97.99    4.00
   4 -15   3   44.30    2.50
  -4  15  -3   39.70    2.00
   4  15   3   41.10    2.50
   5 -15   3   27.40    2.20
  -5  15  -3   29.30    1.80
   5  15   3   29.90    2.30
   5  16  -3   21.10    2.40
   4  16  -3   78.29    4.00
   3  16  -3  117.09    5.10
   3  16  -3  126.89    4.90
   2  16  -3    0.60    0.60
   2  16  -3    1.80    0.90
   1  16  -3    3.90    0.80
   0  16  -3  134.29    5.00
   0  16  -3  138.09    5.00
   1 -16   3  152.88    5.70
  -1  16  -3  144.39    5.30
   1  16   3  148.19    4.60
  -1  16  -3  142.09    5.20
   1  16   3  144.49    4.60
   2 -16   3   16.30    1.40
  -2  16  -3   12.40    1.30
   2  16   3   13.30    1.10
  -2  16  -3   13.10    1.20
   3 -16   3   79.39    3.50
   3  16   3   78.69    3.40
  -3  16  -3   75.69    3.30
  -3  16  -3   80.69    3.10
   4 -16   3   50.29    2.80
  -4  16  -3   53.79    2.30
   4  16   3   48.40    2.80
   5 -16   3   99.09    4.50
   5  16   3  102.79    4.60
  -5  16  -3  100.89    3.80
   5  17  -3   87.19    4.60
   4  17  -3   25.10    2.40
   3  17  -3    2.90    1.00
   3  17  -3    1.10    0.80
   2  17  -3   21.30    2.00
   2  17  -3   20.10    1.60
   1  17  -3  223.98    7.70
   0  17  -3   32.80    1.90
   0  17  -3   30.80    1.90
  -1  17  -3    0.90    0.60
  -1  17  -3    1.70    0.70
   2  17   3   36.50    1.80
  -2  17  -3   37.90    2.10
  -2  17  -3   38.60    1.90
  -3  17  -3   18.00    1.40
   3  17   3   18.50    1.60
  -3  17  -3   18.20    1.20
  -4  17  -3   28.00    1.50
   4  17   3   25.30    2.00
   4  18  -3   18.60    2.10
   3  18  -3   91.59    4.10
   3  18  -3   95.59    4.40
   2  18  -3   33.00    2.10
   2  18  -3   35.10    2.40
   1  18  -3   21.00    1.80
   1  18  -3   21.00    1.60
   0  18  -3   44.40    2.30
  -1  18  -3   21.10    1.50
  -1  18  -3   16.80    1.40
   2  18   3    6.50    0.80
  -2  18  -3    6.20    0.80
  -2  18  -3    4.50    0.90
  -3  18  -3   14.10    1.10
   3  18   3   12.50    1.30
  -3  18  -3   14.20    1.40
  -4  18  -3  115.29    3.90
   4  18   3  109.49    4.70
   3  19  -3   -0.10    0.70
   3  19  -3    0.00    0.80
   2  19  -3  107.79    4.50
   2  19  -3  104.59    4.60
   1  19  -3    0.70    0.70
   1  19  -3    0.30    0.70
   0  19  -3  327.07   11.10
   0  19  -3  354.36   11.30
   0  19   3  340.57   10.50
  -1  19  -3   76.59    3.30
  -2  19  -3  114.99    4.50
   2  19   3  112.09    3.90
   3  19   3   13.90    1.30
   2  20  -3   73.29    3.50
   2  20  -3   70.79    3.60
   1  20  -3   21.10    1.70
   1  20  -3   23.90    1.90
   0  20  -3    3.40    0.80
   0  20   3    3.20    0.50
   0  20  -3    3.10    0.80
  -1  20  -3   55.49    2.40
  -1  20  -3   53.49    2.70
  -2  20  -3  126.29    4.90
  -2  20  -3  127.59    4.20
  -8   0   4    1.20    0.80
  -8   0   4    1.00    1.00
  -7   0   4    0.50    0.90
  -7   0   4    0.00    0.70
  -6   0   4  945.71   30.20
  -6   0   4  991.10   29.80
  -5   0   4   -0.10    0.60
  -5   0   4   -0.70    0.50
   4   0  -4  215.98    7.40
  -4   0   4  219.88    7.20
  -3   0   4    0.10    0.50
   3   0  -4    0.30    0.50
  -3   0   4    0.90    0.50
   2   0  -4 2014.10   61.89
  -2   0   4 2118.39   62.19
  -1   0   4    0.30    0.40
   1   0  -4    0.10    0.30
  -1   0   4    0.20    0.30
  -1   0   4    0.50    0.40
   0   0  -4 1619.34   48.40
   0   0   4 1593.34   48.40
   0   0   4 1580.34   48.30
   0   0   4 1666.83   48.90
   1   0   4    0.30    0.40
  -1   0  -4   -0.40    0.30
  -1   0  -4    0.00    0.40
   1   0   4   -0.30    0.30
   1   0   4    0.30    0.30
   2   0   4   63.49    2.40
  -2   0  -4   51.59    2.30
   2   0   4   49.10    2.20
   2   0   4   50.39    2.20
   3   0   4   -0.20    0.40
   3   0   4   -0.30    0.50
  -3   0  -4   -0.70    0.50
  -4   0  -4  733.73   23.10
   4   0   4  750.32   23.10
   5   0   4    0.00    0.70
  -5   0  -4   -0.20    0.70
   6   0   4   27.50    2.20
  -6   0  -4   23.80    2.00
  -7   0  -4    0.60    1.00
  -8   0  -4   15.30    2.00
  -8  -1   4  160.88    7.00
  -8  -1   4  175.98    6.50
  -8   1   4  171.18    6.90
  -7  -1   4  140.89    5.40
  -7  -1   4  146.29    5.90
  -7   1   4  134.09    5.20
  -7   1   4  133.39    5.70
  -6  -1   4    4.50    1.10
  -6  -1   4    7.70    1.20
  -6   1   4    7.30    1.20
  -6   1   4    6.70    1.00
  -5  -1   4  268.37    9.20
   5   1  -4  267.17    9.20
  -5   1   4  259.57    8.80
  -5   1   4  276.57    9.10
  -4  -1   4  419.06   13.10
   4  -1  -4  410.06   13.30
   4   1  -4  419.86   13.40
  -4   1   4  407.66   13.20
  -4   1   4  420.26   13.30
  -3  -1   4  335.27   10.90
  -3  -1   4  347.87   11.10
   3  -1  -4  335.07   11.00
  -3   1   4  348.27   10.80
   3   1  -4  336.07   11.00
  -3   1   4  366.66   10.90
  -3   1   4  346.37   11.00
  -2  -1   4  691.83   21.60
   2  -1  -4  736.93   21.50
   2   1  -4  702.63   21.60
  -2   1   4  694.43   21.50
  -2   1   4  698.53   21.40
  -1  -1   4  621.54   18.10
   1  -1  -4  600.04   18.10
  -1  -1   4  570.84   18.20
  -1  -1   4  594.14   18.20
  -1   1   4  598.14   18.20
  -1   1   4  582.64   18.00
  -1   1   4  578.34   18.10
  -1   1   4  592.14   18.10
   1   1  -4  599.84   18.20
   0  -1   4  748.13   22.40
   0  -1  -4  707.93   22.40
   0  -1   4  726.23   22.50
   0  -1   4  691.93   22.50
   0   1   4  757.02   22.40
   0   1  -4  799.12   22.50
   0   1  -4  747.33   22.40
   0   1   4  729.93   22.40
   0   1   4  729.33   22.30
   1  -1   4  820.12   25.60
   1  -1   4  852.91   25.50
   1  -1   4  910.01   25.70
  -1  -1  -4  809.82   25.60
   1   1   4  824.02   25.60
  -1   1  -4  842.32   25.60
   1   1   4  810.22   25.50
   1   1   4  872.11   25.60
  -1   1  -4  839.12   25.60
  -2  -1  -4 1672.93   48.00
   2  -1   4 1625.24   47.90
   2  -1   4 1607.94   47.90
   2   1   4 1580.74   47.90
   2   1   4 1584.94   47.80
   2   1   4 1483.55   47.80
  -2   1  -4 1598.44   47.90
   3  -1   4  242.98    8.10
  -3  -1  -4  230.18    8.10
   3  -1   4  250.87    8.10
   3   1   4  241.88    8.10
  -3   1  -4  250.87    8.20
   4  -1   4    9.80    1.20
  -4  -1  -4    9.30    1.20
   4   1   4    9.20    1.20
  -4   1  -4    7.80    1.10
   5  -1   4  381.96   12.50
  -5  -1  -4  359.26   12.50
  -5   1  -4  379.16   12.50
   5   1   4  389.36   12.50
  -6  -1  -4   67.59    3.40
  -6   1  -4   61.49    3.30
   6   1   4   64.59    3.40
  -7  -1  -4  103.09    4.70
  -7   1  -4   96.09    4.60
  -8  -1  -4   59.89    3.70
  -8   1  -4   64.19    3.70
  -8  -2   4  158.28    6.70
  -8  -2   4  155.78    6.10
  -8   2   4  150.58    6.40
  -7  -2   4    5.50    1.10
  -7  -2   4    5.50    1.30
  -7   2   4    5.20    1.20
  -6  -2   4  491.75   15.70
  -6  -2   4  489.75   16.10
  -6   2   4  484.95   15.30
  -6   2   4  485.05   15.80
  -5  -2   4    0.10    0.70
  -5  -2   4    0.80    0.70
  -5   2   4    0.20    0.50
   5   2  -4    0.20    0.70
  -5   2   4    1.00    0.70
  -4  -2   4  211.98    8.20
   4  -2  -4  241.28    8.00
  -4  -2   4  233.48    8.00
  -4   2   4  244.18    8.00
   4   2  -4  259.27    8.30
  -4   2   4  249.78    7.80
  -4   2   4  244.48    7.90
  -3  -2   4   75.59    3.00
   3  -2  -4   65.69    2.80
  -3   2   4   73.69    2.70
   3   2  -4   73.29    3.00
  -3   2   4   73.99    2.80
  -3   2   4   70.59    2.90
   2  -2  -4   64.59    2.50
  -2  -2   4   71.09    2.70
   2   2  -4   64.19    2.60
  -2   2   4   68.89    2.50
  -2   2   4   68.49    2.40
  -2   2   4   66.69    2.60
   2   2  -4   65.49    2.70
  -1  -2   4   54.49    2.10
  -1  -2   4   50.59    2.20
   1  -2  -4   47.40    2.10
  -1  -2   4   51.79    2.20
   1   2  -4   54.39    2.10
  -1   2   4   54.79    2.00
   1   2  -4   54.99    2.20
  -1   2   4   51.19    2.10
  -1   2   4   55.89    2.10
   0  -2   4 2583.84   81.79
   0  -2  -4 2623.04   81.99
   0  -2   4 2917.21   84.19
   0  -2   4 2878.31   83.89
   0   2   4 2702.63   82.49
   0   2   4 2851.51   83.79
   0   2   4 2658.03   83.19
   0   2   4 2750.82   82.69
   0   2  -4 2733.33   81.89
   0   2  -4 2791.82   83.69
   1  -2   4   49.50    2.10
  -1  -2  -4   46.80    2.00
  -1   2  -4   48.30    2.10
   1   2   4   47.40    1.90
   1   2   4   44.90    2.00
  -1   2  -4   48.30    2.00
   1   2   4   45.40    1.90
   2  -2   4    9.50    1.00
  -2  -2  -4    7.30    0.90
   2  -2   4    7.30    0.80
   2   2   4    5.90    0.70
   2   2   4    8.40    0.80
   2   2   4    8.50    0.90
  -2   2  -4    5.10    0.70
   3  -2   4   19.20    1.40
   3  -2   4   17.40    1.30
  -3  -2  -4   20.10    1.40
   3   2   4   20.60    1.40
  -3   2  -4   18.80    1.40
   3   2   4   18.50    1.30
  -4  -2  -4   18.40    1.50
   4  -2   4   18.70    1.50
   4   2   4   14.80    1.40
  -4   2  -4   15.90    1.40
   5  -2   4  209.58    7.80
  -5  -2  -4  222.58    7.90
   5   2   4  232.88    8.00
  -5   2  -4  222.58    7.90
  -6  -2  -4  115.59    5.00
  -6   2  -4  123.39    5.00
   6   2   4  110.59    4.90
  -7  -2  -4   -0.10    0.90
  -7   2  -4    0.60    0.90
  -8  -2  -4    6.70    1.50
  -8   2  -4    8.00    1.60
  -8  -3   4    0.00    1.00
  -8  -3   4    0.30    0.90
  -8   3   4   -0.10    0.90
  -7  -3   4    2.60    1.00
  -7  -3   4    2.90    1.20
  -7   3   4    3.70    1.10
  -6  -3   4   14.60    1.70
  -6   3   4   14.50    1.50
  -5  -3   4    3.70    0.90
  -5  -3   4    3.20    1.00
   5   3  -4    4.30    1.10
  -5   3   4    2.60    0.80
  -5   3   4    5.90    0.70
  -4  -3   4    3.20    0.90
  -4  -3   4    8.00    1.00
  -4   3   4    7.30    0.70
   4   3  -4    7.60    1.00
  -4   3   4    6.90    0.90
  -4   3   4    7.20    0.90
  -3  -3   4   24.90    1.50
  -3   3   4   26.20    1.20
   3   3  -4   24.30    1.60
  -3   3   4   24.90    1.30
   3   3  -4   26.10    1.40
  -2  -3   4  238.28    7.80
   2   3  -4  231.08    7.80
  -2   3   4  233.68    7.30
  -2   3   4  239.98    7.50
   2   3  -4  246.68    7.60
  -2   3   4  227.78    7.50
   1  -3  -4   19.00    1.20
  -1  -3   4   20.60    1.20
  -1  -3   4   20.90    1.30
  -1  -3   4   18.80    1.20
  -1   3   4   21.60    1.10
   1   3  -4   21.00    1.20
  -1   3   4   19.00    1.00
  -1   3   4   22.10    1.00
   1   3  -4   21.40    1.30
   0  -3  -4   72.89    2.60
   0  -3   4   69.39    2.80
   0  -3   4   65.59    2.80
   0   3  -4   71.69    2.70
   0   3   4   72.09    2.60
   0   3   4   68.49    2.70
   0   3  -4   74.59    2.80
   0   3   4   70.89    2.60
   0   3   4   70.69    2.60
   1  -3   4    5.80    0.70
  -1  -3  -4    4.50    0.60
   1  -3   4    5.40    0.70
   1   3   4    7.40    0.70
  -1   3  -4    5.80    0.70
   1   3   4    5.10    0.70
  -1   3  -4    5.20    0.70
   1   3   4    3.90    0.50
   1   3   4    3.90    0.60
   2  -3   4   62.79    2.60
  -2  -3  -4   65.89    2.60
   2  -3   4   58.89    2.60
  -2   3  -4   66.29    2.60
   2   3   4   60.69    2.60
   2   3   4   60.49    2.50
   2   3   4   64.99    2.50
  -2   3  -4   59.39    2.60
   3  -3   4  644.54   19.20
  -3  -3  -4  597.44   19.20
   3   3   4  621.44   19.20
  -3   3  -4  595.24   19.20
   3   3   4  626.04   19.10
  -4  -3  -4    1.30    0.70
   4  -3   4    0.50    0.60
   4   3   4    0.50    0.70
  -4   3  -4    1.10    0.60
   5  -3   4   94.09    3.90
  -5  -3  -4   89.09    4.00
   5   3   4   86.99    3.90
  -5   3  -4   85.49    3.80
  -6  -3  -4   47.70    2.90
  -6   3  -4   46.30    2.70
   6   3   4   49.99    2.90
  -7  -3  -4  268.97    9.80
   7   3   4  256.57    9.70
  -7   3  -4  267.27    9.60
  -8  -3  -4   39.70    3.00
  -8   3  -4   34.00    2.80
  -8  -4   4   64.39    3.90
  -8  -4   4   66.19    3.60
  -8   4   4   68.49    3.60
  -7  -4   4   33.30    2.30
  -7  -4   4   29.80    2.50
  -7   4   4   27.00    2.10
  -6  -4   4  170.18    6.30
  -6  -4   4  125.59    5.80
  -6   4   4  166.28    5.90
  -5  -4   4  115.69    4.50
  -5  -4   4  110.99    4.70
  -5   4   4  105.29    4.20
   5   4  -4  114.69    4.70
  -4  -4   4  154.38    5.70
  -4   4   4  158.28    5.50
  -4   4   4  162.68    5.40
   4   4  -4  162.18    5.90
  -3  -4   4 1182.68   35.90
  -3   4   4 1162.58   35.50
   3   4  -4 1173.38   35.90
   3   4  -4 1203.68   35.70
   2   4  -4    1.00    0.40
  -2   4   4    1.60    0.40
  -2   4   4    1.80    0.40
   2   4  -4    2.20    0.60
  -1  -4   4   14.00    1.10
  -1  -4   4   15.40    1.10
   1   4  -4   17.20    1.20
  -1   4   4   16.20    0.90
  -1   4   4   15.60    0.90
  -1   4   4   14.60    0.90
   1   4  -4   17.60    1.10
  -1   4   4   15.60    0.60
  -1   4   4   15.60    0.70
   0  -4   4  212.18    7.20
   0  -4   4  226.58    7.30
   0  -4  -4  215.18    7.20
   0   4  -4  226.08    7.30
   0   4   4  222.08    7.00
   0   4   4  214.88    7.00
   0   4   4  222.08    6.80
   0   4  -4  220.98    7.10
   0   4   4  220.78    7.00
   0   4   4  216.08    7.00
  -1  -4  -4  367.56   11.80
   1  -4   4  376.86   11.90
   1  -4   4  384.86   12.00
   1   4   4  397.46   11.70
  -1   4  -4  388.66   11.90
   1   4   4  363.66   11.80
  -1   4  -4  371.36   11.90
   1   4   4  372.66   11.70
   1   4   4  378.86   11.80
   1   4   4  378.76   11.70
   2  -4   4  186.28    6.20
  -2  -4  -4  186.98    6.20
   2  -4   4  181.38    6.20
   2   4   4  179.58    5.90
  -2   4  -4  181.58    6.20
   2   4   4  172.88    6.10
  -2   4  -4  180.58    6.10
   3  -4   4  762.52   22.90
  -3  -4  -4  732.53   22.90
   3  -4   4  779.82   22.90
   3   4   4  714.83   22.60
  -3   4  -4  728.13   22.90
   3   4   4  723.53   22.80
  -4  -4  -4   30.20    2.00
   4  -4   4   32.40    2.00
   4  -4   4   34.90    2.00
  -4   4  -4   32.60    1.90
   4   4   4   30.20    2.00
  -5  -4  -4   34.60    2.20
   5   4   4   37.00    2.40
  -5   4  -4   40.20    2.30
  -6  -4  -4  202.68    7.70
   6   4   4  198.18    7.60
  -6   4  -4  208.18    7.50
  -7  -4  -4    1.20    1.00
   7   4   4    1.60    1.10
  -7   4  -4    0.70    0.90
  -8   4  -4   20.20    2.20
  -8  -5   4   34.50    2.60
  -8  -5   4   38.20    3.00
  -8   5   4   29.40    2.30
  -7  -5   4  328.67   11.80
  -7  -5   4  341.37   11.50
  -7   5   4  318.97   11.10
  -6  -5   4  224.68    8.10
  -6  -5   4  227.88    8.30
  -6   5   4  216.28    7.70
   6   5  -4  226.88    8.40
  -5  -5   4  192.68    7.10
  -5  -5   4  192.78    7.30
  -5   5   4  203.18    6.90
   5   5  -4  209.88    7.50
  -4  -5   4  130.49    5.00
  -4   5   4  137.29    4.60
  -4   5   4  139.29    4.70
   4   5  -4  129.79    5.20
  -3  -5   4  678.53   20.80
   3   5  -4  678.33   20.80
  -3   5   4  665.03   20.30
  -3   5   4  656.33   20.20
   3   5  -4  654.33   20.50
  -2  -5   4  588.14   18.50
   2   5  -4  602.74   18.50
  -2   5   4  600.04   18.10
  -2   5   4  603.44   18.10
   2   5  -4  588.14   18.30
  -1  -5   4  413.06   13.00
  -1  -5   4  403.66   13.00
  -1   5   4  426.86   12.70
  -1   5   4  401.36   12.60
  -1   5   4  431.26   12.70
   1   5  -4  401.26   13.00
   1   5  -4  419.46   12.90
   0  -5   4  391.16   12.60
   0  -5   4  389.26   12.60
   0   5   4  400.36   12.30
   0   5   4  392.56   12.30
   0   5   4  401.06   12.10
   0   5   4  384.46   12.30
   0   5  -4  430.36   12.50
   0   5   4  415.66   12.40
   0   5  -4  402.76   12.60
   1  -5   4   47.80    2.10
   1  -5   4   45.50    2.10
  -1  -5  -4   46.90    2.00
   1   5   4   47.90    2.00
   1   5   4   50.89    2.00
  -1   5  -4   47.20    2.10
   1   5   4   47.50    1.90
   1   5   4   49.50    1.90
   1   5   4   48.40    2.00
  -1   5  -4   48.70    2.10
   2  -5   4  304.07    9.90
  -2  -5  -4  302.77    9.80
   2  -5   4  304.57    9.90
   2   5   4  303.77    9.90
   2   5   4  307.17    9.60
  -2   5  -4  318.37    9.80
   2   5   4  297.87    9.80
  -2   5  -4  308.27    9.90
  -3  -5  -4   32.10    1.90
   3  -5   4   33.30    1.80
   3  -5   4   35.50    1.90
   3   5   4   30.50    1.80
  -3   5  -4   34.90    1.90
   3   5   4   34.90    1.70
   4  -5   4   84.69    3.50
   4  -5   4   79.99    3.60
  -4  -5  -4   87.49    3.70
   4   5   4   86.79    3.70
  -4   5  -4   83.59    3.60
  -5  -5  -4   -0.30    0.70
   5   5   4    1.40    0.80
  -5   5  -4    0.80    0.70
  -6  -5  -4  128.09    5.50
   6   5   4  130.69    5.50
  -6   5  -4  131.29    5.30
  -7   5  -4   29.80    2.30
   7   5   4   31.20    2.70
  -8   5  -4    0.70    1.00
  -8  -6   4   18.20    2.20
  -8  -6   4   24.80    2.70
  -8   6   4   19.90    1.90
  -7  -6   4    1.30    1.00
  -7  -6   4   -0.30    0.90
  -7   6   4   -0.30    0.70
  -6  -6   4   15.20    1.90
  -6  -6   4   14.20    1.70
   6   6  -4   12.20    1.60
  -6   6   4   14.00    1.40
  -5  -6   4    0.30    0.80
  -5  -6   4   -0.60    0.60
   5   6  -4    0.70    0.80
  -5   6   4    1.30    0.50
  -5   6   4    1.20    0.60
  -4  -6   4   41.10    2.20
  -4  -6   4   39.90    2.40
   4   6  -4   35.90    2.30
  -4   6   4   39.90    1.80
  -4   6   4   41.40    1.80
  -3  -6   4  385.16   12.40
  -3   6   4  390.66   11.80
   3   6  -4  374.46   12.40
  -3   6   4  377.56   11.70
  -2  -6   4   79.29    3.30
   2   6  -4   86.29    3.20
  -2   6   4   84.79    2.80
  -2   6   4   83.39    2.80
   2   6  -4   81.19    3.40
  -1  -6   4   93.59    3.60
  -1  -6   4   94.89    3.70
  -1   6   4   98.99    3.30
   1   6  -4   95.69    3.50
  -1   6   4   96.59    3.20
   1   6  -4  101.19    3.70
  -1   6   4  100.69    3.20
   0  -6   4    7.10    0.80
   0  -6   4    4.30    0.70
   0   6   4    2.90    0.50
   0   6   4    3.10    0.40
   0   6   4    3.30    0.40
   0   6   4    4.10    0.50
   0   6  -4    3.70    0.60
   0   6  -4    2.80    0.60
   1  -6   4  591.34   18.90
   1  -6   4  627.54   18.90
  -1  -6  -4  652.73   19.00
   1   6   4  611.24   18.70
   1   6   4  574.84   18.40
   1   6   4  615.24   18.70
  -1   6  -4  596.14   18.90
   1   6   4  601.84   18.50
  -1   6  -4  627.34   18.80
  -2  -6  -4   77.69    3.10
   2  -6   4   76.89    3.10
   2  -6   4   78.49    3.10
  -2   6  -4   79.29    3.10
   2   6   4   77.89    2.90
   2   6   4   77.19    2.80
  -2   6  -4   81.79    3.20
   2   6   4   76.09    3.10
   2   6   4   74.89    3.10
  -3  -6  -4  171.38    5.90
   3  -6   4  164.68    5.90
   3   6   4  164.18    5.90
   3   6   4  168.38    5.70
  -3   6  -4  165.08    5.90
  -4  -6  -4  200.98    7.30
   4  -6   4  195.08    7.30
  -4   6  -4  220.48    7.30
   4   6   4  212.48    7.40
   5  -6   4  319.97   10.80
  -5  -6  -4  322.17   11.00
  -5   6  -4  326.97   10.80
   5   6   4  309.27   10.90
  -6   6  -4   36.60    2.40
   6   6   4   35.80    2.60
  -7   6  -4   53.99    3.20
   7   6   4   59.19    3.50
  -8  -7   4   96.59    4.80
  -8  -7   4  102.99    5.20
  -8   7   4   99.39    4.30
  -7  -7   4   28.90    2.60
  -7   7   4   30.20    2.00
  -6  -7   4  131.59    5.50
  -6  -7   4  133.49    5.80
  -6   7   4  140.59    5.00
   6   7  -4  136.99    5.90
  -5  -7   4   53.49    2.80
  -5  -7   4   53.69    3.00
  -5   7   4   50.49    2.20
  -5   7   4   48.50    2.30
   5   7  -4   53.89    3.00
  -4  -7   4  291.67    9.60
  -4   7   4  290.07    8.90
  -4   7   4  282.47    9.00
   4   7  -4  272.47    9.80
  -3  -7   4   75.19    3.30
  -3   7   4   72.99    2.50
   3   7  -4   73.59    3.20
  -3   7   4   73.39    2.50
   3   7  -4   72.09    3.00
  -2  -7   4  254.57    8.80
   2   7  -4  265.97    8.80
   2   7  -4  263.77    8.60
  -2   7   4  268.37    8.00
  -2   7   4  263.77    8.00
  -1  -7   4  285.77    9.00
  -1  -7   4  269.57    8.90
   1   7  -4  259.97    8.80
   1   7  -4  274.97    9.00
  -1   7   4  282.17    8.40
  -1   7   4  266.17    8.50
  -1   7   4  278.87    8.40
   0  -7   4  549.25   16.90
   0  -7   4  518.65   16.90
   0   7  -4  545.95   16.80
   0   7  -4  526.95   16.80
   0   7   4  553.14   16.50
   0   7   4  529.65   16.50
   0   7   4  570.94   16.50
  -1  -7  -4   18.30    1.10
   1  -7   4   19.30    1.30
   1  -7   4   18.80    1.30
  -1   7  -4   17.40    1.20
   1   7   4   17.30    1.10
   1   7   4   17.80    0.90
   1   7   4   16.60    1.10
  -1   7  -4   18.10    1.30
  -2  -7  -4   83.49    3.30
   2  -7   4   82.89    3.40
   2  -7   4   87.29    3.40
  -2  -7  -4   86.09    3.30
   2   7   4   86.79    3.00
  -2   7  -4   85.29    3.30
  -2   7  -4   79.69    3.30
   2   7   4   82.39    3.30
  -2   7  -4   83.89    3.30
   2   7   4   80.29    3.20
   2   7   4   86.19    3.00
  -3  -7  -4   65.99    2.80
   3  -7   4   61.69    2.80
  -3  -7  -4   58.49    2.70
   3  -7   4   62.99    2.80
  -3   7  -4   62.39    2.70
   3   7   4   56.79    2.70
  -3   7  -4   60.69    3.60
   3   7   4   63.19    2.50
  -4  -7  -4  322.87   10.70
  -4  -7  -4  320.77   11.00
   4  -7   4  310.67   10.70
  -4   7  -4  312.87   10.60
   4   7   4  335.37   10.80
   5   7   4   43.20    2.60
  -5   7  -4   38.50    2.30
   6  -7   4   10.90    1.60
  -6   7  -4   12.00    1.50
   6   7   4   15.40    1.90
  -7   7  -4   70.39    3.70
   7   7   4   74.69    4.00
  -7  -8   4  168.28    6.80
  -7   8   4  144.19    5.60
  -6  -8   4   25.70    2.50
  -6  -8   4   24.70    2.10
  -6   8   4   23.50    1.60
   6   8  -4   22.60    2.30
  -5  -8   4  216.98    7.90
  -5  -8   4  206.98    7.60
  -5   8   4  214.38    6.80
   5   8  -4  209.38    7.90
  -5   8   4  205.98    6.80
  -4  -8   4   26.10    2.10
  -4  -8   4   22.60    1.80
  -4   8   4   24.10    1.20
  -4   8   4   24.10    1.10
   4   8  -4   23.60    1.90
  -3  -8   4    2.00    0.80
   3   8  -4    2.70    0.80
   3   8  -4    2.50    0.60
  -2  -8   4   14.50    1.40
   2   8  -4   11.30    1.20
   2   8  -4   13.00    1.20
  -1  -8   4    1.40    0.50
  -1  -8   4    1.70    0.60
   1   8  -4    0.90    0.50
  -1   8   4    1.70    0.20
   1   8  -4    2.10    0.60
  -1   8   4    1.80    0.30
   0  -8   4  456.55   14.50
   0  -8   4  465.45   14.50
   0   8   4  451.55   14.00
   0   8   4  462.35   14.00
   0   8  -4  472.05   14.50
   0   8   4  457.85   14.00
   0   8  -4  458.55   14.40
   1  -8   4    8.50    1.00
   1  -8   4    9.20    1.00
  -1  -8  -4   10.50    0.90
   1   8   4    9.40    0.90
   1   8   4    9.70    0.60
  -1   8  -4   10.00    1.00
  -1   8  -4    9.00    0.90
  -1   8  -4    7.50    0.90
   1   8   4    9.20    0.80
   2  -8   4   49.70    2.30
  -2  -8  -4   50.49    2.30
   2  -8   4   51.69    2.40
  -2  -8  -4   49.00    2.20
  -2   8  -4   52.89    2.30
  -2   8  -4   50.39    2.30
   2   8   4   53.19    2.00
  -2   8  -4   53.49    2.40
   2   8   4   48.90    2.30
   2   8   4   46.50    2.20
   3  -8   4  262.57    8.90
  -3  -8  -4  258.77    8.80
   3   8   4  271.87    8.50
  -3   8  -4  259.27    8.80
  -3   8  -4  264.87    8.90
   3   8   4  275.97    8.90
  -4  -8  -4    6.90    1.10
   4  -8   4    4.50    1.00
  -4   8  -4    5.00    0.90
   4   8   4    4.90    1.00
  -5  -8  -4   32.60    2.20
   5  -8   4   25.40    2.10
  -5   8  -4   32.80    2.10
   5   8   4   31.00    2.20
   6  -8   4  182.28    7.10
   6   8   4  184.28    7.20
  -6   8  -4  187.08    7.00
   7  -8   4   31.30    2.60
   7   8   4   33.10    2.70
  -7   8  -4   34.80    2.50
  -7  -9   4   60.59    3.60
  -7   9   4   59.09    2.60
   7   9  -4   54.79    3.80
  -6  -9   4    3.90    1.10
  -6  -9   4    2.90    1.20
   6   9  -4    4.50    1.30
  -6   9   4    3.30    0.70
  -5  -9   4  375.66   12.80
  -5  -9   4  382.06   12.60
  -5   9   4  376.66   11.50
   5   9  -4  368.16   12.90
  -5   9   4  371.46   11.60
  -3  -9   4  390.16   12.80
   3   9  -4  391.96   12.80
   3   9  -4  385.66   12.50
  -2  -9   4   25.80    1.70
   2   9  -4   25.90    1.80
   2   9  -4   31.90    1.70
  -1  -9   4  520.35   16.80
  -1  -9   4  542.15   16.90
   1   9  -4  556.94   17.00
   1   9  -4  535.15   16.80
  -1   9   4  541.75   16.30
   0  -9   4  535.95   16.00
   0  -9   4  491.55   15.90
   0   9   4  528.25   15.40
   0   9  -4  508.65   15.90
   0   9   4  514.55   15.40
   0   9  -4  475.35   15.90
   0   9   4  496.15   15.40
   0   9  -4  503.35   15.80
  -1  -9  -4  273.97    8.50
   1  -9   4  275.47    8.80
   1  -9   4  259.47    8.80
   1   9   4  265.37    8.40
   1   9   4  270.57    8.50
  -1   9  -4  248.88    8.70
   1   9   4  265.37    8.10
  -1   9  -4  268.37    8.80
  -2  -9  -4    0.60    0.50
   2  -9   4    2.50    0.70
  -2   9  -4   -0.20    0.40
   2   9   4    0.50    0.30
   2   9   4   -0.40    0.50
   2   9   4    0.20    0.50
  -2   9  -4    0.20    0.40
  -2   9  -4   -0.10    0.50
  -3  -9  -4   51.19    2.50
   3  -9   4   52.39    2.60
  -3   9  -4   53.29    2.60
   3   9   4   57.59    2.60
   3   9   4   55.59    2.20
  -3   9  -4   53.29    2.50
  -4  -9  -4  666.53   21.10
   4  -9   4  647.74   21.10
  -4   9  -4  672.83   21.00
   4   9   4  676.33   21.20
   4   9   4  694.53   20.70
   5  -9   4   10.00    1.50
  -5  -9  -4   13.50    1.60
  -5   9  -4   12.10    1.40
   5   9   4   10.60    1.50
   6  -9   4   99.09    4.60
  -6   9  -4  101.99    4.40
   6   9   4   97.99    4.70
   7  -9   4   90.49    4.50
   7   9   4   91.49    4.70
  -7   9  -4   92.89    4.40
  -7 -10   4    7.60    1.60
   7  10  -4    4.70    1.50
  -7  10   4    6.30    0.80
  -6 -10   4  197.08    7.60
  -6  10   4  193.98    6.30
  -6  10   4  200.08    6.30
   6  10  -4  196.08    7.90
  -5 -10   4   16.40    1.80
   5  10  -4   15.50    1.90
  -4 -10   4   89.59    4.20
  -3 -10   4  444.66   14.10
   3  10  -4  425.06   13.80
   3  10  -4  424.16   14.10
  -2 -10   4   85.29    3.70
   2  10  -4   88.39    3.50
   2  10  -4   90.59    3.70
  -1 -10   4  303.97   10.00
  -1 -10   4  312.67   10.00
  -1  10   4  298.27    9.30
   1  10  -4  310.77   10.00
   1  10  -4  297.57    9.80
   0 -10   4    6.10    0.90
   0 -10   4    6.90    0.90
   0  10  -4    6.20    0.80
   0  10   4    7.00    0.50
   0  10   4    5.30    0.60
   0  10  -4    5.30    0.90
   0  10  -4    7.40    1.00
   1 -10   4  103.49    3.90
   1  10   4   99.79    3.50
  -1  10  -4  104.29    3.80
  -1  10  -4   99.99    3.80
  -1  10  -4   91.39    3.80
   1  10   4   99.99    3.60
   2 -10   4  612.44   18.90
   2  10   4  560.44   18.60
  -2  10  -4  609.34   18.80
   2  10   4  602.64   18.70
   2  10   4  593.04   18.20
  -2  10  -4  634.64   18.80
   3 -10   4 1279.97   38.10
  -3  10  -4 1168.78   37.90
  -3  10  -4 1262.87   38.00
   3  10   4 1185.28   37.40
   3  10   4 1344.57   38.10
   4 -10   4    3.40    0.90
   4  10   4    3.50    1.00
  -4  10  -4    4.00    0.90
   4  10   4    3.90    0.70
   5 -10   4   64.19    3.30
  -5  10  -4   70.89    3.30
   5  10   4   66.99    3.40
   6 -10   4  154.88    6.50
  -6 -10  -4  170.38    7.40
  -6  10  -4  170.08    6.30
   6  10   4  161.88    6.60
   7 -10   4   81.19    4.50
  -7  10  -4   99.49    4.30
   7  10   4   89.69    4.60
  -7 -11   4   25.20    2.70
  -7  11   4   19.80    1.10
   7  11  -4   19.30    2.40
  -6 -11   4  429.96   14.60
   6  11  -4  432.96   15.00
  -5 -11   4   46.40    2.80
   5  11  -4   45.10    3.00
   3  11  -4   34.50    2.20
   3  11  -4   31.10    2.00
   2  11  -4 1142.39   35.40
   2  11  -4 1171.68   35.20
  -1 -11   4   86.49    3.50
   1  11  -4   86.19    3.60
   1  11  -4   89.69    3.50
  -1  11   4   86.49    2.80
   0 -11   4  112.79    4.10
   0  11   4  108.79    3.40
   0  11   4  106.69    3.40
   0  11  -4  106.59    4.00
   0  11   4  103.79    3.60
   0  11  -4  107.09    4.20
   1 -11   4    2.70    0.70
  -1  11  -4    2.80    0.70
   1  11   4    2.60    0.60
   1  11   4    2.50    0.50
  -1  11  -4    3.10    0.70
   2 -11   4  409.86   12.90
  -2  11  -4  415.56   12.70
   2  11   4  403.46   12.60
   2  11   4  373.76   12.50
  -2  11  -4  379.06   12.70
   3 -11   4  141.59    5.20
  -3  11  -4  136.39    5.10
  -3  11  -4  134.29    5.10
   3  11   4  135.99    5.10
   4 -11   4    0.90    0.80
   4  11   4    1.10    0.80
   4  11   4    0.60    0.70
  -4  11  -4   -0.40    0.60
   5 -11   4   22.20    2.10
  -5  11  -4   23.50    1.80
   5  11   4   17.70    1.90
   6 -11   4   78.79    4.10
  -6  11  -4   90.69    4.00
   6  11   4   93.29    4.40
  -6 -12   4   -0.70    0.90
   6  12  -4   -0.50    0.90
  -5 -12   4   19.70    2.00
   5  12  -4   19.40    2.20
   4  12  -4  263.57    9.50
   3  12  -4   74.59    3.70
   3  12  -4   78.09    3.40
   2  12  -4  284.57    9.50
   2  12  -4  289.87    9.80
  -1 -12   4    0.10    0.50
   1  12  -4    4.60    0.90
  -1  12   4    0.40    0.20
   1  12  -4    0.80    0.50
   0 -12   4  135.39    4.90
   0  12  -4  135.49    5.00
   0  12  -4  127.99    4.80
   1 -12   4   14.20    1.40
  -1  12  -4   12.60    1.30
  -1  12  -4   16.70    1.30
   1  12   4   14.30    1.00
   1  12   4   16.60    1.00
   2 -12   4  435.86   13.70
  -2  12  -4  424.76   13.60
   2  12   4  428.36   13.40
  -2  12  -4  407.66   13.50
   3 -12   4   44.70    2.40
  -3  12  -4   46.50    2.40
  -3  12  -4   41.80    2.20
   3  12   4   42.50    2.30
   4 -12   4  203.18    7.50
  -4  12  -4  203.28    7.30
   4  12   4  217.08    7.60
   5 -12   4   11.40    1.60
   5  12   4    9.80    1.50
  -5  12  -4   13.10    1.40
   6 -12   4   99.99    4.60
  -6  12  -4   99.29    4.30
   6  12   4   94.49    4.60
  -6 -13   4   22.70    2.30
   6  13  -4   20.50    2.40
  -5 -13   4    4.50    1.20
   5  13  -4    4.10    1.30
   4  13  -4    1.40    1.00
   3  13  -4    2.00    0.80
   3  13  -4    0.70    0.80
   2  13  -4   68.79    3.30
   2  13  -4   68.19    3.00
  -1  13   4   13.10    0.60
   1  13  -4   14.80    1.50
   1  13  -4   13.80    1.30
   0 -13   4    1.80    0.60
   0  13  -4    2.40    0.70
   0  13  -4    2.30    0.60
   1 -13   4    5.40    0.90
  -1  13  -4    4.00    0.80
  -1  13  -4    4.80    0.80
   1  13   4    4.80    0.60
   1  13   4    5.00    0.60
   2 -13   4  486.95   15.30
  -2  13  -4  475.15   15.20
  -2  13  -4  464.95   15.10
   2  13   4  479.95   14.90
   3 -13   4   68.59    3.30
  -3  13  -4   70.99    3.20
   3  13   4   73.89    3.20
  -3  13  -4   72.19    3.10
   4 -13   4  124.29    5.10
   4  13   4  123.39    5.10
  -4  13  -4  129.19    4.90
   5 -13   4   18.00    1.90
   5  13   4   14.50    1.70
  -5  13  -4   18.30    1.60
   6 -13   4  177.38    7.00
   6  13   4  173.88    7.10
  -6  13  -4  171.08    6.50
  -6 -14   4    1.30    1.00
   6  14  -4    1.50    1.20
   5  14  -4   36.20    2.80
   4  14  -4   51.69    3.10
   3  14  -4  145.89    5.50
   2  14  -4   27.10    2.00
   2  14  -4   26.80    1.80
   1  14  -4   23.80    1.80
   1  14  -4   24.60    1.70
   0 -14   4   43.20    2.20
   0  14  -4   44.50    2.30
   0  14  -4   38.60    2.10
   1 -14   4  137.19    5.10
   1  14   4  139.99    4.50
  -1  14  -4  132.09    5.10
   1  14   4  140.79    4.50
  -1  14  -4  137.59    5.10
   2 -14   4    2.60    0.80
  -2  14  -4    0.90    0.60
  -2  14  -4    0.60    0.60
   2  14   4    1.90    0.60
   3 -14   4   12.50    1.40
  -3  14  -4   15.50    1.50
   3  14   4   13.40    1.40
  -3  14  -4   12.30    1.30
   4 -14   4  118.19    4.90
  -4  14  -4  122.09    4.60
   4  14   4  109.69    4.80
   5 -14   4   49.99    3.00
  -5  14  -4   54.29    2.70
   5  14   4   53.39    3.10
   5  15  -4    4.70    1.30
   4  15  -4  781.22   25.10
   3  15  -4  148.39    5.70
   2  15  -4   61.99    2.90
   2  15  -4   56.39    3.10
   1  15  -4   89.29    3.70
   1  15  -4   89.29    3.80
   0 -15   4 1102.79   33.10
   0  15  -4 1114.89   33.20
   0  15  -4 1033.10   33.20
   1 -15   4   46.70    2.40
   1  15   4   48.50    1.80
  -1  15  -4   48.20    2.40
  -1  15  -4   46.30    2.40
   1  15   4   49.90    1.80
   2 -15   4   12.30    1.40
  -2  15  -4    8.10    1.10
  -2  15  -4   10.00    1.20
   2  15   4    9.00    0.90
   3 -15   4  132.79    5.20
   3  15   4  127.49    5.00
  -3  15  -4  137.09    5.20
  -3  15  -4  134.29    5.00
   4 -15   4  112.79    4.90
  -4  15  -4  124.89    4.60
   4  15   4  119.79    4.90
   5 -15   4    6.70    1.30
  -5  15  -4    6.30    1.10
   5  15   4    5.70    1.30
   5  16  -4   39.60    3.10
   4  16  -4   56.79    3.40
   3  16  -4    0.20    0.70
   3  16  -4    0.30    0.90
   2  16  -4  349.57   11.60
   1  16  -4  194.38    7.30
   1  16  -4  212.68    7.30
   0 -16   4   11.40    1.20
   0  16  -4    9.90    1.20
   0  16  -4   10.10    1.30
   1 -16   4    8.80    1.20
  -1  16  -4    8.20    1.10
  -1  16  -4   12.80    1.30
   2 -16   4  386.06   12.70
  -2  16  -4  390.86   12.60
  -2  16  -4  386.86   12.40
   2  16   4  380.66   12.10
   3 -16   4   66.79    3.30
   3  16   4   67.39    3.10
  -3  16  -4   67.49    3.20
  -3  16  -4   70.79    3.00
   4 -16   4  260.77    9.20
  -4  16  -4  258.97    8.60
   4  16   4  249.48    9.00
   5 -16   4   10.50    1.60
  -5  16  -4   12.60    1.30
   5  16   4   11.60    1.60
   4  17  -4    1.30    1.10
   3  17  -4  207.78    7.90
   3  17  -4  203.48    7.50
   2  17  -4    2.40    0.80
   1  17  -4   83.79    3.90
   1  17  -4   89.59    3.80
   0  17  -4    4.80    1.00
   0  17  -4    4.60    0.90
  -1  17  -4  189.68    6.80
  -1  17  -4  189.78    6.70
  -2  17  -4  219.58    7.40
   2  17   4  215.68    7.10
  -2  17  -4  215.48    7.60
   3 -17   4    0.10    0.80
  -3  17  -4    0.40    0.60
  -3  17  -4    0.10    0.60
   3  17   4    1.10    0.70
   4 -17   4   32.30    2.30
   4  17   4   38.40    2.40
  -4  17  -4   32.00    1.90
   3  18  -4  209.18    7.90
   3  18  -4  197.28    8.30
   2  18  -4   14.90    1.80
   2  18  -4   14.80    1.60
   1  18  -4    4.00    0.90
   0  18  -4    2.90    0.80
   0  18   4    2.90    0.50
   0  18  -4    3.70    0.90
  -1  18  -4  181.88    6.60
  -1  18  -4  180.48    6.40
   2  18   4   11.10    0.90
  -2  18  -4   10.00    1.20
  -2  18  -4    9.80    1.10
   3  18   4  151.28    5.40
  -3  18  -4  143.99    5.60
  -3  18  -4  145.29    5.30
   2  19  -4   46.40    2.90
   2  19  -4   49.90    2.80
   1  19  -4    6.70    1.10
   0  19   4    4.00    0.50
   0  19  -4    4.70    1.00
  -1  19  -4   24.40    1.80
  -1  19  -4   27.40    1.90
  -2  19  -4    4.40    0.90
   2  19   4    3.60    0.50
  -2  19  -4    2.30    0.80
   1  20  -4    4.80    1.10
   1  20  -4    4.50    1.00
   0  20   4    8.90    0.70
   0  20   4    7.50    0.60
   0  20  -4    9.40    1.30
  -8   0   5    0.10    1.00
  -8   0   5    0.30    0.70
  -7   0   5    1.20    0.80
  -7   0   5    1.10    0.90
  -6   0   5   -0.20    0.60
  -6   0   5   -1.10    0.70
  -5   0   5   21.40    1.70
  -4   0   5   -0.70    0.60
   4   0  -5    0.30    0.50
  -4   0   5    0.00    0.50
  -3   0   5  629.64   19.50
  -3   0   5  635.14   19.30
   3   0  -5  618.54   19.50
  -2   0   5   -0.10    0.50
   2   0  -5   -0.60    0.40
   1   0  -5  160.88    5.40
  -1   0   5  156.58    5.40
  -1   0   5  156.48    5.40
  -1   0   5  152.98    5.30
   0   0  -5   -0.50    0.40
   0   0   5    0.70    0.50
   0   0   5   -0.90    0.40
   0   0   5   -0.90    0.30
   1   0   5  273.57    8.70
   1   0   5  272.37    8.80
  -1   0  -5  271.47    8.70
  -1   0  -5  252.77    8.60
   2   0   5    0.00    0.40
   2   0   5    0.10    0.50
  -2   0  -5    0.80    0.50
   2   0   5    0.80    0.40
   3   0   5   18.80    1.40
   3   0   5   17.10    1.40
  -3   0  -5   18.30    1.40
  -4   0  -5   -0.50    0.60
   4   0   5   -0.10    0.60
   4   0   5    0.40    0.70
   5   0   5  259.97    8.90
   5   0   5  251.47    9.00
  -5   0  -5  254.57    9.00
  -6   0  -5    0.00    0.80
   6   0   5    0.50    0.80
  -7   0  -5  160.38    6.60
  -8   0  -5    0.80    1.10
  -8  -1   5  168.08    6.40
  -8  -1   5  171.58    7.00
  -8   1   5  157.68    6.80
  -7  -1   5    4.80    1.10
  -7  -1   5    4.10    1.20
  -7   1   5    6.50    1.00
  -7   1   5    4.60    1.20
  -6  -1   5   42.20    2.70
  -6  -1   5   44.10    2.40
  -6   1   5   42.30    2.30
  -6   1   5   40.80    2.50
  -5  -1   5    4.20    1.00
  -5  -1   5    3.50    0.80
  -5   1   5    4.00    1.00
  -5   1   5    3.20    0.80
  -4  -1   5  557.24   17.50
  -4  -1   5  551.94   17.70
   4  -1  -5  561.24   17.70
  -4   1   5  555.64   17.30
   4   1  -5  573.04   17.70
   3  -1  -5  131.69    4.50
  -3  -1   5  119.69    4.60
  -3   1   5  121.39    4.50
  -3   1   5  127.59    4.30
  -3   1   5  115.79    4.40
   3   1  -5  123.89    4.60
   2  -1  -5 1129.59   33.40
  -2  -1   5 1107.89   33.50
  -2   1   5 1082.99   33.40
  -2   1   5 1112.39   33.40
   2   1  -5 1082.49   33.50
  -1  -1   5   78.19    2.80
  -1  -1   5   77.09    3.00
   1  -1  -5   69.09    2.80
  -1  -1   5   74.89    2.90
  -1   1   5   74.29    2.80
   1   1  -5   73.39    2.90
  -1   1   5   69.19    2.90
  -1   1   5   68.09    2.80
  -1   1   5   74.49    2.90
   0  -1   5  182.58    6.40
   0  -1  -5  197.98    6.50
   0  -1   5  185.38    6.50
   0  -1   5  201.68    6.60
   0   1   5  197.38    6.50
   0   1  -5  198.98    6.50
   0   1   5  197.18    6.40
   0   1  -5  193.38    6.40
   0   1   5  197.58    6.50
   1  -1   5  127.59    4.60
   1  -1   5  119.39    4.50
   1  -1   5  124.49    4.40
  -1  -1  -5  127.59    4.50
   1   1   5  124.09    4.50
   1   1   5  128.09    4.50
  -1   1  -5  132.99    4.60
  -1   1  -5  128.99    4.50
   1   1   5  127.19    4.40
   2  -1   5 2443.56   70.79
   2  -1   5 2310.27   70.19
  -2  -1  -5 2427.56   70.19
   2   1   5 2359.86   70.09
   2   1   5 2288.37   70.19
   2   1   5 2319.67   70.09
  -2   1  -5 2247.88   70.19
  -3  -1  -5 1318.07   39.00
   3  -1   5 1312.47   39.00
   3  -1   5 1269.47   38.90
  -3   1  -5 1329.07   39.00
   3   1   5 1190.08   38.80
   3   1   5 1278.17   38.80
   3   1   5 1267.47   38.90
   4  -1   5  167.08    6.00
   4  -1   5  160.78    6.00
  -4  -1  -5  167.28    6.10
   4   1   5  144.19    5.90
   4   1   5  170.68    6.10
  -4   1  -5  170.38    6.10
   5  -1   5   10.40    1.40
  -5  -1  -5    7.70    1.20
   5  -1   5    8.70    1.30
   5   1   5    5.90    1.10
   5   1   5    8.00    1.20
  -5   1  -5    7.40    1.20
  -6  -1  -5  326.97   11.50
  -6   1  -5  341.77   11.50
   6   1   5  325.87   11.50
  -7  -1  -5  299.07   10.90
  -7   1  -5  304.97   10.80
  -8  -1  -5  123.19    5.70
  -8   1  -5  123.19    5.70
  -8  -2   5    0.90    0.90
  -8  -2   5   -0.10    1.00
  -8   2   5    0.10    1.00
  -7  -2   5   83.29    4.20
  -7  -2   5   87.69    3.90
  -7   2   5   84.19    4.00
  -6  -2   5   61.69    3.30
  -6   2   5   60.89    2.70
  -6   2   5   61.29    3.10
  -5  -2   5  158.38    6.20
  -5  -2   5  169.58    6.00
  -5   2   5  163.28    6.10
  -5   2   5  164.98    5.60
  -4  -2   5   69.29    3.00
  -4  -2   5   66.79    3.20
  -4   2   5   67.79    2.80
   4   2  -5   69.39    3.20
  -4   2   5   79.49    3.20
  -4   2   5   69.19    3.00
  -3  -2   5  513.25   16.20
   3  -2  -5  508.85   16.00
  -3   2   5  519.45   15.70
   3   2  -5  512.45   16.20
  -3   2   5  515.35   16.00
  -3   2   5  508.75   16.00
   2  -2  -5 1068.59   33.20
  -2  -2   5 1105.29   33.50
  -2   2   5 1084.89   33.20
   2   2  -5 1086.69   33.40
  -2   2   5 1104.99   33.30
  -2   2   5 1146.99   33.20
  -1  -2   5  546.75   17.10
  -1  -2   5  560.44   17.20
  -1  -2   5  562.94   17.00
   1  -2  -5  515.55   16.90
  -1   2   5  574.44   17.00
  -1   2   5  547.75   17.00
  -1   2   5  560.44   16.90
   1   2  -5  553.04   17.00
   1   2  -5  535.55   17.10
  -1   2   5  546.15   17.00
   0  -2   5 1175.08   37.40
   0  -2   5 1278.27   37.50
   0  -2  -5 1260.07   37.30
   0  -2   5 1187.98   37.30
   0   2   5 1188.18   37.30
   0   2   5 1243.98   37.20
   0   2  -5 1241.68   37.40
   0   2  -5 1286.67   37.30
   0   2   5 1240.78   37.30
   0   2   5 1266.37   37.30
  -1  -2  -5  606.94   19.00
   1  -2   5  612.04   19.10
   1  -2   5  589.64   19.10
   1   2   5  622.94   19.00
  -1   2  -5  625.24   19.10
   1   2   5  641.94   19.00
  -1   2  -5  637.34   19.00
   1   2   5  590.24   18.90
   2  -2   5  372.96   12.10
   2  -2   5  406.06   12.30
  -2  -2  -5  383.16   12.20
   2   2   5  382.56   12.20
   2   2   5  366.76   12.00
   2   2   5  375.76   12.00
  -2   2  -5  390.36   12.10
  -2   2  -5  372.36   12.20
   3  -2   5  368.56   11.90
   3  -2   5  371.96   12.00
  -3  -2  -5  372.86   12.00
   3   2   5  374.26   12.00
  -3   2  -5  361.26   12.00
   3   2   5  371.46   11.80
   3   2   5  356.96   11.80
   4  -2   5  160.38    6.10
   4  -2   5  170.78    6.10
  -4  -2  -5  163.38    6.10
  -4   2  -5  173.48    6.20
   4   2   5  155.08    6.00
   4   2   5  177.28    6.20
   5  -2   5  442.96   14.80
  -5  -2  -5  458.85   14.90
  -5   2  -5  465.85   14.90
   5   2   5  455.35   14.70
   5   2   5  435.76   14.80
  -6  -2  -5   50.19    3.00
   6  -2   5   50.99    2.90
   6   2   5   48.70    3.00
  -6   2  -5   47.50    2.90
  -7  -2  -5   45.70    3.00
  -7   2  -5   38.40    2.80
  -8  -3   5   73.29    3.90
  -8  -3   5   84.39    4.40
  -8   3   5   80.19    4.00
  -7  -3   5   69.09    3.70
  -7  -3   5   61.69    3.30
  -7   3   5   64.39    3.40
  -6  -3   5  333.67   11.80
  -6  -3   5  353.86   11.60
  -6   3   5  340.37   11.50
  -5  -3   5   33.10    2.20
  -5  -3   5   31.10    2.00
  -5   3   5   29.10    1.50
  -5   3   5   29.60    1.90
  -4  -3   5  181.58    6.50
  -4  -3   5  184.78    6.70
  -4   3   5  182.18    6.40
  -4   3   5  185.38    6.30
   4   3  -5  193.48    6.70
  -4   3   5  185.08    6.00
   3  -3  -5  514.55   15.10
  -3  -3   5  473.95   15.10
  -3   3   5  456.75   14.70
  -3   3   5  463.75   14.80
   3   3  -5  457.15   15.00
  -3   3   5  475.75   14.50
   2  -3  -5  217.68    7.10
  -2  -3   5  217.98    7.30
  -2   3   5  225.08    7.10
  -2   3   5  210.18    6.80
  -2   3   5  206.08    6.90
  -2   3   5  213.78    7.00
   2   3  -5  221.58    7.40
  -1  -3   5  100.49    3.90
  -1  -3   5  109.69    3.80
   1  -3  -5  105.49    3.70
  -1  -3   5  102.59    3.90
  -1   3   5  101.39    3.70
  -1   3   5   99.69    3.60
   1   3  -5  109.89    3.90
   1   3  -5  107.89    3.80
   0  -3   5  732.63   22.90
   0  -3   5  747.63   22.90
   0  -3  -5  757.12   22.70
   0   3   5  762.52   22.70
   0   3   5  729.43   22.70
   0   3   5  738.13   22.60
   0   3   5  728.53   22.60
   0   3  -5  753.72   22.90
   1  -3   5  203.68    6.90
   1  -3   5  202.38    6.90
  -1  -3  -5  211.98    6.80
   1   3   5  210.78    6.70
  -1   3  -5  196.98    6.70
   1   3   5  191.08    6.60
   1   3   5  201.48    6.70
  -1   3  -5  196.38    6.80
   2  -3   5   82.59    3.30
  -2  -3  -5   77.89    3.20
   2  -3   5   79.39    3.30
  -2   3  -5   87.39    3.30
  -2   3  -5   77.69    3.30
   2   3   5   76.09    3.10
   2   3   5   86.09    3.10
   2   3   5   79.89    3.20
  -3  -3  -5    9.50    1.10
   3  -3   5    7.20    1.00
   3  -3   5    9.10    1.10
  -3   3  -5    7.70    1.00
   3   3   5    8.80    0.90
   3   3   5    8.90    1.10
   3   3   5   10.60    1.00
   4  -3   5  417.06   13.00
   4  -3   5  396.26   12.90
  -4  -3  -5  385.26   12.90
   4   3   5  394.36   12.90
   4   3   5  369.66   12.70
  -4   3  -5  399.76   12.90
  -5  -3  -5    1.90    0.90
   5  -3   5    2.70    1.00
   5  -3   5    1.60    0.90
   5   3   5    2.90    0.80
   5   3   5    1.40    0.80
  -5   3  -5    1.70    0.90
   6  -3   5   40.20    2.60
  -6  -3  -5   38.50    2.60
   6   3   5   43.20    2.70
  -6   3  -5   31.20    2.40
  -7  -3  -5    2.00    1.10
   7  -3   5    0.80    1.00
  -7   3  -5    2.80    1.10
   7   3   5    1.90    1.20
  -8  -4   5   10.00    1.60
  -8  -4   5    7.20    1.70
  -8   4   5    7.10    1.40
  -7  -4   5   63.39    3.70
  -7  -4   5   69.69    3.60
  -7   4   5   70.09    3.40
  -6  -4   5  217.18    8.50
  -6  -4   5  242.78    8.30
  -6   4   5  228.88    8.10
  -5  -4   5  114.99    4.50
  -5   4   5  106.59    4.30
  -4  -4   5    5.20    1.10
  -4  -4   5    6.40    1.00
  -4   4   5    5.90    0.80
   4   4  -5    6.70    1.10
  -4   4   5    4.70    0.80
  -4   4   5    5.50    0.50
  -3  -4   5    3.50    0.80
   3   4  -5    3.10    0.70
  -3   4   5    2.50    0.50
  -3   4   5    2.30    0.40
   3   4  -5    2.90    0.80
  -3   4   5    3.30    0.70
  -2  -4   5 1032.80   31.70
   2   4  -5  995.40   31.60
  -2   4   5 1054.89   31.20
  -2   4   5 1022.90   31.30
  -2   4   5 1010.20   31.20
  -2   4   5 1096.69   30.90
   2   4  -5 1039.50   31.40
  -1  -4   5  293.77    9.90
  -1  -4   5  297.77    9.90
  -1   4   5  308.87    9.50
   1   4  -5  314.97    9.90
  -1   4   5  299.27    9.60
  -1   4   5  298.47    9.50
   1   4  -5  309.37    9.70
   0  -4   5  198.38    6.50
   0  -4   5  188.18    6.40
   0  -4  -5  182.58    6.20
   0   4   5  185.98    6.20
   0   4   5  188.58    6.20
   0   4  -5  185.38    6.30
   0   4  -5  197.38    6.50
   0   4   5  191.48    6.00
   0   4   5  168.78    6.10
   0   4   5  191.08    6.20
  -1  -4  -5    2.20    0.50
   1  -4   5    1.20    0.60
   1  -4   5    2.30    0.70
   1   4   5    1.20    0.40
   1   4   5    1.90    0.50
   1   4   5    1.50    0.50
  -1   4  -5    1.70    0.50
  -1   4  -5    1.30    0.60
   1   4   5    1.60    0.50
   1   4   5    2.00    0.50
   2  -4   5  615.24   19.00
   2  -4   5  619.94   19.00
  -2  -4  -5  624.64   19.00
  -2   4  -5  621.54   19.00
  -2   4  -5  605.34   19.00
   2   4   5  581.64   18.90
   2   4   5  589.64   18.70
   2   4   5  623.84   18.90
   3  -4   5   83.29    3.50
  -3  -4  -5   85.09    3.50
   3  -4   5   86.19    3.50
   3   4   5   86.79    3.50
   3   4   5   82.49    3.40
   3   4   5   83.29    3.30
  -3   4  -5   84.09    3.50
   4  -4   5   86.29    3.70
  -4  -4  -5   87.49    3.80
   4  -4   5   92.29    3.80
  -4   4  -5   89.39    3.80
   4   4   5   80.59    3.50
   4   4   5   86.39    3.80
   5  -4   5    1.10    0.80
  -5  -4  -5    0.20    0.70
   5   4   5   -0.60    0.70
   5   4   5    0.10    0.70
  -5   4  -5    0.30    0.70
  -6  -4  -5  186.28    7.20
   6  -4   5  184.28    7.10
   6   4   5  181.88    7.10
  -6   4  -5  182.78    7.00
   7  -4   5   19.90    2.20
   7   4   5   25.30    2.50
  -7   4  -5   26.40    2.50
  -8  -5   5   68.79    4.10
  -8  -5   5   64.19    3.70
  -8   5   5   64.39    3.40
  -7  -5   5   12.20    1.80
  -7   5   5   15.60    1.60
  -6  -5   5   -0.40    0.80
  -6  -5   5    0.70    0.90
  -6   5   5    0.20    0.70
  -5  -5   5   41.50    2.40
  -5   5   5   42.80    2.20
  -4  -5   5   16.80    1.50
  -4  -5   5   19.50    1.70
  -4   5   5   16.50    1.30
  -4   5   5   19.00    1.20
   4   5  -5   19.00    1.70
  -3  -5   5  319.17   10.70
   3   5  -5  316.17   10.40
   3   5  -5  343.17   10.80
  -3   5   5  317.47   10.20
  -3   5   5  319.87   10.20
  -2  -5   5   72.39    3.10
  -2   5   5   67.89    2.60
  -2   5   5   75.19    2.70
   2   5  -5   69.19    3.10
  -2   5   5   77.69    2.70
  -1  -5   5   54.29    2.50
  -1  -5   5   56.19    2.50
  -1   5   5   55.29    2.10
   1   5  -5   55.59    2.50
   1   5  -5   55.49    2.40
  -1   5   5   52.79    2.10
  -1   5   5   55.79    2.20
   0  -5   5  222.88    7.80
   0  -5   5  226.58    7.80
   0   5   5  231.68    7.40
   0   5  -5  220.68    7.60
   0   5   5  245.18    7.50
   0   5   5  229.78    7.20
   0   5   5  230.48    7.40
   0   5  -5  242.38    7.80
   0   5   5  233.28    7.50
  -1  -5  -5  218.98    7.10
   1  -5   5  218.88    7.40
   1  -5   5  196.38    7.30
  -1   5  -5  215.18    7.30
   1   5   5  222.98    6.90
  -1   5  -5  220.88    7.20
   1   5   5  217.18    7.10
   1   5   5  211.58    7.10
   1   5   5  221.88    7.10
   1   5   5  215.28    7.00
  -2  -5  -5  677.63   21.00
   2  -5   5  645.24   21.00
   2  -5   5  682.13   21.10
   2   5   5  695.63   20.80
  -2   5  -5  712.23   21.00
   2   5   5  677.33   20.90
   2   5   5  700.53   21.50
  -2   5  -5  680.93   21.10
   2   5   5  634.74   20.90
  -3  -5  -5  399.56   12.90
   3  -5   5  417.06   13.00
   3  -5   5  395.76   12.90
  -3   5  -5  393.56   12.90
   3   5   5  369.26   12.80
   3   5   5  415.66   12.60
  -4  -5  -5  705.23   22.60
   4  -5   5  711.43   22.60
   4  -5   5  730.43   22.60
   4   5   5  728.03   22.40
   4   5   5  749.03   22.70
  -4   5  -5  697.13   22.60
  -5  -5  -5   50.99    3.00
   5  -5   5   51.29    2.90
   5   5   5   55.69    3.00
  -5   5  -5   57.29    3.00
   5   5   5   56.79    2.70
   6  -5   5  359.36   12.40
  -6   5  -5  363.16   12.30
   6   5   5  358.16   12.40
   7  -5   5   32.70    2.60
   7   5   5   34.90    2.90
  -7   5  -5   32.60    2.50
  -7  -6   5   85.79    4.60
  -7   6   5   92.99    4.00
  -6  -6   5   90.69    4.30
  -6  -6   5   82.09    4.00
  -6   6   5   82.29    3.60
  -5  -6   5   18.70    1.70
  -5   6   5   18.60    1.40
  -4  -6   5  895.21   27.50
   4   6  -5  879.51   27.40
  -4   6   5  862.21   26.60
  -4   6   5  875.71   26.70
  -3  -6   5  576.74   18.30
   3   6  -5  584.54   18.10
   3   6  -5  563.34   18.30
  -3   6   5  588.24   17.70
  -2  -6   5  179.78    6.40
  -2   6   5  186.78    5.80
  -2   6   5  177.58    5.80
  -2   6   5  174.88    5.80
   2   6  -5  192.18    6.40
   2   6  -5  172.38    6.20
  -1  -6   5    0.40    0.50
  -1  -6   5    2.00    0.70
  -1   6   5    1.10    0.40
  -1   6   5    0.80    0.40
   1   6  -5    1.00    0.60
   1   6  -5    1.80    0.60
  -1   6   5    1.10    0.40
   0  -6   5  248.18    8.50
   0  -6   5  242.08    8.50
   0   6   5  261.17    8.10
   0   6   5  259.17    8.10
   0   6  -5  254.77    8.50
   0   6   5  251.27    8.00
   0   6   5  260.77    8.10
   0   6  -5  251.47    8.30
   1  -6   5   26.60    1.60
  -1  -6  -5   25.20    1.40
   1  -6   5   21.80    1.50
   1   6   5   26.30    1.40
   1   6   5   26.50    1.30
  -1   6  -5   27.50    1.60
   1   6   5   25.80    1.40
   1   6   5   25.40    1.50
   1   6   5   24.80    1.20
  -1   6  -5   25.20    1.50
   2  -6   5  127.79    4.90
  -2  -6  -5  134.99    4.80
   2  -6   5  141.59    5.00
   2   6   5  126.59    4.80
   2   6   5  133.39    4.70
   2   6   5  130.69    4.60
  -2   6  -5  125.29    4.80
   2   6   5  132.49    4.70
   2   6   5  130.49    4.50
  -2   6  -5  131.39    4.80
   3  -6   5  140.19    5.30
  -3  -6  -5  145.89    5.30
   3  -6   5  143.29    5.30
   3   6   5  138.99    5.30
  -3   6  -5  142.19    5.30
   3   6   5  144.09    5.00
   4  -6   5    9.80    1.30
   4   6   5   11.30    1.20
   4   6   5   12.60    1.50
  -4   6  -5   11.10    1.30
   5  -6   5    2.20    1.00
   5   6   5    1.10    0.90
   5   6   5    0.20    0.60
  -5   6  -5    0.20    0.70
   6  -6   5   21.40    2.20
   6   6   5   26.00    2.40
  -6   6  -5   22.50    2.00
   7  -6   5    8.90    1.60
   7   6   5   13.70    1.90
  -7   6  -5    9.90    1.60
  -7  -7   5    0.80    1.00
  -7  -7   5    0.80    1.00
  -7   7   5   -0.20    0.70
  -6  -7   5  109.89    5.10
  -6  -7   5  112.19    4.90
  -6   7   5  109.49    4.30
   6   7  -5  118.29    5.20
  -5  -7   5    6.60    1.20
  -5   7   5    4.90    0.80
  -4  -7   5  207.58    7.60
  -4   7   5  203.58    6.70
  -4   7   5  210.48    6.70
   4   7  -5  204.78    7.60
  -3  -7   5    7.70    1.10
  -3   7   5    8.40    0.70
   3   7  -5    9.30    1.20
   3   7  -5    6.80    0.90
  -3   7   5    8.80    0.70
  -2  -7   5   29.10    1.80
  -2   7   5   29.40    1.30
   2   7  -5   30.20    1.90
  -2   7   5   29.30    1.30
  -2   7   5   29.10    1.30
  -1  -7   5  100.89    4.00
  -1  -7   5  100.69    4.00
   1   7  -5   99.89    3.80
  -1   7   5  100.89    3.40
  -1   7   5   99.09    3.40
   1   7  -5  108.29    4.10
  -1   7   5  102.39    3.50
   0  -7   5    9.40    1.10
   0  -7   5   10.70    1.20
   0   7   5    9.40    0.80
   0   7   5   10.20    0.80
   0   7   5    9.20    0.80
   0   7  -5    9.80    1.00
   0   7  -5    9.00    1.00
   1  -7   5   41.30    2.10
   1  -7   5   39.80    2.20
   1   7   5   43.10    2.00
   1   7   5   40.90    1.60
  -1   7  -5   43.00    2.20
   1   7   5   43.20    1.90
   1   7   5   43.30    1.80
   1   7   5   42.00    1.90
  -1   7  -5   41.90    2.10
   2  -7   5  139.99    5.30
  -2  -7  -5  139.89    5.20
   2  -7   5  146.89    5.30
   2   7   5  144.49    4.90
   2   7   5  140.89    5.20
   2   7   5  142.79    5.10
   2   7   5  150.88    4.90
   2   7   5  150.58    5.10
  -2   7  -5  142.09    5.20
  -2   7  -5  142.59    5.30
   3  -7   5   52.59    2.60
   3  -7   5   51.39    2.90
   3   7   5   49.90    2.20
  -3   7  -5   48.60    2.50
   3   7   5   51.99    2.50
  -3   7  -5   48.10    2.40
   4  -7   5  660.13   21.10
  -4   7  -5  666.63   21.10
   4   7   5  648.54   21.10
   4   7   5  693.43   20.80
   5  -7   5    0.60    0.80
   5   7   5   -0.40    0.60
  -5   7  -5    0.60    0.80
   5   7   5    1.80    1.00
   6  -7   5   33.20    2.50
   6   7   5   28.90    2.50
  -6   7  -5   31.60    2.40
   7  -7   5    4.00    1.30
   7   7   5    4.30    1.40
  -7   7  -5    6.50    1.30
  -7  -8   5    3.40    1.20
  -7  -8   5    4.00    1.40
  -7   8   5    2.70    0.80
  -6  -8   5   -1.00    0.80
  -6  -8   5    0.60    1.00
  -6   8   5   -0.70    0.50
   6   8  -5    0.20    0.90
  -5  -8   5    1.40    0.80
  -5  -8   5   -0.20    0.90
  -5   8   5   -0.60    0.50
  -5   8   5   -0.50    0.40
  -4  -8   5 1332.17   42.20
  -4   8   5 1312.27   41.00
  -4   8   5 1422.86   41.10
   4   8  -5 1424.06   42.20
  -3  -8   5  129.69    5.10
  -3   8   5  136.69    4.20
   3   8  -5  126.69    5.10
   3   8  -5  125.69    4.80
  -3   8   5  128.59    4.20
  -2  -8   5  312.27   10.00
   2   8  -5  304.17    9.70
   2   8  -5  289.67    9.90
  -2   8   5  303.67    9.20
  -2   8   5  256.87    9.00
  -2   8   5  314.27    9.00
  -1  -8   5   53.79    2.60
  -1  -8   5   60.59    2.70
  -1   8   5   61.49    2.10
   1   8  -5   61.19    2.80
  -1   8   5   60.69    2.20
  -1   8   5   59.59    2.10
   1   8  -5   54.49    2.60
   0  -8   5 1223.08   35.20
   0  -8   5 1168.28   35.20
   0   8   5 1139.09   34.70
   0   8   5 1114.09   34.60
   0   8  -5 1205.68   35.00
   0   8  -5 1082.19   35.10
   0   8   5 1138.29   34.70
   1  -8   5   41.50    2.10
   1  -8   5   39.90    2.20
   1   8   5   38.20    1.90
   1   8   5   40.70    1.80
  -1   8  -5   39.10    2.00
  -1   8  -5   40.40    2.10
   1   8   5   41.60    1.90
   1   8   5   39.20    1.60
   2  -8   5  230.18    7.70
   2  -8   5  230.88    7.80
   2   8   5  219.68    7.60
   2   8   5  220.88    7.20
  -2   8  -5  228.68    7.70
   2   8   5  225.38    7.20
  -2   8  -5  224.48    7.70
   2   8   5  218.98    7.50
   3  -8   5    0.80    0.70
   3   8   5    1.70    0.70
  -3   8  -5    2.00    0.60
   3   8   5    1.90    0.60
  -3   8  -5    1.90    0.70
   4  -8   5  560.74   18.60
  -4   8  -5  571.64   18.50
   4   8   5  585.74   18.60
   4   8   5  610.64   18.20
   5  -8   5    4.80    1.20
   5   8   5    3.90    0.90
  -5   8  -5    3.70    1.00
   5   8   5    4.00    1.10
   6  -8   5   48.10    3.10
   6   8   5   51.69    2.70
   6   8   5   56.79    3.30
  -6   8  -5   49.90    3.00
   7  -8   5    0.70    1.00
   7   8   5   -0.20    1.00
  -7   8  -5   -0.60    0.80
  -7  -9   5  195.38    7.70
  -7   9   5  186.68    6.50
  -6  -9   5   14.80    1.90
  -6  -9   5   11.90    1.90
   6   9  -5   14.10    2.00
  -6   9   5   13.20    1.10
  -5  -9   5   84.39    3.90
  -5   9   5   80.39    2.80
  -5   9   5   78.79    2.90
  -4  -9   5   33.90    2.40
   4   9  -5   35.90    2.40
  -3  -9   5  179.58    6.80
   3   9  -5  186.98    6.60
   3   9  -5  193.18    6.90
  -2  -9   5    0.70    0.60
   2   9  -5    7.90    1.10
  -2   9   5    1.50    0.30
   2   9  -5    0.30    0.50
  -1  -9   5  146.29    5.60
  -1  -9   5  156.28    5.60
  -1   9   5  150.68    4.80
   1   9  -5  156.88    5.70
   1   9  -5  151.98    5.50
  -1   9   5  149.29    4.80
  -1   9   5  159.18    5.00
   0  -9   5   59.49    2.80
   0  -9   5   59.99    2.70
   0   9  -5   58.09    2.60
   0   9   5   59.09    2.30
   0   9   5   62.39    2.30
   0   9   5   59.69    2.30
   0   9  -5   55.69    2.70
   1  -9   5   82.09    3.50
   1  -9   5   76.19    3.50
   1   9   5   87.59    3.30
   1   9   5   86.99    3.20
   1   9   5   84.79    2.90
  -1   9  -5   88.09    3.60
  -1   9  -5   90.59    3.50
   1   9   5   86.89    3.20
   2  -9   5   91.49    3.70
   2   9   5   86.69    3.10
   2   9   5   87.29    4.20
  -2   9  -5   82.79    3.60
   2   9   5   89.39    3.40
  -2   9  -5   83.49    3.50
   3  -9   5    6.20    1.10
  -3   9  -5    4.20    0.90
   3   9   5    3.20    0.80
  -3   9  -5    3.20    0.90
   3   9   5    4.90    0.70
   4  -9   5  255.67    9.00
   4   9   5  252.77    9.00
  -4   9  -5  263.67    9.00
   4   9   5  259.57    8.50
   5  -9   5   29.90    2.30
  -5   9  -5   32.60    2.20
   5   9   5   35.10    2.40
   5   9   5   32.00    2.00
   6  -9   5   23.70    2.30
   6   9   5   21.10    2.30
  -6   9  -5   22.70    2.20
   6   9   5   21.70    1.80
   7  -9   5   14.40    1.90
   7   9   5   13.70    2.00
  -7   9  -5   15.40    1.90
   7   9   5   14.10    1.70
  -7 -10   5   11.00    1.90
  -7  10   5    9.00    0.90
  -6 -10   5    3.20    1.20
  -6  10   5    3.30    0.50
   6  10  -5    3.30    1.20
  -6  10   5    3.50    0.50
  -5 -10   5    9.60    1.50
   5  10  -5    5.20    1.30
  -4 -10   5    1.80    1.00
   4  10  -5    1.70    1.00
  -3 -10   5  161.98    6.00
   3  10  -5  145.29    5.90
   3  10  -5  157.18    5.70
  -2 -10   5    0.80    0.60
   2  10  -5    0.70    0.50
   2  10  -5    1.00    0.70
  -1 -10   5  140.69    5.20
  -1 -10   5  137.99    5.20
   1  10  -5  139.99    5.10
  -1  10   5  139.49    4.50
   1  10  -5  135.39    5.20
   0 -10   5   11.20    1.20
   0 -10   5   12.10    1.50
   0  10   5    9.90    0.80
   0  10  -5   12.20    1.20
   0  10   5   11.00    0.80
   0  10   5   10.30    0.80
   0  10  -5    9.80    1.20
   1 -10   5  216.38    7.50
  -1  10  -5  213.28    7.30
   1  10   5  210.48    7.10
   1  10   5  212.18    7.00
   1  10   5  219.38    7.10
  -1  10  -5  216.78    7.40
   2 -10   5   72.49    3.30
   2  10   5   71.99    2.60
  -2  10  -5   68.79    3.10
  -2  10  -5   72.59    3.20
   2  10   5   71.19    2.90
   3 -10   5   39.00    2.30
  -3  10  -5   37.10    2.20
  -3  10  -5   41.60    2.20
   3  10   5   35.90    2.10
   3  10   5   36.90    1.70
   4 -10   5   96.09    4.20
   4  10   5   93.59    3.60
  -4  10  -5   92.99    4.00
   4  10   5   93.39    4.10
   5 -10   5   63.39    3.40
   5  10   5   72.19    3.10
   5  10   5   65.39    3.50
  -5  10  -5   66.19    3.30
   6 -10   5  115.19    5.20
   6  10   5  117.19    5.30
   6  10   5  123.59    4.90
  -6  10  -5  113.29    5.00
  -6 -11   5   13.00    1.90
   6  11  -5   11.00    1.90
  -5 -11   5   13.50    1.70
   5  11  -5   17.00    2.00
   4  11  -5   -0.40    0.80
   3  11  -5    2.40    1.00
   3  11  -5    3.30    0.90
   2  11  -5  206.98    7.50
  -1 -11   5    9.20    1.20
   1  11  -5    7.50    1.00
   1  11  -5    8.30    1.20
  -1  11   5    7.90    0.60
   0 -11   5    8.80    1.10
   0  11  -5    9.30    1.20
   0  11   5    8.70    0.80
   0  11   5   10.30    0.70
   0  11  -5    8.80    1.00
   1 -11   5  295.77    9.40
   1  11   5  268.47    8.80
  -1  11  -5  250.27    9.10
   1  11   5  270.37    8.70
   1  11   5  277.87    8.80
  -1  11  -5  275.47    9.10
   2 -11   5  817.72   26.30
  -2  11  -5  858.21   26.20
  -2  11  -5  861.01   26.20
   2  11   5  846.52   25.90
   3 -11   5  126.19    5.00
  -3  11  -5  122.99    4.90
   3  11   5  129.39    4.80
  -3  11  -5  120.89    4.90
   4 -11   5  150.78    5.80
  -4  11  -5  139.49    5.60
   4  11   5  153.48    5.80
   5 -11   5  408.86   13.80
  -5  11  -5  399.26   13.50
   5  11   5  412.46   13.70
   6 -11   5  232.08    8.80
   6  11   5  231.68    8.90
  -6  11  -5  240.28    8.60
  -6 -12   5  265.07    9.90
   6  12  -5  267.07   10.20
  -5 -12   5    1.60    1.00
   5  12  -5    2.10    1.20
   4  12  -5  283.37   10.20
   3  12  -5  151.38    6.10
   3  12  -5  162.08    6.60
   2  12  -5 1769.12   54.99
   2  12  -5 1873.01   55.39
  -1 -12   5   41.50    2.20
  -1  12   5   40.20    1.50
   1  12  -5   34.70    2.20
   1  12  -5   39.30    2.20
   0 -12   5   43.90    2.30
   0  12  -5   45.60    2.30
   0  12   5   45.30    1.60
   0  12   5   44.70    1.80
   0  12  -5   42.30    2.40
   1 -12   5   33.90    2.10
   1  12   5   31.60    1.60
  -1  12  -5   36.10    2.00
  -1  12  -5   33.40    2.00
   2 -12   5 1262.57   38.70
  -2  12  -5 1274.97   38.50
  -2  12  -5 1279.57   38.50
   2  12   5 1225.98   38.20
   3 -12   5   62.89    3.10
  -3  12  -5   59.09    2.90
  -3  12  -5   58.99    3.00
   3  12   5   61.49    2.90
   4 -12   5  149.49    6.10
  -4  12  -5  157.88    6.00
   4  12   5  164.38    6.10
   5 -12   5    9.70    1.50
  -5  12  -5   11.20    1.50
   5  12   5    8.20    1.40
   6 -12   5   98.69    4.70
   6  12   5   98.89    4.80
  -6  12  -5   97.69    4.40
  -6 -13   5  264.27    9.60
   6  13  -5  236.38    9.70
  -5 -13   5  339.47   11.60
   5  13  -5  309.77   11.70
   3  13  -5    2.10    1.00
   2  13  -5  114.59    4.50
   2  13  -5  110.79    4.70
  -1  13   5  339.37   10.40
   1  13  -5  344.07   11.30
   1  13  -5  338.97   11.40
   0 -13   5  200.98    7.10
   0  13  -5  207.08    7.20
   0  13  -5  190.08    7.00
   0  13   5  203.28    6.50
   1 -13   5   24.10    1.70
  -1  13  -5   23.40    1.70
   1  13   5   23.60    1.30
  -1  13  -5   25.30    1.70
   1  13   5   24.20    1.30
   2 -13   5   88.89    3.90
  -2  13  -5   89.39    3.70
  -2  13  -5   87.39    3.70
   2  13   5   85.29    3.40
   3 -13   5    6.90    1.20
  -3  13  -5    7.70    1.20
   3  13   5    6.40    1.00
  -3  13  -5   10.20    1.30
   4 -13   5   67.69    3.40
  -4  13  -5   67.09    3.20
   4  13   5   68.79    3.40
   5 -13   5   67.39    3.60
   5  13   5   72.19    3.70
  -5  13  -5   64.79    3.30
  -5 -14   5   20.70    2.30
   5  14  -5   16.70    2.20
   3  14  -5  193.08    7.40
   2  14  -5    1.00    0.70
   2  14  -5    1.00    0.90
   1  14  -5   17.60    1.70
   1  14  -5   18.90    1.60
  -1  14   5   17.50    0.90
   0 -14   5  130.09    5.10
   0  14  -5  135.99    5.10
   0  14   5  133.59    4.50
   0  14  -5  129.89    5.10
   1 -14   5    1.90    0.80
  -1  14  -5    2.60    0.80
   1  14   5    3.70    0.50
  -1  14  -5    1.80    0.70
   1  14   5    2.10    0.50
   2 -14   5   18.20    1.80
  -2  14  -5   22.00    1.70
  -2  14  -5   17.00    1.50
   2  14   5   16.90    1.30
   3 -14   5  241.08    8.80
  -3  14  -5  246.78    8.70
  -3  14  -5  250.37    8.60
   3  14   5  258.37    8.50
   4 -14   5   36.70    2.60
  -4  14  -5   45.70    2.50
   4  14   5   41.70    2.50
   5 -14   5    1.60    1.00
   5  14   5    1.30    1.00
  -5  14  -5    2.30    0.90
   5  15  -5    2.90    1.30
   4  15  -5  197.58    7.90
   3  15  -5   32.90    2.50
   2  15  -5  110.09    4.80
   2  15  -5  111.49    4.60
  -1  15   5   24.90    1.00
   1  15  -5   24.10    1.90
   1  15  -5   25.70    1.80
   0 -15   5  336.07   11.10
   0  15  -5  321.57   11.10
   0  15  -5  342.77   11.20
   0  15   5  336.57   10.40
   1 -15   5    1.50    0.70
   1  15   5    0.20    0.30
   1  15   5    0.40    0.30
  -1  15  -5    0.30    0.60
  -1  15  -5    0.60    0.70
   2 -15   5   34.10    2.30
  -2  15  -5   40.30    2.30
   2  15   5   36.70    1.90
  -2  15  -5   36.60    2.20
   3 -15   5  115.99    4.90
  -3  15  -5  109.09    4.70
  -3  15  -5  115.29    4.60
   3  15   5  119.99    4.50
   4 -15   5  109.19    4.70
   4  15   5  103.39    4.50
  -4  15  -5  102.99    4.30
   5 -15   5    0.20    0.90
  -5  15  -5    0.40    0.80
   5  15   5    0.70    0.90
   4  16  -5   76.09    4.10
   2  16  -5   45.70    2.60
   2  16  -5   46.40    2.80
   1  16  -5   21.70    1.70
   1  16  -5   20.30    1.80
   0 -16   5   26.30    1.80
   0  16  -5   22.10    1.80
   0  16  -5   24.20    1.80
   0  16   5   22.40    1.20
   1 -16   5   46.70    2.60
  -1  16  -5   49.90    2.60
  -1  16  -5   50.59    2.60
   2 -16   5   37.60    2.40
   2  16   5   40.60    1.90
  -2  16  -5   38.70    2.30
  -2  16  -5   40.30    2.30
   3 -16   5    3.10    1.00
  -3  16  -5    2.40    0.90
  -3  16  -5    3.00    0.90
   3  16   5    2.30    0.80
   4 -16   5   16.90    1.90
  -4  16  -5   16.00    1.60
   4  16   5   16.40    1.70
   4  17  -5    3.10    1.30
   2  17  -5    2.10    0.80
   2  17  -5    1.30    0.90
   1  17  -5   15.20    1.70
   1  17  -5   12.70    1.40
   0 -17   5    2.50    1.20
   0  17   5    1.90    0.40
   0  17  -5    1.90    0.80
   0  17  -5    2.30    0.90
   1 -17   5   66.59    3.20
  -1  17  -5   63.29    3.10
   1  17   5   60.89    2.60
  -1  17  -5   63.69    3.10
   2 -17   5  134.59    5.30
  -2  17  -5  136.99    5.30
   2  17   5  129.89    4.50
  -2  17  -5  124.69    5.00
   3 -17   5  100.49    4.40
  -3  17  -5   96.49    4.00
  -3  17  -5   92.89    4.20
   3  17   5   93.99    3.80
   3  18  -5  320.97   11.50
   2  18  -5  108.39    4.70
   1  18  -5   38.50    2.50
   1  18  -5   31.50    2.20
   0  18  -5    4.20    1.00
   0  18  -5    4.00    1.00
   0  18   5    4.20    0.50
  -1  18  -5  223.68    8.10
   1  18   5  221.48    7.50
  -1  18  -5  237.28    8.10
   2  18   5   71.69    2.60
  -2  18  -5   71.99    3.30
  -2  18  -5   67.79    3.40
   1  19  -5   13.60    1.60
   1  19  -5    8.50    1.40
   0  19  -5   82.29    3.80
   0  19   5   83.19    2.90
   0  19  -5   85.99    3.90
  -1  19  -5    1.00    0.80
   1  19   5    1.20    0.50
  -1  19  -5   -0.30    0.60
  -8   0   6  302.67   10.70
  -8   0   6  279.27    9.90
  -7   0   6    0.80    0.90
  -7   0   6    0.20    0.70
  -6   0   6  212.68    7.90
  -6   0   6  213.58    7.40
  -5   0   6   -0.80    0.50
  -5   0   6    0.10    0.70
  -4   0   6  770.02   23.50
  -4   0   6  733.93   23.10
  -3   0   6    0.40    0.60
   3   0  -6   -0.20    0.50
  -2   0   6 2382.96   72.99
  -2   0   6 2604.14   73.89
   2   0  -6 2339.27   73.19
   1   0  -6   -0.30    0.40
  -1   0   6   -0.30    0.30
  -1   0   6    0.40    0.50
  -1   0   6    0.30    0.50
   0   0   6  168.08    5.90
   0   0  -6  172.88    5.80
   0   0   6  158.28    5.80
   0   0   6  166.98    5.70
   1   0   6   -0.30    0.50
  -1   0  -6    0.70    0.50
   1   0   6    0.10    0.40
   1   0   6   -0.60    0.40
  -2   0  -6 2581.14   76.59
   2   0   6 2533.25   76.39
   2   0   6 2468.25   76.49
   2   0   6 2619.34   76.49
   3   0   6   -0.20    0.60
  -3   0  -6   -0.10    0.60
   3   0   6    0.10    0.50
   4   0   6   21.00    1.70
   4   0   6   19.80    1.70
  -4   0  -6   20.50    1.80
  -5   0  -6   -0.80    0.70
   5   0   6   -0.30    0.70
   5   0   6   -0.10    0.70
  -6   0  -6  534.25   17.50
   6   0   6  518.95   17.40
   6   0   6  535.05   18.20
  -7   0  -6    1.10    1.00
   7   0   6    0.00    1.00
  -8  -1   6   49.60    3.30
  -8  -1   6   46.90    2.80
  -8   1   6   49.80    3.20
  -7  -1   6   12.30    1.50
  -7  -1   6   12.00    1.80
  -7   1   6   10.90    1.60
  -7   1   6   14.20    1.50
  -6  -1   6  196.28    7.60
  -6   1   6  197.38    6.90
  -6   1   6  206.58    7.50
  -5  -1   6   48.10    2.50
  -5   1   6   46.80    2.60
  -5   1   6   48.10    2.40
  -4  -1   6    6.10    1.10
  -4  -1   6    6.30    1.00
   4   1  -6    6.30    1.30
  -4   1   6    6.50    0.90
  -4   1   6    6.20    1.10
  -3  -1   6    2.70    0.80
   3  -1  -6    2.30    0.70
  -3   1   6    3.40    0.70
  -3   1   6    4.20    0.80
   3   1  -6    3.70    0.80
  -3   1   6    2.90    0.70
  -2  -1   6  389.06   12.10
   2  -1  -6  369.66   11.90
   2   1  -6  366.86   12.00
  -2   1   6  383.66   12.00
  -2   1   6  367.46   11.90
  -2   1   6  358.16   11.80
  -1  -1   6  243.68    8.60
   1  -1  -6  251.57    8.50
  -1  -1   6  245.78    8.40
  -1  -1   6  264.67    8.60
  -1   1   6  265.27    8.50
  -1   1   6  269.77    8.60
  -1   1   6  266.07    8.40
   1   1  -6  257.67    8.60
   0  -1   6   59.39    2.50
   0  -1  -6   51.39    2.40
   0  -1   6   58.29    2.60
   0  -1   6   58.79    2.60
   0   1   6   54.99    2.50
   0   1   6   54.79    2.40
   0   1  -6   56.89    2.50
   0   1   6   58.49    2.50
  -1  -1  -6  211.28    7.00
   1  -1   6  210.18    7.10
   1  -1   6  203.18    6.90
   1  -1   6  200.48    7.00
  -1   1  -6  201.38    7.00
   1   1   6  199.38    7.00
   1   1   6  204.98    7.00
  -1   1  -6  191.38    6.80
   1   1   6  216.38    6.90
   2  -1   6   30.00    1.80
  -2  -1  -6   28.60    1.80
   2  -1   6   30.80    1.90
   2   1   6   28.20    1.70
  -2   1  -6   30.50    1.80
   2   1   6   33.50    1.90
   2   1   6   28.60    1.70
  -3  -1  -6    7.70    1.10
   3  -1   6   11.00    1.20
   3  -1   6    8.00    1.10
   3   1   6    8.10    1.00
   3   1   6    7.30    1.10
  -3   1  -6    7.40    1.10
  -4  -1  -6  102.09    4.40
   4  -1   6  105.39    4.40
   4  -1   6  107.19    4.40
   4   1   6  102.59    4.30
  -4   1  -6  109.29    4.50
   4   1   6  105.59    4.40
  -5  -1  -6   35.10    2.40
   5  -1   6   34.60    2.30
   5  -1   6   38.80    2.50
   5   1   6   37.80    2.40
  -5   1  -6   39.60    2.50
   5   1   6   32.00    2.20
  -6  -1  -6   62.79    3.50
   6  -1   6   65.79    3.50
  -6   1  -6   63.19    3.50
   6   1   6   68.79    3.60
   6   1   6   70.29    3.60
  -7  -1  -6   10.00    1.70
   7  -1   6    8.10    1.60
   7   1   6    6.00    1.40
  -7   1  -6   10.00    1.70
  -8  -2   6   -0.50    0.80
  -8  -2   6    2.30    1.20
  -8   2   6    0.30    1.00
  -7  -2   6   76.89    4.10
  -7  -2   6   69.19    3.50
  -7   2   6   75.99    3.80
  -7   2   6   76.69    3.20
  -6  -2   6   90.49    3.90
  -6  -2   6   81.59    4.10
  -6   2   6   79.69    3.30
  -6   2   6   81.29    3.80
  -5  -2   6   43.80    2.80
  -5  -2   6   49.60    2.60
  -5   2   6   46.50    2.60
  -5   2   6   49.70    2.20
  -4  -2   6   12.90    1.40
  -4  -2   6   12.70    1.40
   4   2  -6   13.40    1.40
  -4   2   6   12.60    1.40
  -4   2   6   13.10    1.10
  -3  -2   6   54.09    2.60
  -3   2   6   48.40    2.30
  -3   2   6   49.30    2.40
  -3   2   6   50.19    2.10
   3   2  -6   53.19    2.60
  -2  -2   6   70.59    3.00
   2  -2  -6   63.59    2.80
  -2   2   6   67.49    2.70
   2   2  -6   64.79    2.90
  -2   2   6   65.69    2.70
  -2   2   6   65.79    2.80
   1  -2  -6    1.60    0.50
  -1  -2   6    1.60    0.60
  -1  -2   6    1.30    0.60
  -1  -2   6    1.30    0.50
  -1   2   6    1.00    0.50
   1   2  -6    1.80    0.50
  -1   2   6    0.80    0.50
  -1   2   6    1.80    0.50
  -1   2   6    1.50    0.50
   0  -2   6  124.69    4.60
   0  -2  -6  130.09    4.50
   0  -2   6  128.99    4.70
   0  -2   6  120.89    4.40
   0   2   6  119.59    4.50
   0   2   6  123.59    4.40
   0   2  -6  121.79    4.40
   0   2   6  121.49    4.50
   0   2  -6  120.89    4.60
  -1  -2  -6   70.49    2.90
   1  -2   6   69.79    3.00
   1  -2   6   69.29    3.00
  -1   2  -6   67.99    2.90
   1   2   6   66.49    2.90
   1   2   6   69.49    2.90
   1   2   6   68.69    2.80
  -1   2  -6   71.69    3.00
   2  -2   6   65.09    2.90
   2  -2   6   72.59    3.00
  -2  -2  -6   64.59    2.90
   2   2   6   64.19    2.90
   2   2   6   64.29    2.80
  -2   2  -6   63.89    2.90
   2   2   6   61.59    2.80
  -2   2  -6   65.99    2.90
   3  -2   6    0.20    0.60
  -3  -2  -6    1.10    0.70
   3  -2   6    1.10    0.70
  -3   2  -6    0.80    0.60
   3   2   6    0.80    0.70
   3   2   6    1.00    0.60
   4  -2   6   80.09    3.60
   4  -2   6   82.29    3.70
  -4  -2  -6   81.99    3.70
   4   2   6   82.09    3.50
  -4   2  -6   80.49    3.70
   4   2   6   82.39    3.70
   5  -2   6  108.19    4.70
   5  -2   6  113.99    4.70
  -5  -2  -6  112.29    4.80
   5   2   6  106.09    4.60
  -5   2  -6  116.69    4.80
   5   2   6  108.89    4.80
   6  -2   6    5.90    1.30
  -6  -2  -6    5.40    1.30
  -6   2  -6    3.00    1.10
   6   2   6    6.20    1.20
   6   2   6    4.80    1.30
  -7  -2  -6    1.20    1.20
   7  -2   6    1.60    1.20
   7   2   6    1.50    1.00
  -7   2  -6    0.50    1.00
  -7  -3   6    9.90    1.80
  -7  -3   6    9.30    1.50
  -7   3   6    9.60    1.50
  -6  -3   6    3.20    1.10
  -6  -3   6    5.20    1.10
  -6   3   6    3.80    0.70
  -6   3   6    3.90    1.00
  -5  -3   6    0.80    0.70
  -5   3   6    2.10    0.80
  -5   3   6    0.00    0.50
  -4  -3   6    1.60    0.80
  -4  -3   6    1.30    0.70
  -4   3   6    0.70    0.70
  -4   3   6    1.80    0.50
   4   3  -6    3.30    0.90
  -3  -3   6  153.38    5.70
   3   3  -6  143.99    5.60
  -3   3   6  160.88    5.40
  -3   3   6  146.09    5.30
  -3   3   6  157.18    5.10
  -2  -3   6  179.18    6.60
   2  -3  -6  188.18    6.40
  -2   3   6  180.88    6.20
  -2   3   6  190.18    6.40
   2   3  -6  189.88    6.60
  -2   3   6  195.18    6.30
   2   3  -6  183.48    6.70
  -1  -3   6   13.70    1.20
  -1  -3   6   15.00    1.20
  -1  -3   6   13.80    1.30
   1  -3  -6   14.40    1.10
  -1   3   6   15.00    1.10
  -1   3   6   14.30    1.00
   1   3  -6   13.70    1.20
  -1   3   6   12.80    1.10
   0  -3   6  288.57    9.40
   0  -3  -6  279.97    9.20
   0  -3   6  291.57    9.50
   0   3   6  283.77    9.20
   0   3   6  283.27    9.20
   0   3  -6  275.27    9.20
   0   3  -6  282.67    9.40
   0   3   6  283.97    9.30
   0   3   6  286.87    9.10
  -1  -3  -6   31.00    1.70
   1  -3   6   28.90    1.80
   1  -3   6   33.60    1.90
   1   3   6   30.10    1.70
  -1   3  -6   29.10    1.70
   1   3   6   28.20    1.70
  -1   3  -6   31.90    1.80
   1   3   6   31.70    1.60
  -2  -3  -6  939.81   28.60
   2  -3   6  863.11   28.60
   2  -3   6  918.71   28.70
  -2   3  -6  961.10   28.70
  -2   3  -6  972.40   28.80
   2   3   6  962.70   28.70
   2   3   6  916.31   28.50
   2   3   6  925.51   28.50
   3  -3   6  153.38    5.60
   3  -3   6  150.18    5.70
  -3  -3  -6  143.19    5.60
  -3   3  -6  156.48    5.70
   3   3   6  154.88    5.50
   3   3   6  148.99    5.60
  -4  -3  -6  201.98    7.40
   4  -3   6  182.48    7.30
   4  -3   6  216.58    7.50
   4   3   6  207.58    7.20
   4   3   6  213.08    7.40
  -4   3  -6  206.48    7.50
   5  -3   6   10.70    1.50
  -5  -3  -6    9.20    1.40
   5   3   6    8.70    1.20
   5   3   6   11.00    1.50
  -5   3  -6    8.80    1.30
  -6  -3  -6   15.70    2.20
   6  -3   6   14.00    1.70
   6   3   6   15.80    1.80
  -6   3  -6   14.20    1.80
   6   3   6   15.80    1.90
   7  -3   6   23.50    2.40
  -7   3  -6   19.60    2.20
   7   3   6   19.00    3.20
   7   3   6   19.50    2.10
  -7  -4   6   41.20    3.00
  -7   4   6   38.40    2.50
  -6  -4   6  195.88    7.70
  -6  -4   6  197.68    7.30
  -6   4   6  197.38    7.20
  -5  -4   6   11.90    1.80
  -5  -4   6   20.30    1.80
  -5   4   6   22.20    1.60
  -4  -4   6  733.43   22.30
  -4  -4   6  698.73   22.50
  -4   4   6  747.73   22.20
   4   4  -6  682.93   22.50
  -4   4   6  702.23   21.50
  -3  -4   6   39.20    2.30
  -3   4   6   41.40    2.00
  -3   4   6   45.60    2.10
   3   4  -6   42.00    2.30
  -3   4   6   42.30    1.70
  -2  -4   6  468.75   15.10
  -2   4   6  480.75   14.70
   2   4  -6  482.25   15.20
   2   4  -6  453.45   14.90
  -2   4   6  474.85   14.40
  -2   4   6  483.75   14.70
  -2   4   6  466.85   14.80
  -1  -4   6    1.50    0.60
  -1  -4   6    0.90    0.60
   1  -4  -6    1.70    0.50
   1   4  -6    1.00    0.50
   1   4  -6    1.60    0.50
  -1   4   6    0.90    0.50
  -1   4   6    1.50    0.50
  -1   4   6    1.70    0.50
   0  -4   6 1117.59   34.60
   0  -4  -6 1104.59   34.30
   0  -4   6 1161.88   34.60
   0   4   6 1121.49   34.30
   0   4   6 1145.39   34.30
   0   4  -6 1133.29   34.40
   0   4   6 1134.79   34.20
   0   4  -6 1154.38   34.60
   0   4   6 1131.29   34.10
   0   4   6 1116.59   34.30
  -1  -4  -6   34.10    1.80
   1  -4   6   31.10    1.90
   1  -4   6   30.70    1.80
  -1   4  -6   30.60    1.80
   1   4   6   31.00    1.70
   1   4   6   32.10    1.70
   1   4   6   31.40    1.60
   1   4   6   32.20    1.70
   1   4   6   30.30    1.60
  -1   4  -6   32.90    1.90
   2  -4   6   50.89    2.60
   2  -4   6   53.79    2.60
  -2  -4  -6   52.99    2.50
   2   4   6   55.69    2.40
   2   4   6   50.19    2.40
  -2   4  -6   53.09    2.60
   2   4   6   52.49    2.50
  -2   4  -6   58.69    2.60
   3  -4   6   -0.10    0.60
  -3  -4  -6   -0.20    0.60
   3  -4   6    1.40    0.70
   3   4   6    0.70    0.60
  -3   4  -6   -0.40    0.60
   3   4   6   -0.50    0.50
   4  -4   6  778.92   25.20
  -4  -4  -6  820.32   25.20
   4  -4   6  772.42   25.10
   4   4   6  820.72   25.20
  -4   4  -6  811.82   25.20
   4   4   6  813.22   24.90
   5  -4   6   47.90    2.80
  -5   4  -6   43.80    2.70
   5   4   6   47.00    2.60
   5   4   6   47.10    2.80
   6  -4   6    2.50    1.10
   6   4   6    1.00    1.00
  -6   4  -6    1.30    0.90
   6   4   6    2.50    1.00
   7  -4   6   50.29    3.30
   7   4   6   47.50    3.20
   7   4   6   49.80    3.10
  -7   4  -6   49.40    3.30
  -7  -5   6  189.28    7.60
  -7   5   6  176.28    6.80
  -6  -5   6   40.10    2.60
  -6  -5   6   42.60    2.80
  -6   5   6   37.60    2.30
  -5  -5   6  124.09    5.10
  -5   5   6  122.29    4.70
   5   5  -6  126.89    5.30
  -4  -5   6  845.12   26.50
  -4   5   6  837.82   25.80
   4   5  -6  844.22   26.40
  -3  -5   6    4.00    0.90
  -3   5   6    3.40    0.70
  -3   5   6    2.60    0.60
   3   5  -6    3.00    0.80
  -2  -5   6   32.60    2.00
   2   5  -6   38.20    2.10
  -2   5   6   33.90    1.70
  -2   5   6   35.90    1.70
   2   5  -6   33.90    1.90
  -2   5   6   35.40    1.70
  -1  -5   6    1.10    0.70
  -1  -5   6    1.00    0.60
  -1   5   6    0.30    0.40
  -1   5   6    0.60    0.40
  -1   5   6    0.60    0.30
   1   5  -6    1.00    0.60
  -1   5   6    1.60    0.50
   1   5  -6    0.80    0.50
   0  -5  -6  136.79    4.80
   0  -5   6  132.49    5.10
   0  -5   6  143.99    5.20
   0   5   6  137.09    4.50
   0   5   6  132.59    4.70
   0   5   6  130.19    4.70
   0   5   6  135.89    4.80
   0   5  -6  141.79    5.00
   0   5   6  137.59    4.80
   0   5  -6  139.59    5.10
   1  -5   6   33.30    2.00
  -1  -5  -6   35.20    1.80
   1  -5   6   33.20    2.00
  -1   5  -6   35.60    1.90
   1   5   6   35.10    1.70
   1   5   6   36.90    1.80
  -1   5  -6   33.30    2.00
   1   5   6   34.40    1.80
   1   5   6   37.10    1.80
   1   5   6   34.10    1.80
   2  -5   6   12.70    1.30
  -2  -5  -6   14.90    1.30
   2  -5   6   10.80    1.20
   2   5   6   15.00    1.20
   2   5   6   14.50    1.20
   2   5   6   11.40    1.20
  -2   5  -6   16.70    1.50
  -2   5  -6   16.90    1.40
   3  -5   6  825.72   25.70
  -3  -5  -6  798.12   25.60
   3  -5   6  829.12   25.70
   3   5   6  833.72   25.30
   3   5   6  800.62   25.60
  -3   5  -6  856.81   25.70
   4  -5   6    4.00    1.00
   4   5   6    2.00    0.70
  -4   5  -6    3.40    0.90
   4   5   6    3.20    0.90
   5  -5   6    2.70    1.00
  -5   5  -6    2.80    1.00
   5   5   6    2.90    1.00
   5   5   6    2.80    0.90
   6  -5   6    1.30    1.00
   6   5   6    0.10    0.90
   6   5   6    1.30    0.90
  -6   5  -6    1.10    0.90
   7  -5   6  128.99    5.80
   7   5   6  124.29    5.70
   7   5   6  134.69    6.00
  -7   5  -6  143.49    6.00
  -7  -6   6  855.51   27.80
  -7  -6   6  872.51   27.50
  -7   6   6  857.21   26.90
  -6  -6   6    3.50    1.30
  -6  -6   6    4.00    1.10
  -6   6   6    1.90    0.80
  -5  -6   6 1193.98   41.70
  -5  -6   6 1385.36   41.50
   5   6  -6 1389.56   41.80
  -5   6   6 1420.26   41.00
  -4  -6   6    8.00    1.40
  -4   6   6    6.00    0.90
   4   6  -6    6.30    1.30
  -4   6   6    7.70    0.90
  -3  -6   6 2442.16   73.59
  -3   6   6 2377.16   72.79
   3   6  -6 2545.15   73.59
  -3   6   6 2387.86   72.79
  -2  -6   6   25.40    1.80
   2   6  -6   26.40    1.60
  -2   6   6   25.20    1.30
  -2   6   6   25.20    1.40
  -2   6   6   25.00    1.30
   2   6  -6   29.10    1.90
  -1  -6   6 1690.13   50.09
  -1  -6   6 1614.74   50.09
  -1   6   6 1640.84   49.60
  -1   6   6 1606.54   49.60
   1   6  -6 1639.74   50.09
   1   6  -6 1681.93   49.90
  -1   6   6 1703.23   49.60
   0  -6   6  170.98    6.20
   0  -6   6  167.28    6.20
   0   6   6  174.28    5.80
   0   6   6  176.68    5.80
   0   6   6  166.68    5.80
   0   6  -6  178.98    6.30
   0   6   6  175.08    5.80
   0   6  -6  172.48    6.10
   1  -6   6  874.61   26.90
   1  -6   6  825.22   26.80
   1   6   6  771.82   26.20
   1   6   6  890.41   26.40
  -1   6  -6  930.21   26.90
  -1   6  -6  900.21   26.70
   1   6   6  882.71   26.50
   1   6   6  887.41   26.50
   1   6   6  843.32   26.50
   2  -6   6   64.29    3.00
   2  -6   6   59.69    2.90
  -2   6  -6   60.99    2.80
  -2   6  -6   64.69    3.00
   2   6   6   64.69    2.70
   2   6   6   59.49    2.60
   2   6   6   63.59    2.80
   3  -6   6  288.77   10.10
   3  -6   6  295.87   10.10
  -3   6  -6  292.97   10.10
   3   6   6  308.77   10.10
   3   6   6  309.77    9.80
   4  -6   6  126.19    5.00
  -4   6  -6  123.59    5.00
   4   6   6  120.29    4.70
   4   6   6  120.89    5.00
   5  -6   6  194.48    7.20
   5   6   6  182.08    7.20
  -5   6  -6  184.18    7.20
   5   6   6  196.08    6.90
   6  -6   6   51.79    3.20
   6   6   6   55.49    3.30
   6   6   6   57.39    3.10
  -6   6  -6   53.19    3.20
   7  -6   6   10.00    1.70
   7   6   6    8.40    1.50
   7   6   6   11.40    1.80
  -7   6  -6    9.80    1.70
  -7  -7   6    4.50    1.40
  -7  -7   6    5.70    1.50
  -7   7   6    5.70    1.00
  -6  -7   6   17.60    1.90
  -6  -7   6   15.70    2.00
  -6   7   6   14.90    1.40
  -5  -7   6  124.89    5.90
  -5  -7   6  151.18    5.80
  -5   7   6  142.89    5.10
   5   7  -6  147.89    6.00
  -4  -7   6    6.50    1.30
  -4   7   6    5.10    0.70
   4   7  -6    6.80    1.30
  -4   7   6    5.40    0.80
  -3  -7   6   47.60    2.70
   3   7  -6   47.60    2.70
  -3   7   6   48.80    2.00
  -2  -7   6   14.30    1.50
   2   7  -6   18.00    1.60
   2   7  -6   17.00    1.40
  -2   7   6   18.40    1.10
  -2   7   6   17.60    1.00
  -2   7   6   16.20    1.10
  -1  -7   6  990.80   30.60
  -1  -7   6 1003.10   30.60
   1   7  -6 1000.30   30.40
  -1   7   6  967.60   30.00
  -1   7   6 1040.30   30.00
  -1   7   6  955.80   30.00
   1   7  -6  994.70   30.60
   0  -7   6   84.09    3.70
   0  -7   6   80.09    3.60
   0   7   6   88.49    3.20
   0   7   6   86.69    3.20
   0   7   6   93.69    3.30
   0   7  -6   86.59    3.60
   0   7   6   90.09    3.30
   0   7  -6   83.59    3.50
   1  -7   6  502.35   15.80
   1  -7   6  489.15   15.80
   1   7   6  469.75   15.40
   1   7   6  500.75   15.00
   1   7   6  504.15   15.30
   1   7   6  495.55   15.40
  -1   7  -6  511.95   15.80
  -1   7  -6  470.95   15.60
   1   7   6  485.95   15.40
   2  -7   6   42.90    2.40
   2  -7   6   46.00    2.40
   2   7   6   42.80    2.20
   2   7   6   44.50    2.20
   2   7   6   41.90    2.00
  -2   7  -6   41.40    2.30
  -2   7  -6   43.50    2.30
   3  -7   6  663.53   21.80
  -3   7  -6  708.43   21.90
   3   7   6  712.03   21.40
  -3   7  -6  689.03   21.80
   3   7   6  695.03   21.70
   4  -7   6    0.70    0.80
  -4   7  -6    0.60    0.80
   4   7   6    0.20    0.70
   4   7   6    0.40    0.60
   5  -7   6  264.97    9.70
  -5   7  -6  272.37    9.60
   5   7   6  267.67    9.30
   5   7   6  280.87    9.70
   6  -7   6   12.60    1.70
   6   7   6   14.50    1.60
   6   7   6   10.00    1.60
  -6   7  -6   12.50    1.70
   7  -7   6   76.29    4.20
   7   7   6   80.39    4.00
   7   7   6   74.99    4.20
  -7   7  -6   79.19    4.20
  -7  -8   6   82.39    4.30
  -7  -8   6   81.79    4.70
  -7   8   6   85.59    3.50
  -6  -8   6   17.70    2.00
  -6  -8   6   16.20    2.10
  -6   8   6   17.60    1.40
  -5  -8   6  195.18    7.30
  -5   8   6  190.88    6.50
   5   8  -6  193.38    7.60
  -4  -8   6   15.00    1.80
  -4   8   6   13.50    1.00
  -4   8   6   14.10    1.00
   4   8  -6   16.00    1.80
  -3  -8   6   12.60    1.60
  -3   8   6    9.60    0.80
   3   8  -6    9.40    1.40
  -3   8   6    9.30    0.80
  -2  -8   6   12.40    1.40
  -2   8   6   11.40    0.90
   2   8  -6    9.80    1.30
   2   8  -6   10.80    1.20
  -2   8   6   13.30    0.90
  -2   8   6   10.90    0.90
  -1  -8   6  821.92   25.80
  -1  -8   6  827.32   25.80
  -1   8   6  851.21   25.20
   1   8  -6  804.12   25.60
  -1   8   6  811.92   25.10
   1   8  -6  867.31   25.90
  -1   8   6  834.42   25.10
   0  -8   6   18.50    1.50
   0  -8   6   18.50    1.50
   0   8   6   18.80    1.20
   0   8   6   16.90    1.10
   0   8   6   19.60    1.20
   0   8  -6   16.90    1.40
   0   8  -6   16.70    1.50
   1  -8   6  229.18    8.00
   1  -8   6  249.38    8.20
   1   8   6  227.38    7.40
  -1   8  -6  227.08    8.00
   1   8   6  218.38    7.60
   1   8   6  229.58    7.60
   1   8   6  220.28    7.70
  -1   8  -6  244.58    7.90
   2  -8   6  141.89    5.40
   2   8   6  135.19    5.00
   2   8   6  139.09    5.00
  -2   8  -6  135.29    5.30
   2   8   6  136.59    4.80
  -2   8  -6  136.09    5.20
   3  -8   6  817.12   25.80
   3   8   6  833.42   25.60
  -3   8  -6  785.52   25.60
   3   8   6  848.42   25.30
  -3   8  -6  831.72   25.80
   4  -8   6    5.50    1.10
  -4   8  -6    6.30    1.20
   4   8   6    6.10    1.00
   4   8   6    7.60    1.20
   5  -8   6  314.57   11.00
   5   8   6  318.57   10.50
   5   8   6  320.67   11.00
  -5   8  -6  300.17   10.90
   6  -8   6  115.89    5.20
   6   8   6  117.79    5.30
  -6   8  -6  115.49    5.10
   6   8   6  110.59    4.70
  -7  -9   6   23.70    2.40
  -7   9   6   21.70    1.50
  -6  -9   6  223.88    8.40
  -6  -9   6  221.48    8.70
   6   9  -6  205.38    8.60
  -6   9   6  223.08    7.20
  -5  -9   6   13.00    2.00
  -5  -9   6   18.80    2.00
  -5   9   6   16.20    1.00
  -5   9   6   18.20    1.10
   5   9  -6   18.20    2.10
  -4  -9   6   38.20    2.60
   4   9  -6   39.30    2.60
  -4   9   6   39.30    1.60
  -4   9   6   43.00    1.60
  -3  -9   6   48.50    2.80
  -3   9   6   48.50    1.80
  -3   9   6   51.39    1.80
   3   9  -6   52.99    2.90
  -2  -9   6  447.66   14.40
  -2   9   6  436.46   13.30
   2   9  -6  444.06   14.30
   2   9  -6  438.96   14.10
  -2   9   6  435.66   13.30
  -2   9   6  425.36   13.50
  -1  -9   6  121.49    4.80
  -1  -9   6  121.89    4.90
  -1   9   6  121.09    4.10
   1   9  -6  127.59    5.00
  -1   9   6  128.59    4.30
  -1   9   6  123.99    4.20
   1   9  -6  122.49    4.70
   0  -9   6   59.49    2.90
   0  -9   6   57.99    2.90
   0   9   6   62.99    2.40
   0   9  -6   63.69    2.80
   0   9   6   55.09    2.40
   0   9   6   59.19    2.40
   0   9  -6   62.99    2.90
   1  -9   6    1.90    0.80
   1   9   6    0.60    0.50
   1   9   6    0.20    0.40
   1   9   6    0.60    0.50
   1   9   6    0.50    0.40
  -1   9  -6    0.00    0.50
  -1   9  -6    1.20    0.70
   2  -9   6  210.38    7.70
   2   9   6  219.98    7.40
   2   9   6  220.18    7.10
  -2   9  -6  220.68    7.70
   2   9   6  208.48    7.40
  -2   9  -6  215.68    7.60
   3  -9   6   45.10    2.60
   3   9   6   44.80    2.40
   3   9   6   47.10    2.20
  -3   9  -6   47.20    2.50
  -3   9  -6   45.30    2.60
   4  -9   6  148.79    6.00
  -4   9  -6  149.99    6.00
   4   9   6  157.48    6.00
   4   9   6  155.58    5.50
   5  -9   6   76.39    3.90
   5   9   6   77.49    3.50
   5   9   6   83.49    4.00
  -5   9  -6   75.59    3.80
   6  -9   6   81.99    4.20
   6   9   6   77.09    4.10
   6   9   6   78.39    3.60
  -6   9  -6   75.09    3.90
  -6 -10   6    0.20    0.80
  -6  10   6    0.30    0.40
   6  10  -6    0.20    1.00
  -6  10   6    0.50    0.40
  -5 -10   6  171.98    6.80
   4  10  -6   71.49    3.70
  -3 -10   6 1616.64   47.30
   3  10  -6 1448.66   46.90
  -2 -10   6   18.10    1.80
   2  10  -6   19.50    1.70
  -2  10   6   19.40    1.10
   2  10  -6   20.40    1.80
  -1 -10   6  264.97    9.50
  -1  10   6  284.57    8.90
   1  10  -6  296.07    9.50
  -1  10   6  279.07    8.60
  -1  10   6  275.47    8.60
   1  10  -6  280.37    9.70
   0 -10   6  117.79    4.60
   0  10   6  117.19    4.10
   0  10  -6  113.09    4.50
   0  10   6  116.69    4.00
   0  10  -6  116.39    4.60
   0  10   6  114.29    4.00
   1 -10   6  464.25   14.90
   1  10   6  445.76   14.30
   1  10   6  456.15   14.00
   1  10   6  441.16   14.30
  -1  10  -6  464.55   14.80
  -1  10  -6  477.85   14.70
   1  10   6  451.05   14.30
   2 -10   6   87.99    4.00
   2  10   6   89.49    3.30
  -2  10  -6   91.99    3.80
   2  10   6   91.49    3.60
  -2  10  -6   91.39    3.90
   2  10   6   87.89    3.60
   3 -10   6  248.58    8.60
  -3  10  -6  232.28    8.40
  -3  10  -6  237.38    8.40
   3  10   6  235.78    8.20
   3  10   6  237.58    7.90
   4 -10   6   33.50    2.40
   4  10   6   31.20    2.20
   4  10   6   34.50    2.10
  -4  10  -6   31.10    2.20
   5 -10   6  149.39    6.10
   5  10   6  144.29    6.00
  -5  10  -6  147.79    5.90
   6 -10   6   68.89    3.80
   6  10   6   65.29    3.70
  -6  10  -6   68.49    3.60
  -6 -11   6   -0.60    0.90
   6  11  -6    0.00    1.00
  -5 -11   6    5.70    1.30
   4  11  -6   61.89    3.50
   3  11  -6  122.09    5.20
   2  11  -6  147.59    5.60
   2  11  -6  137.19    5.30
  -2  11   6  128.09    4.50
  -1 -11   6   45.50    2.50
   1  11  -6   46.80    2.60
  -1  11   6   44.10    1.90
   1  11  -6   44.00    2.40
   0 -11   6  271.47    9.80
   0  11  -6  288.87    9.90
   0  11   6  285.07    9.10
   0  11  -6  303.07    9.80
   0  11   6  296.57    9.10
   0  11   6  298.37    9.30
   1 -11   6  449.66   15.20
   1  11   6  467.45   14.70
  -1  11  -6  486.45   15.10
   1  11   6  475.45   14.70
  -1  11  -6  476.45   15.20
   1  11   6  461.35   14.70
   2 -11   6  246.68    8.60
   2  11   6  237.28    8.10
  -2  11  -6  235.48    8.40
   2  11   6  249.78    8.20
  -2  11  -6  240.18    8.50
   3 -11   6  203.28    7.50
  -3  11  -6  206.28    7.40
   3  11   6  208.08    7.20
  -3  11  -6  193.68    7.30
   4 -11   6    3.10    1.00
  -4  11  -6    6.10    1.20
   4  11   6    4.60    1.10
   5 -11   6  163.88    6.50
  -5  11  -6  149.69    6.20
   5  11   6  162.28    6.40
   6 -11   6   52.89    3.40
  -6  11  -6   52.79    3.20
   6  11   6   57.99    3.50
  -6 -12   6   15.50    2.10
   6  12  -6   11.60    1.90
  -5 -12   6    0.90    1.00
   4  12  -6   59.39    3.40
   3  12  -6   21.40    2.10
   2  12  -6  189.88    7.60
   2  12  -6  150.98    6.30
  -1 -12   6    6.60    1.10
  -1  12   6    7.40    0.70
   1  12  -6    8.30    1.10
   1  12  -6    9.20    1.30
   0 -12   6    0.40    0.70
   0  12   6    0.30    0.40
   0  12  -6    1.30    0.60
   0  12   6    0.30    0.40
   0  12  -6    0.60    0.70
   0  12   6    0.80    0.40
   1 -12   6  121.69    4.90
  -1  12  -6  117.99    4.70
  -1  12  -6  120.89    4.80
   1  12   6  119.99    4.30
   1  12   6  113.49    4.30
   1  12   6  118.39    4.20
   2 -12   6    1.20    0.80
   2  12   6    1.80    0.60
  -2  12  -6    1.40    0.80
   2  12   6    1.30    0.60
  -2  12  -6    1.70    0.70
   3 -12   6   56.29    3.10
  -3  12  -6   55.79    3.00
   3  12   6   55.59    2.80
  -3  12  -6   57.69    3.00
   4 -12   6    0.10    0.80
  -4  12  -6   -0.10    0.70
   4  12   6    1.00    0.80
   5 -12   6  216.08    8.30
  -5  12  -6  222.78    8.10
   5  12   6  214.28    8.20
  -5 -13   6    1.60    1.10
   5  13  -6    0.80    1.20
   4  13  -6   39.60    2.90
   3  13  -6    0.40    0.80
   2  13  -6   48.20    2.90
  -1 -13   6   21.90    1.80
  -1  13   6   22.20    1.10
   1  13  -6   22.80    1.90
   1  13  -6   23.60    1.80
   0 -13   6  255.77    8.80
   0  13  -6  263.27    8.70
   0  13  -6  238.18    8.80
   0  13   6  240.98    8.00
   1 -13   6   12.00    1.50
  -1  13  -6   13.10    1.50
   1  13   6   12.10    1.00
   1  13   6   14.30    1.20
  -1  13  -6   15.30    1.50
   2 -13   6  296.77   10.20
   2  13   6  294.27    9.70
   2  13   6  297.07    9.60
  -2  13  -6  298.57   10.10
  -2  13  -6  279.47   10.00
   3 -13   6   26.80    2.10
   3  13   6   27.20    1.90
  -3  13  -6   26.30    2.00
  -3  13  -6   28.50    2.10
   4 -13   6  190.88    7.20
   4  13   6  180.48    6.80
  -4  13  -6  174.68    6.80
   5 -13   6    2.60    1.20
  -5  13  -6    3.00    1.00
   5  13   6    2.70    1.00
  -5 -14   6  179.78    7.30
   5  14  -6  177.28    7.50
   4  14  -6   44.30    3.10
   3  14  -6   27.80    2.30
   2  14  -6  135.99    5.60
   1  14  -6  183.28    6.90
   1  14  -6  179.08    6.70
  -1  14   6  180.88    5.80
   0 -14   6   31.70    2.10
   0  14  -6   30.10    2.20
   0  14   6   32.50    1.50
   0  14  -6   31.80    2.10
   1 -14   6   87.39    3.90
   1  14   6   85.29    3.10
  -1  14  -6   84.09    3.80
   1  14   6   88.39    3.20
   1  14   6   89.09    3.40
  -1  14  -6   83.69    3.90
   2 -14   6   96.29    4.30
  -2  14  -6   97.79    4.20
   2  14   6   92.09    3.70
   2  14   6   96.09    3.80
  -2  14  -6   92.89    4.10
   3 -14   6  170.28    6.60
  -3  14  -6  160.38    6.40
  -3  14  -6  166.38    6.30
   3  14   6  169.88    6.10
   4 -14   6  118.79    5.20
  -4  14  -6  119.99    5.00
   4  14   6  113.99    4.80
   5 -14   6   91.19    4.60
   5  14   6   97.99    4.50
   3  15  -6    0.70    0.90
   2  15  -6   36.30    2.50
   1  15  -6   19.40    1.80
  -1  15   6   19.10    1.00
   1  15  -6   22.30    2.00
   0 -15   6   10.90    1.40
   0  15  -6   12.20    1.50
   0  15   6    9.70    0.90
   0  15  -6   14.00    1.50
   1 -15   6  148.69    5.80
  -1  15  -6  140.19    5.80
   1  15   6  145.89    5.20
   1  15   6  152.18    4.80
  -1  15  -6  152.38    5.70
   1  15   6  147.99    4.80
   2 -15   6   52.69    2.90
   2  15   6   44.50    2.20
  -2  15  -6   52.59    2.80
  -2  15  -6   48.20    2.70
   2  15   6   48.30    2.40
   3 -15   6   16.70    1.90
  -3  15  -6   14.30    1.60
   3  15   6   14.30    1.40
  -3  15  -6   17.50    1.80
   4 -15   6   41.00    2.80
   4  15   6   35.90    2.40
  -4  15  -6   39.90    2.50
   3  16  -6  169.08    6.90
   2  16  -6  264.77    9.60
   1  16  -6   34.10    2.40
  -1  16   6   29.80    1.20
   1  16  -6   33.80    2.20
   0 -16   6   28.90    2.10
   0  16  -6   31.10    2.10
   0  16   6   30.40    1.50
   0  16  -6   31.40    2.20
   1 -16   6  254.17    9.40
  -1  16  -6  270.87    9.40
  -1  16  -6  276.27    9.40
   1  16   6  270.07    8.80
   2 -16   6  211.28    7.80
  -2  16  -6  211.98    7.70
   2  16   6  220.78    7.10
   2  16   6  205.78    7.30
  -2  16  -6  207.98    7.70
   3 -16   6   65.49    3.60
  -3  16  -6   74.59    3.60
  -3  16  -6   74.29    3.50
   3  16   6   70.39    3.20
   2  17  -6   26.50    2.30
   1  17  -6   62.19    3.30
   1  17  -6   67.09    3.50
   0 -17   6   12.80    1.60
   0  17  -6   14.60    1.60
   0  17   6   15.10    1.00
   0  17  -6   14.40    1.60
   1 -17   6    0.60    0.80
  -1  17  -6    0.30    0.70
  -1  17  -6   -0.20    0.70
   1  17   6    0.40    0.50
   2 -17   6  171.58    6.70
  -2  17  -6  170.08    6.50
   2  17   6  169.98    6.20
  -2  17  -6  174.48    6.60
   2  17   6  170.18    5.80
   3 -17   6   24.70    2.20
   3  17   6   24.90    1.70
  -3  17  -6   24.20    2.20
  -3  17  -6   26.30    2.00
   2  18  -6    6.10    1.40
   1  18  -6   65.69    3.50
   1  18  -6   69.69    3.80
   0  18  -6   20.70    2.00
   0  18   6   23.30    1.20
   0  18  -6   25.70    2.00
   1  18   6    0.80    0.50
  -1  18  -6    0.00    0.70
  -1  18  -6    0.00    0.70
  -7   0   7   16.40    2.00
  -7   0   7   16.90    1.70
  -6   0   7    0.80    0.70
  -6   0   7   -0.30    0.80
  -5   0   7    2.10    0.80
  -4   0   7    0.80    0.70
  -4   0   7    0.60    0.60
  -3   0   7  114.79    4.60
  -2   0   7    0.20    0.60
   2   0  -7    0.00    0.50
  -2   0   7   -0.10    0.40
  -1   0   7   11.70    1.20
  -1   0   7   11.60    1.20
   1   0  -7   14.20    1.40
  -1   0   7   11.90    1.10
   0   0   7    0.00    0.50
   0   0  -7    0.00    0.50
   0   0   7   -0.10    0.40
   0   0   7    0.30    0.50
   1   0   7   50.59    2.50
  -1   0  -7   58.09    2.70
   1   0   7   55.69    2.70
   1   0   7   57.29    2.70
   2   0   7    1.00    0.70
   2   0   7    0.30    0.60
  -2   0  -7   -0.10    0.60
   3   0   7  504.75   16.10
   3   0   7  496.85   15.90
  -3   0  -7  484.55   16.00
  -4   0  -7    0.10    0.80
   4   0   7    0.10    0.70
   4   0   7    0.50    0.80
   5   0   7  234.18    8.50
  -5   0  -7  228.58    8.60
   5   0   7  241.08    8.70
  -6   0  -7    0.20    0.90
   6   0   7   -1.30    0.80
   7   0   7  441.46   14.90
  -7   0  -7  421.66   15.00
  -7  -1   7   17.00    1.70
  -7  -1   7   16.70    2.10
  -7   1   7   14.90    1.90
  -7   1   7   17.20    1.60
  -6  -1   7   97.99    4.60
  -6   1   7  102.09    4.00
  -6   1   7  100.59    4.60
  -5  -1   7   12.30    1.70
  -5  -1   7   12.10    1.40
  -5   1   7   15.70    1.80
  -5   1   7   15.80    1.50
  -4  -1   7   40.70    2.30
  -4  -1   7   48.50    2.60
  -4   1   7   46.00    2.20
  -4   1   7   46.80    2.60
  -3  -1   7  167.28    6.40
   3   1  -7  174.78    6.40
  -3   1   7  187.98    6.40
  -2  -1   7   48.20    2.30
  -2  -1   7   49.10    2.50
   2  -1  -7   49.80    2.40
  -2   1   7   53.49    2.40
  -2   1   7   51.99    2.50
   2   1  -7   51.39    2.60
  -1  -1   7    6.60    1.00
  -1  -1   7    6.40    0.90
   1  -1  -7    6.90    0.90
  -1  -1   7    5.40    0.80
  -1   1   7    7.10    1.10
   1   1  -7    8.40    1.10
  -1   1   7    7.10    0.90
  -1   1   7    5.70    0.90
   0  -1   7    2.60    0.80
   0  -1  -7    2.60    0.70
   0  -1   7    3.00    0.70
   0  -1   7    2.10    0.60
   0   1   7    0.80    0.60
   0   1   7    2.90    0.70
   0   1  -7    0.80    0.60
   0   1   7    1.40    0.50
   1  -1   7  258.57    8.60
  -1  -1  -7  258.97    8.50
   1  -1   7  262.77    8.60
   1   1   7  251.77    8.30
  -1   1  -7  245.38    8.50
   1   1   7  242.98    8.50
   1   1   7  232.58    8.50
  -1   1  -7  241.98    9.40
   2  -1   7    3.70    0.90
   2  -1   7    5.30    1.00
  -2  -1  -7    5.20    1.00
  -2   1  -7    5.30    1.00
   2   1   7    7.20    1.10
   2   1   7    5.60    1.00
   3  -1   7  292.27   10.20
  -3  -1  -7  285.27   10.10
   3  -1   7  301.07   10.10
  -3   1  -7  284.97   10.10
   3   1   7  305.57   10.10
   3   1   7  316.17   10.20
  -4  -1  -7   37.30    2.50
   4  -1   7   37.70    2.30
   4  -1   7   40.50    2.50
  -4   1  -7   41.40    2.50
   4   1   7   37.90    2.50
   4   1   7   39.30    2.40
  -5  -1  -7   18.80    2.00
   5  -1   7   23.70    2.30
   5  -1   7   21.30    1.90
   5   1   7   22.20    2.00
   5   1   7   24.20    2.00
  -5   1  -7   23.40    2.10
  -6  -1  -7   62.59    3.60
   6  -1   7   71.09    3.70
   6   1   7   61.49    3.40
   6   1   7   59.69    3.50
  -6   1  -7   68.99    3.70
   7  -1   7    5.80    1.40
  -7   1  -7    6.80    1.50
   7   1   7    4.00    1.30
  -7  -2   7  114.09    4.90
  -7  -2   7  120.99    5.50
  -7   2   7  111.79    5.10
  -7   2   7  115.29    4.30
  -6  -2   7  112.69    5.00
  -6  -2   7  108.79    4.60
  -6   2   7  104.69    4.10
  -6   2   7  107.29    4.70
  -5  -2   7  102.59    4.30
  -4  -2   7  103.99    4.50
  -4  -2   7  103.39    4.20
  -4   2   7  105.59    3.90
  -4   2   7  106.19    4.30
  -3  -2   7  801.02   25.70
  -3   2   7  843.92   25.60
   3   2  -7  829.82   25.70
  -3   2   7  821.62   25.10
  -2  -2   7  151.48    5.80
  -2   2   7  155.68    5.50
  -2   2   7  163.98    5.70
   2   2  -7  156.18    5.80
  -1  -2   7  136.79    5.10
   1  -2  -7  131.09    5.10
  -1  -2   7  143.89    5.30
  -1  -2   7  145.29    5.40
  -1   2   7  138.89    5.00
  -1   2   7  141.49    5.10
   1   2  -7  145.69    5.30
  -1   2   7  140.69    5.10
  -1   2   7  144.09    5.20
   0  -2  -7    7.20    1.00
   0  -2   7    5.70    1.00
   0  -2   7    4.90    0.80
   0  -2   7    8.10    1.10
   0   2   7    6.90    1.00
   0   2  -7    8.30    1.00
   0   2  -7    8.10    1.00
   0   2   7    7.60    0.90
   0   2   7    5.90    0.90
  -1  -2  -7  199.68    7.00
   1  -2   7  197.58    7.10
   1  -2   7  206.68    7.20
   1   2   7  197.18    7.00
  -1   2  -7  204.08    7.00
   1   2   7  199.98    7.00
   1   2   7  190.98    6.80
  -1   2  -7  213.78    7.20
   2  -2   7  102.89    4.20
  -2  -2  -7   95.09    4.00
   2  -2   7   98.59    4.10
   2   2   7   97.79    4.00
   2   2   7   89.99    4.00
  -2   2  -7  104.59    4.10
  -3  -2  -7  319.27   10.70
   3  -2   7  316.97   10.70
   3  -2   7  302.67   10.70
   3   2   7  305.47   10.50
   3   2   7  330.27   10.70
  -3   2  -7  319.37   10.70
   4  -2   7   90.29    4.20
  -4  -2  -7   96.39    4.30
   4  -2   7  104.39    4.30
   4   2   7   99.29    4.20
   4   2   7  102.79    4.30
  -4   2  -7   85.09    4.20
  -5  -2  -7   54.49    3.10
   5  -2   7   54.49    3.00
   5  -2   7   51.79    3.20
  -5   2  -7   49.00    3.00
   5   2   7   48.50    2.80
   5   2   7   51.09    3.00
   6  -2   7   19.70    2.10
  -6   2  -7   17.20    2.00
   6   2   7   15.10    1.90
   6   2   7   16.80    1.90
   7  -2   7   49.40    3.30
   7   2   7   49.80    3.20
  -7   2  -7   52.89    3.40
  -7  -3   7    1.90    1.10
  -7  -3   7    0.00    0.80
  -7   3   7   -0.10    0.90
  -6  -3   7   14.60    1.90
  -6  -3   7   16.60    1.70
  -6   3   7   13.20    1.10
  -6   3   7   11.20    1.50
  -5  -3   7    2.10    0.90
  -5  -3   7    1.70    1.00
  -5   3   7    2.00    0.60
  -5   3   7    2.70    0.90
  -4  -3   7  154.68    5.80
  -4  -3   7  149.29    5.50
  -4   3   7  130.49    4.90
  -4   3   7  140.79    5.40
  -3  -3   7   31.30    2.10
  -3   3   7   35.60    1.60
   3   3  -7   31.00    2.00
  -3   3   7   32.60    1.90
  -2  -3   7   28.80    1.90
  -2   3   7   26.40    1.70
  -2   3   7   24.50    1.50
   2   3  -7   28.20    1.80
  -1  -3   7    0.80    0.70
  -1  -3   7    2.40    0.80
   1  -3  -7    0.80    0.90
  -1   3   7    0.30    0.50
  -1   3   7    0.30    0.50
   1   3  -7    1.10    0.60
  -1   3   7    1.90    0.60
   0  -3  -7  368.36   12.40
   0  -3   7  367.16   12.50
   0  -3   7  356.66   12.50
   0   3  -7  404.46   12.60
   0   3  -7  392.86   12.40
   0   3   7  390.16   12.40
   0   3   7  407.76   12.60
   0   3   7  376.46   12.20
   0   3   7  398.16   12.40
  -1  -3  -7    7.50    1.00
   1  -3   7    8.20    1.10
   1  -3   7   11.70    1.30
   1   3   7   10.30    1.20
  -1   3  -7    9.90    1.10
   1   3   7    9.00    1.10
   1   3   7    9.20    1.00
  -1   3  -7    8.50    1.10
  -2  -3  -7  111.29    4.30
   2  -3   7  103.89    4.30
   2  -3   7  103.19    4.30
  -2   3  -7   98.59    4.30
   2   3   7  111.19    4.40
   2   3   7  112.39    4.30
   3  -3   7    5.30    1.10
  -3  -3  -7    3.80    0.90
   3  -3   7    5.50    1.10
   3   3   7    3.80    1.00
   3   3   7    5.10    1.00
  -3   3  -7    5.40    1.00
   4  -3   7  161.68    6.40
  -4  -3  -7  166.78    6.90
   4  -3   7  168.28    6.40
   4   3   7  174.88    6.50
   4   3   7  165.08    6.20
  -4   3  -7  170.28    6.50
   5  -3   7   28.40    2.30
   5   3   7   31.60    2.30
  -5   3  -7   31.20    2.40
   5   3   7   33.00    2.30
   6  -3   7   94.29    4.50
   6   3   7   94.79    4.50
  -6   3  -7   86.19    4.50
   6   3   7   86.39    4.20
   7  -3   7   16.30    2.10
  -7   3  -7   17.80    2.20
   7   3   7   18.70    2.20
  -7  -4   7    5.20    1.50
  -7   4   7    2.70    1.00
  -6  -4   7    4.40    1.10
  -6  -4   7    3.70    1.30
  -6   4   7    5.50    1.10
  -5  -4   7   -0.30    0.90
  -5  -4   7    2.20    0.90
  -5   4   7    1.20    0.80
  -5   4   7    2.00    0.40
  -4  -4   7  430.66   14.10
  -4   4   7  413.36   12.90
  -4   4   7  427.96   13.70
   4   4  -7  418.16   14.10
  -3  -4   7   17.20    1.80
  -3   4   7   14.80    1.40
  -3   4   7   13.10    0.90
   3   4  -7   15.80    1.60
  -2  -4   7   12.00    1.40
  -2   4   7   11.30    1.00
   2   4  -7    9.80    1.30
  -2   4   7   11.10    1.10
  -2   4   7    9.60    0.80
  -2   4   7    8.70    1.10
  -1  -4   7  163.78    6.00
  -1  -4   7  165.18    6.00
  -1   4   7  166.08    5.70
  -1   4   7  165.38    5.60
   1   4  -7  144.09    6.60
   1   4  -7  152.18    5.80
  -1   4   7  162.48    5.60
   0  -4   7   13.50    1.40
   0  -4   7   12.30    1.40
   0   4   7   15.20    1.20
   0   4  -7   15.50    1.50
   0   4   7   14.80    1.10
   0   4   7   16.20    1.30
   0   4   7   17.90    1.30
   0   4  -7   13.90    1.20
   0   4   7   14.00    1.10
   1  -4   7  450.65   14.70
   1  -4   7  475.45   14.80
  -1  -4  -7  471.35   15.60
  -1   4  -7  440.56   14.60
   1   4   7  460.85   14.60
  -1   4  -7  441.96   14.50
   1   4   7  449.36   14.40
   1   4   7  452.05   14.40
   2  -4   7   14.60    1.50
   2  -4   7   15.50    1.60
   2   4   7   15.00    1.40
   2   4   7   14.50    1.50
   2   4   7   13.80    1.40
  -2   4  -7   16.60    1.70
  -2   4  -7   16.50    1.50
   3  -4   7  527.65   17.50
   3  -4   7  526.85   17.50
   3   4   7  537.35   17.30
   3   4   7  559.24   17.50
  -3   4  -7  573.24   17.60
   4  -4   7   25.60    1.90
   4  -4   7   24.10    2.00
   4   4   7   22.00    1.80
   4   4   7   23.30    1.90
  -4   4  -7   24.30    2.00
   5  -4   7  477.65   16.50
   5   4   7  517.55   16.40
   5   4   7  505.25   16.60
  -5   4  -7  506.25   16.70
   6  -4   7    3.50    1.20
   6   4   7    4.00    1.10
   6   4   7    2.00    1.10
  -6   4  -7    4.00    1.30
   7  -4   7  616.44   19.90
   7   4   7  582.24   19.60
   7   4   7  594.34   19.90
  -7   4  -7  594.34   19.90
  -7  -5   7   33.30    3.10
  -7  -5   7   31.30    2.60
  -7   5   7   30.90    2.30
  -6  -5   7   92.09    4.30
  -6  -5   7   96.99    4.60
  -6   5   7   84.09    3.90
  -5  -5   7  121.99    5.40
  -5  -5   7  125.29    5.10
  -5   5   7  117.49    4.70
  -4  -5   7   55.29    3.10
   4   5  -7   56.29    3.10
  -3  -5   7  593.24   18.50
   3   5  -7  564.44   18.30
  -3   5   7  555.34   17.80
  -2  -5   7  207.58    7.80
  -2   5   7  231.68    6.90
   2   5  -7  219.88    7.90
  -2   5   7  221.18    7.40
  -2   5   7  234.78    6.90
  -2   5   7  225.78    7.40
  -2   5   7  211.88    7.40
  -1  -5   7  397.86   13.10
  -1  -5   7  404.76   13.10
  -1   5   7  376.56   12.60
  -1   5   7  393.86   12.20
  -1   5   7  410.36   12.60
  -1   5   7  398.46   12.60
   1   5  -7  403.46   13.00
   0  -5   7  100.49    4.20
   0  -5   7  102.49    4.20
   0   5  -7  102.29    4.00
   0   5   7  103.09    3.90
   0   5   7   99.29    3.60
   0   5   7  104.39    3.90
   0   5   7   97.69    3.90
   0   5   7   97.69    3.80
   0   5  -7  103.09    4.20
   1  -5   7  322.87   11.20
   1  -5   7  325.97   11.30
  -1   5  -7  334.77   11.30
   1   5   7  343.87   11.10
   1   5   7  332.67   10.90
  -1   5  -7  347.37   11.10
   1   5   7  354.66   11.00
   2  -5   7  282.37    9.90
   2  -5   7  262.97    9.80
   2   5   7  295.87    9.60
  -2   5  -7  296.67    9.90
   2   5   7  297.27    9.70
  -2   5  -7  286.57    9.70
   2   5   7  291.37    9.60
   3  -5   7 1193.58   35.70
   3  -5   7 1129.49   35.60
  -3   5  -7 1147.99   35.60
   3   5   7 1129.69   35.20
   3   5   7 1162.98   35.50
   4  -5   7   49.70    2.80
   4   5   7   46.00    2.70
  -4   5  -7   51.29    2.90
   4   5   7   49.70    2.60
   5  -5   7   13.60    1.70
   5   5   7   16.60    1.70
   5   5   7   14.10    1.70
  -5   5  -7   14.30    1.80
   6  -5   7    2.40    1.20
   6   5   7    5.90    1.20
   6   5   7    4.90    1.30
  -6   5  -7    5.70    1.40
  -7  -6   7   56.39    3.60
  -7  -6   7   54.19    3.30
  -7   6   7   46.00    2.80
  -6  -6   7   75.49    4.10
  -6  -6   7   77.49    3.90
  -6   6   7   75.49    3.40
  -5  -6   7   99.89    4.60
  -5  -6   7  109.79    5.00
  -5   6   7  102.69    4.10
  -4  -6   7    0.00    0.80
  -4   6   7    0.00    0.60
   4   6  -7   -1.40    0.70
  -3  -6   7  174.18    6.50
   3   6  -7  162.18    6.40
  -3   6   7  157.88    5.80
  -3   6   7  179.98    6.20
  -2  -6   7   14.10    1.60
  -2   6   7   16.90    1.20
  -2   6   7   15.30    1.20
   2   6  -7   15.10    1.60
  -2   6   7   15.10    1.10
  -1  -6   7  296.07   10.10
  -1  -6   7  289.47   10.10
   1   6  -7  290.67   10.10
  -1   6   7  300.37    9.60
  -1   6   7  288.47    9.60
  -1   6   7  302.17    9.60
   1   6  -7  312.37   11.10
   0  -6   7  124.79    5.00
   0  -6   7  138.39    5.20
   0   6   7  127.99    4.20
   0   6   7  129.29    4.70
   0   6  -7  123.39    5.00
   0   6   7  119.39    4.50
   0   6   7  128.89    4.60
   0   6  -7  131.89    4.90
   0   6   7  125.99    4.60
   1  -6   7  224.08    8.00
   1  -6   7  218.48    8.00
   1   6   7  222.58    7.60
   1   6   7  222.68    7.70
  -1   6  -7  239.98    8.10
  -1   6  -7  233.18    7.90
   1   6   7  227.58    7.60
   2  -6   7  319.47   11.00
   2  -6   7  330.87   11.10
   2   6   7  313.67   10.60
  -2   6  -7  326.47   10.90
   2   6   7  327.77   10.60
   2   6   7  322.17   10.80
  -2   6  -7  334.87   11.00
   3  -6   7   29.90    2.20
  -3   6  -7   34.20    2.20
   3   6   7   34.90    2.20
   3   6   7   30.90    1.90
   4  -6   7  189.68    7.10
   4   6   7  191.58    6.80
  -4   6  -7  183.28    7.10
   4   6   7  184.98    7.00
   5  -6   7  275.57    9.80
  -5   6  -7  264.27    9.70
   5   6   7  273.27    9.40
   5   6   7  265.27    9.70
   6  -6   7  266.97    9.80
   6   6   7  262.97    9.80
  -6   6  -7  272.77    9.80
   6   6   7  256.27    9.40
  -7  -7   7  298.07   10.70
  -7  -7   7  290.27   11.10
  -7   7   7  286.37    9.90
  -6  -7   7   18.30    2.10
  -6  -7   7   14.30    2.00
  -6   7   7   15.00    1.50
  -5  -7   7  306.37   10.90
  -5  -7   7  293.47   10.50
  -5   7   7  290.87    9.80
   5   7  -7  309.17   11.60
  -4  -7   7   26.30    2.20
  -4   7   7   24.40    1.60
   4   7  -7   28.20    2.30
  -3  -7   7  952.40   29.00
  -3   7   7  932.81   28.00
  -3   7   7  879.81   27.90
   3   7  -7  923.41   28.90
  -2  -7   7  780.12   24.30
  -2   7   7  756.42   23.50
   2   7  -7  757.92   24.30
  -2   7   7  797.42   23.50
  -2   7   7  754.62   23.50
  -1  -7   7  556.64   17.30
  -1  -7   7  537.15   17.20
   1   7  -7  533.25   17.20
  -1   7   7  507.25   16.60
  -1   7   7  538.45   16.70
  -1   7   7  543.95   16.60
   0  -7   7  320.77   10.40
   0  -7   7  286.57   10.30
   0   7  -7  307.07   10.30
   0   7   7  313.07    9.90
   0   7   7  308.47    9.90
   0   7   7  303.37    9.80
   0   7   7  291.57    9.90
   1  -7   7  787.72   26.00
   1  -7   7  866.51   26.00
   1   7   7  844.12   25.40
  -1   7  -7  805.72   25.80
   1   7   7  857.61   25.50
  -1   7  -7  851.91   26.00
   1   7   7  819.42   25.40
   1   7   7  813.52   25.60
   2  -7   7 1116.69   34.90
   2  -7   7 1083.79   34.80
   2   7   7 1177.48   34.40
  -2   7  -7 1137.99   34.70
   2   7   7 1147.39   34.50
   2   7   7 1074.69   34.50
  -2   7  -7 1163.78   34.90
   3  -7   7  321.77   11.50
   3   7   7  340.07   11.30
   3   7   7  345.57   11.00
  -3   7  -7  340.37   11.50
   4  -7   7   40.70    2.70
   4   7   7   40.20    2.50
  -4   7  -7   45.50    2.70
   4   7   7   39.90    2.30
   5  -7   7  138.09    5.80
  -5   7  -7  137.89    5.80
   5   7   7  139.89    5.80
   5   7   7  140.69    5.50
   6  -7   7    0.70    1.00
   6   7   7    0.80    0.80
   6   7   7    0.20    0.90
  -6   7  -7    0.30    0.90
  -6  -8   7  185.48    7.40
  -6  -8   7  182.88    7.70
  -6   8   7  188.28    6.50
  -5  -8   7  284.87   10.40
  -5  -8   7  281.87   10.10
   5   8  -7  283.27   10.30
  -5   8   7  273.37    9.10
  -4  -8   7    1.30    0.90
  -4   8   7    1.90    0.60
   4   8  -7    1.60    1.00
  -4   8   7    1.90    0.60
  -3  -8   7   10.50    1.40
   3   8  -7    7.50    1.30
  -3   8   7    7.20    0.90
  -3   8   7    9.80    0.90
  -2  -8   7  322.87   11.10
   2   8  -7  332.77   11.10
  -2   8   7  323.77   10.30
  -2   8   7  322.37   10.20
  -2   8   7  319.47   10.20
  -1  -8   7  147.89    5.90
  -1  -8   7  156.68    5.90
   1   8  -7  148.29    5.90
  -1   8   7  167.08    5.40
  -1   8   7  146.09    5.20
  -1   8   7  155.38    5.30
   0  -8   7   49.70    2.70
   0  -8   7   46.90    2.60
   0   8  -7   52.49    2.70
   0   8   7   50.69    2.20
   0   8  -7   46.50    2.50
   0   8   7   48.80    2.30
   0   8   7   47.60    2.20
   1  -8   7   35.30    2.20
   1  -8   7   37.10    2.30
  -1   8  -7   36.50    2.10
   1   8   7   36.50    1.80
   1   8   7   36.30    1.90
   1   8   7   37.00    1.50
   1   8   7   36.80    2.00
  -1   8  -7   37.10    2.30
   2  -8   7    0.50    0.80
  -2   8  -7    0.30    0.70
   2   8   7    0.40    0.50
   2   8   7    1.10    0.60
  -2   8  -7    0.30    0.70
   2   8   7    0.60    0.60
   3  -8   7   50.49    2.90
  -3   8  -7   46.60    2.80
  -3   8  -7   45.90    3.20
   3   8   7   48.90    2.70
   3   8   7   51.09    2.40
   4  -8   7   13.00    1.70
  -4   8  -7   13.50    1.60
   4   8   7   10.90    1.50
   4   8   7   13.50    1.40
   5  -8   7   42.90    2.80
   5   8   7   44.50    2.80
   5   8   7   39.50    2.40
  -5   8  -7   39.70    2.70
   6  -8   7    5.10    1.40
   6   8   7    4.10    1.30
  -6   8  -7    4.30    1.30
   6   8   7    5.70    1.20
  -6  -9   7   87.79    4.40
  -6  -9   7   87.99    6.10
  -6   9   7   82.89    3.30
  -5  -9   7   27.60    2.70
  -5  -9   7   27.80    2.40
   5   9  -7   30.60    2.80
  -5   9   7   28.10    1.50
  -4  -9   7    0.40    0.90
   4   9  -7    0.50    0.90
  -4   9   7    0.20    0.40
  -4   9   7    0.40    0.40
  -3  -9   7   20.10    2.00
   3   9  -7   24.50    2.10
  -3   9   7   24.10    1.20
  -3   9   7   23.10    1.20
  -2  -9   7  120.59    5.10
  -2   9   7  120.49    4.30
  -2   9   7  125.89    4.20
   2   9  -7  124.39    5.10
  -2   9   7  120.69    4.20
  -1  -9   7    0.40    0.60
  -1  -9   7   -0.50    0.60
  -1   9   7    0.00    0.40
   1   9  -7   -0.70    0.60
  -1   9   7    0.00    0.40
  -1   9   7   -0.10    0.40
   0  -9   7   19.60    1.80
   0  -9   7   18.90    2.00
   0   9  -7   18.40    1.60
   0   9   7   18.80    1.30
   0   9  -7   15.20    1.60
   0   9   7   19.10    1.30
   0   9   7   15.90    1.30
   1  -9   7   14.10    1.60
   1   9   7   15.20    1.20
  -1   9  -7   11.10    1.40
  -1   9  -7   14.90    1.50
   1   9   7   13.90    1.20
   1   9   7   13.90    1.10
   2  -9   7   87.29    4.00
  -2   9  -7   87.29    3.90
  -2   9  -7   81.29    3.70
   2   9   7   87.09    3.60
   2   9   7   86.19    3.30
   2   9   7   87.39    3.60
   3  -9   7   89.29    4.10
  -3   9  -7   87.39    4.00
   3   9   7   85.69    3.90
  -3   9  -7   98.99    4.50
   3   9   7   88.09    3.60
   4  -9   7   29.50    2.30
   4   9   7   27.20    2.10
   4   9   7   29.50    1.90
  -4   9  -7   32.90    2.40
   5  -9   7   51.79    3.20
   5   9   7   54.39    2.80
   5   9   7   54.19    3.20
  -5   9  -7   48.60    3.10
   6  -9   7    3.50    1.30
   6   9   7    0.40    1.00
  -6   9  -7    1.10    1.00
  -6 -10   7   93.59    4.70
  -5 -10   7    1.60    1.00
   5  10  -7    0.50    1.00
   4  10  -7    1.50    1.10
   3  10  -7   50.29    3.00
  -2  10   7   53.79    2.00
  -2  10   7   54.99    2.00
   2  10  -7   52.69    3.00
  -2  10   7   53.39    2.20
  -1 -10   7   22.30    1.80
  -1  10   7   21.50    1.30
   1  10  -7   20.90    1.90
  -1  10   7   22.60    1.20
  -1  10   7   19.90    1.10
   0 -10   7  463.05   15.30
   0  10   7  463.25   14.60
   0  10  -7  460.65   15.10
   0  10   7  461.65   14.60
   0  10  -7  477.75   15.30
   0  10   7  473.55   14.60
   1 -10   7   19.40    1.90
   1  10   7   16.80    1.30
   1  10   7   16.40    1.30
  -1  10  -7   19.80    1.70
  -1  10  -7   16.50    1.60
   2 -10   7   80.59    3.80
   2  10   7   74.89    3.30
  -2  10  -7   72.49    3.60
   2  10   7   75.79    3.30
  -2  10  -7   82.29    3.60
   3 -10   7   50.79    3.00
  -3  10  -7   48.90    2.80
   3  10   7   53.19    2.80
  -3  10  -7   51.99    2.90
   4 -10   7  316.97   10.60
  -4  10  -7  276.57   10.30
   4  10   7  289.07   10.20
   5 -10   7   48.20    3.10
  -5  10  -7   46.50    3.00
   5  10   7   46.50    2.90
  -6 -11   7   -1.10    0.90
   6  11  -7   -1.20    1.40
  -5 -11   7   19.50    2.20
   5  11  -7   20.40    2.30
   4  11  -7   98.39    4.70
   3  11  -7   35.50    2.60
   2  11  -7    0.90    0.90
  -2  11   7    0.60    0.40
  -1 -11   7   83.49    3.80
   1  11  -7   81.69    3.90
  -1  11   7   80.79    3.10
  -1  11   7   82.49    2.80
  -1  11   7   77.49    2.80
   0 -11   7   86.39    3.90
   0  11   7   77.19    3.10
   0  11  -7   83.99    3.70
   0  11   7   85.29    3.20
   0  11  -7   83.59    3.90
   0  11   7   81.89    3.10
   1 -11   7    3.00    0.90
  -1  11  -7    2.30    0.80
   1  11   7    2.50    0.60
  -1  11  -7    3.00    0.90
   1  11   7    2.80    0.70
   2 -11   7   17.20    1.90
  -2  11  -7   12.30    1.50
   2  11   7   10.70    1.20
  -2  11  -7   14.20    1.50
   2  11   7   12.60    1.30
   3 -11   7   51.29    3.00
   3  11   7   51.49    2.70
  -3  11  -7   51.89    3.00
  -3  11  -7   50.79    2.90
   4 -11   7   32.40    2.50
  -4  11  -7   28.30    2.30
   4  11   7   32.60    2.30
   5 -11   7   12.10    1.90
  -5  11  -7   17.70    1.90
   5  11   7   12.00    1.70
  -5 -12   7   39.00    2.90
   4  12  -7  329.87   11.80
   3  12  -7  235.28    8.80
   2  12  -7   24.10    2.10
  -2  12   7   19.80    1.10
  -1 -12   7   63.49    3.20
   1  12  -7   59.89    3.20
  -1  12   7   64.99    2.50
   0 -12   7  143.79    5.80
   0  12  -7  144.99    5.70
   0  12   7  146.69    5.10
   0  12   7  147.99    4.90
   0  12   7  149.39    4.90
   0  12  -7  149.09    5.90
   1 -12   7   14.80    1.70
   1  12   7   17.70    1.30
   1  12   7   14.50    1.30
  -1  12  -7   16.60    1.60
  -1  12  -7   15.30    1.70
   2 -12   7   24.10    2.30
   2  12   7   20.80    1.60
  -2  12  -7   18.10    1.80
   2  12   7   17.60    1.40
  -2  12  -7   19.30    1.80
   3 -12   7  229.78    8.50
  -3  12  -7  225.18    8.30
  -3  12  -7  229.08    8.40
   3  12   7  226.18    8.00
   4 -12   7    9.30    1.60
  -4  12  -7    6.50    1.30
   4  12   7    6.50    1.20
   5 -12   7   58.79    3.50
  -5  12  -7   57.59    3.30
   5  12   7   54.49    3.30
  -5 -13   7  174.08    7.20
   4  13  -7   62.79    3.70
   3  13  -7  343.77   12.10
   2  13  -7    7.40    1.40
  -1 -13   7  310.17   10.70
   1  13  -7  298.07   10.70
  -1  13   7  308.67    9.70
   0 -13   7    2.50    0.90
   0  13  -7    2.20    0.90
   0  13   7    1.90    0.50
   0  13  -7    1.50    0.90
   0  13   7    2.20    0.40
   0  13   7    2.90    0.60
   1 -13   7  475.65   16.00
   1  13   7  492.45   15.40
  -1  13  -7  495.95   15.90
   1  13   7  494.95   15.20
  -1  13  -7  476.65   16.00
   2 -13   7   42.10    2.80
  -2  13  -7   43.30    2.60
   2  13   7   41.60    2.30
  -2  13  -7   42.80    2.60
   2  13   7   42.70    2.20
   3 -13   7  493.25   15.70
   3  13   7  446.36   15.00
  -3  13  -7  459.55   15.40
  -3  13  -7  457.55   15.40
   4 -13   7   19.70    2.10
   4  13   7   19.70    2.00
  -4  13  -7   18.00    1.90
   4  14  -7  109.59    5.30
   3  14  -7  387.96   13.50
   2  14  -7  262.97    9.60
  -1  14   7   31.10    1.50
   1  14  -7   28.90    2.30
   0 -14   7  236.58    8.50
   0  14   7  224.18    7.60
   0  14  -7  239.18    8.60
   1 -14   7   35.20    2.40
  -1  14  -7   34.00    2.30
   1  14   7   33.80    1.70
   1  14   7   32.60    1.80
  -1  14  -7   35.00    2.40
   2 -14   7  208.98    7.80
   2  14   7  201.68    7.10
  -2  14  -7  195.18    7.60
  -2  14  -7  209.88    7.70
   2  14   7  216.58    7.30
   3 -14   7   50.79    3.10
  -3  14  -7   44.20    2.80
  -3  14  -7   44.20    2.80
   3  14   7   48.10    2.60
   4 -14   7   52.49    3.30
   4  14   7   52.99    3.00
  -4  14  -7   56.69    3.20
   4  15  -7   10.70    1.80
   3  15  -7  104.89    5.00
   2  15  -7    5.70    1.30
   1  15  -7   29.50    2.40
  -1  15   7   31.50    1.40
   0 -15   7    5.20    1.20
   0  15  -7    4.80    1.20
   0  15   7    6.10    0.80
   1 -15   7   89.49    4.10
   1  15   7   85.39    3.00
  -1  15  -7   83.79    4.00
   1  15   7   82.19    3.40
  -1  15  -7   81.79    3.90
   2 -15   7   44.20    2.80
  -2  15  -7   41.10    2.70
   2  15   7   39.40    2.30
  -2  15  -7   40.90    2.60
   2  15   7   44.30    2.20
   3 -15   7  123.59    5.30
  -3  15  -7  109.19    5.00
   3  15   7  114.29    4.60
  -3  15  -7  105.59    4.80
   3  16  -7   21.50    2.40
   2  16  -7    9.40    1.60
  -1  16   7   15.80    0.90
   1  16  -7   18.80    2.10
   0 -16   7   30.00    2.20
   0  16   7   28.00    1.50
   0  16  -7   25.20    2.10
   1 -16   7  172.68    6.50
  -1  16  -7  157.88    6.40
  -1  16  -7  164.58    6.50
   1  16   7  157.88    5.70
   2 -16   7   45.20    2.90
   2  16   7   47.60    2.50
  -2  16  -7   49.00    2.90
   2  16   7   44.20    2.20
  -2  16  -7   48.90    2.90
   2  17  -7   38.10    2.80
  -1  17   7   33.80    1.40
   1  17  -7   36.80    2.70
   0 -17   7  272.27   10.20
   0  17   7  290.17    9.20
   0  17  -7  306.17   10.40
   1 -17   7  211.38    7.80
  -1  17  -7  202.38    7.70
  -1  17  -7  209.28    8.30
   1  17   7  205.28    7.00
  -7   0   8    1.40    1.10
  -7   0   8    1.80    0.80
  -6   0   8   12.20    1.70
  -6   0   8    5.40    1.10
  -5   0   8   -0.20    0.90
  -5   0   8   -0.20    0.60
  -4   0   8 1457.05   43.20
  -4   0   8 1358.56   42.70
  -3   0   8    0.10    0.70
  -2   0   8    2.80    0.80
  -1   0   8    0.50    0.70
  -1   0   8    1.30    0.70
   1   0  -8    1.10    0.60
   0   0   8   86.49    3.70
   0   0   8   85.39    3.70
   0   0  -8   74.69    3.50
  -1   0  -8   -0.20    0.60
   1   0   8    1.10    0.70
   1   0   8   -0.60    0.60
  -2   0  -8   68.49    3.30
   2   0   8   65.39    3.20
   2   0   8   69.39    3.30
   3   0   8    0.40    0.70
  -3   0  -8   -0.40    0.70
   3   0   8    0.40    0.70
   4   0   8    5.80    1.30
   4   0   8    8.00    1.30
  -4   0  -8    8.50    1.40
   5   0   8    0.70    0.90
  -5   0  -8   -0.50    0.90
   5   0   8    0.90    0.90
   6   0   8  102.39    4.80
  -7  -1   8   48.50    3.20
  -7  -1   8   43.60    2.60
  -7   1   8   48.60    3.10
  -7   1   8   43.70    2.40
  -6  -1   8  301.27   10.20
  -6  -1   8  308.57   10.80
  -6   1   8  294.57    9.90
  -6   1   8  288.47   10.60
  -5  -1   8  176.68    6.50
  -5  -1   8  182.78    7.10
  -5   1   8  181.28    6.40
  -4  -1   8   92.89    4.30
  -4  -1   8   96.29    4.00
  -4   1   8   97.09    3.80
  -4   1   8   94.39    4.20
  -3  -1   8  177.18    6.70
  -3   1   8  181.18    6.70
  -2  -1   8  533.35   17.70
  -2   1   8  578.84   18.20
  -2   1   8  529.55   17.60
   2   1  -8  580.64   19.20
  -1  -1   8  442.26   14.40
  -1  -1   8  454.95   14.30
  -1   1   8  423.36   14.10
  -1   1   8  457.55   14.30
  -1   1   8  420.96   14.20
   1   1  -8  434.96   14.30
   0  -1   8  133.89    5.10
   0  -1  -8  130.19    5.00
   0  -1   8  128.09    5.10
   0   1  -8  131.39    5.10
   0   1   8  132.69    5.10
   0   1   8  123.79    5.00
   1  -1   8  408.06   13.00
   1  -1   8  386.16   12.90
  -1  -1  -8  383.46   12.80
  -1   1  -8  381.66   12.90
   1   1   8  394.96   12.90
   1   1   8  389.36   12.80
  -2  -1  -8  204.08    7.70
   2  -1   8  226.48    7.90
   2  -1   8  224.08    7.90
  -2   1  -8  223.58    7.90
   2   1   8  222.28    7.80
   2   1   8  210.68    7.80
  -3  -1  -8  264.17    9.30
   3  -1   8  264.67    9.30
   3  -1   8  244.58    9.10
  -3   1  -8  264.37    9.30
   3   1   8  264.27    9.30
   3   1   8  261.87    9.10
   4  -1   8  132.29    5.60
  -4  -1  -8  136.69    5.70
   4  -1   8  130.19    5.50
  -4   1  -8  132.79    5.60
   4   1   8  136.39    5.50
   4   1   8  136.39    5.60
   5  -1   8  136.09    5.90
   5  -1   8  141.49    5.80
   5   1   8  142.79    5.80
  -5   1  -8  139.69    6.00
   5   1   8  145.39    6.00
   6  -1   8   65.69    3.70
   6   1   8   62.59    3.60
  -6   1  -8   71.69    4.00
   6   1   8   62.29    4.30
  -7  -2   8   63.29    3.80
  -7  -2   8   69.49    3.50
  -7   2   8   61.89    2.80
  -7   2   8   63.69    3.60
  -6  -2   8   53.59    3.00
  -6  -2   8   62.39    3.50
  -6   2   8   55.09    3.20
  -6   2   8   56.79    2.60
  -5  -2   8   26.50    2.00
  -5  -2   8   26.10    2.30
  -5   2   8   26.20    1.70
  -4  -2   8   42.70    2.40
  -4  -2   8   38.40    2.60
  -4   2   8   41.60    2.00
  -4   2   8   39.90    2.50
  -3  -2   8  383.86   13.00
  -3   2   8  385.06   12.30
  -3   2   8  397.16   12.80
  -2  -2   8  400.06   13.60
  -2   2   8  406.46   13.40
  -2   2   8  397.56   13.20
   2   2  -8  444.96   13.70
  -1  -2   8   65.89    3.10
  -1  -2   8   55.39    2.90
  -1   2   8   56.89    2.80
  -1   2   8   56.89    2.60
   1   2  -8   59.29    2.90
  -1   2   8   58.19    2.80
   0  -2   8  261.77    9.10
   0  -2   8  284.77    9.20
   0   2  -8  257.77    9.10
   0   2   8  264.07    9.00
   0   2   8  252.97    8.80
   0   2   8  252.57    8.90
   1  -2   8   29.50    2.10
   1  -2   8   29.00    2.10
   1   2   8   33.00    2.00
   1   2   8   31.80    2.00
  -1   2  -8   33.20    2.00
   2  -2   8 1306.57   39.70
   2  -2   8 1295.37   39.70
  -2   2  -8 1303.37   39.70
   2   2   8 1311.47   39.50
   2   2   8 1234.38   39.60
   3  -2   8   26.20    2.00
   3  -2   8   24.40    2.00
   3   2   8   24.50    2.10
  -3   2  -8   26.30    2.10
   3   2   8   26.40    2.00
   4  -2   8  412.96   13.90
   4  -2   8  404.36   14.00
   4   2   8  422.96   13.80
   4   2   8  405.26   13.90
  -4   2  -8  418.16   14.00
   5  -2   8   25.30    2.30
   5   2   8   32.00    2.30
  -5   2  -8   29.00    2.40
   5   2   8   30.20    2.40
   6  -2   8  275.47    9.90
   6   2   8  252.47    9.60
   6   2   8  266.37    9.90
  -6   2  -8  263.17   10.00
  -7  -3   8    3.20    1.30
  -7  -3   8    1.60    1.00
  -7   3   8    3.90    1.20
  -6  -3   8   27.20    2.20
  -6   3   8   28.20    1.50
  -6   3   8   27.50    2.30
  -5  -3   8    4.10    1.20
  -5  -3   8    3.40    1.00
  -5   3   8    3.90    1.10
  -5   3   8    3.90    0.70
  -4  -3   8  237.78    8.90
  -4   3   8  252.87    8.70
  -4   3   8  250.77    8.00
  -3  -3   8    6.90    1.20
  -3   3   8    7.20    0.90
  -3   3   8    7.10    1.10
  -2  -3   8  228.28    8.20
   2   3  -8  227.78    8.20
  -2   3   8  228.28    7.80
  -2   3   8  232.58    7.90
  -1  -3   8   14.90    1.60
  -1  -3   8   14.90    1.60
   1   3  -8   12.80    1.40
  -1   3   8   12.90    1.20
  -1   3   8   13.20    1.30
   0  -3   8    0.50    0.70
   0  -3   8    0.30    0.70
   0   3   8   -0.10    0.40
   0   3   8    1.00    0.60
   0   3  -8    0.30    0.60
   0   3   8    0.80    0.60
   1  -3   8    3.20    0.90
   1  -3   8    2.10    0.80
   1   3   8    1.50    0.70
   1   3   8    0.60    0.60
  -1   3  -8    0.30    0.70
   2  -3   8  156.58    6.10
   2  -3   8  160.58    6.20
  -2   3  -8  152.68    6.10
   2   3   8  156.98    5.90
   2   3   8  164.38    6.10
   3  -3   8    7.90    1.40
   3  -3   8    6.70    1.20
  -3   3  -8    6.10    1.20
   3   3   8    5.50    1.10
   3   3   8    6.60    1.20
   4  -3   8   46.20    2.80
   4  -3   8   42.40    2.80
  -4   3  -8   44.30    2.80
   4   3   8   47.50    2.70
   4   3   8   47.20    2.80
   5  -3   8    1.50    1.10
   5   3   8    4.40    1.10
   5   3   8    1.30    1.00
  -5   3  -8    3.20    1.20
   6  -3   8   54.99    3.40
   6   3   8   54.69    3.40
  -6   3  -8   52.69    3.40
   6   3   8   52.69    3.30
  -6  -4   8  156.58    6.30
  -6   4   8  154.78    6.10
  -5  -4   8   95.09    4.50
  -5  -4   8   86.19    4.00
  -5   4   8   80.99    3.80
  -4  -4   8    0.70    0.80
  -4   4   8    0.80    0.80
  -4   4   8    0.20    0.40
  -3  -4   8   97.39    4.50
  -3   4   8  104.89    4.20
   3   4  -8  100.49    4.50
  -3   4   8  102.89    3.50
  -2  -4   8  248.78    8.60
  -2   4   8  234.38    8.00
  -2   4   8  232.78    8.20
   2   4  -8  244.08    8.60
  -1  -4   8  132.99    5.30
  -1  -4   8  129.79    5.30
  -1   4   8  135.99    5.00
  -1   4   8  132.99    4.80
   1   4  -8  125.99    5.20
   0  -4   8  385.26   12.20
   0  -4   8  357.56   12.20
   0   4   8  357.56   11.70
   0   4  -8  331.37   12.00
   0   4   8  365.26   11.80
   0   4   8  378.16   11.90
   1  -4   8   74.99    3.60
   1  -4   8   83.19    3.70
  -1   4  -8   80.39    3.70
   1   4   8   74.79    3.50
   1   4   8   80.69    3.40
   2  -4   8    0.50    0.80
   2  -4   8   -0.20    0.60
  -2   4  -8    0.40    0.70
   2   4   8   -0.30    0.60
   2   4   8    0.40    0.70
   3  -4   8  331.57   11.30
   3  -4   8  328.97   11.20
   3   4   8  320.27   11.10
   3   4   8  321.77   10.90
  -3   4  -8  317.77   11.20
   4  -4   8  255.37    9.20
  -4   4  -8  257.67    9.20
   4   4   8  242.28    8.90
   4   4   8  251.47    9.10
   5  -4   8   13.10    1.90
   5   4   8    8.00    1.60
  -5   4  -8   10.10    1.60
   5   4   8   14.60    1.70
   6  -4   8    9.90    1.70
  -6   4  -8   13.00    1.90
   6   4   8   13.40    2.00
   6   4   8   11.90    1.70
  -6  -5   8   47.10    3.00
  -6   5   8   49.90    2.80
  -5  -5   8   29.30    2.50
  -5  -5   8   31.50    2.40
  -5   5   8   32.10    2.10
  -4  -5   8  481.45   16.30
  -4   5   8  500.45   15.80
  -3  -5   8  239.88    9.00
  -3   5   8  251.27    8.50
   3   5  -8  261.57    9.10
  -2  -5   8  322.57   10.80
  -2   5   8  321.07    9.60
  -2   5   8  302.77   10.20
   2   5  -8  292.37   10.60
  -2   5   8  304.67   10.10
  -2   5   8  314.87    9.60
  -1  -5   8    4.00    1.00
  -1  -5   8    5.50    1.10
  -1   5   8    4.30    0.80
   1   5  -8    6.20    1.10
  -1   5   8    4.20    0.80
   0  -5   8  217.88    7.90
   0  -5   8  236.48    8.10
   0   5   8  223.38    7.60
   0   5   8  223.28    7.60
   0   5  -8  214.58    7.90
   0   5   8  211.48    7.50
   1  -5   8    3.00    0.90
   1  -5   8    2.70    0.90
  -1   5  -8    2.20    0.80
   1   5   8    2.00    0.60
   1   5   8    2.20    0.70
   1   5   8    2.70    0.80
   2  -5   8  531.35   17.30
   2  -5   8  531.65   17.30
   2   5   8  551.24   17.10
  -2   5  -8  541.55   17.30
   2   5   8  499.55   16.90
   3  -5   8    0.50    0.90
   3  -5   8    1.20    0.90
   3   5   8    1.60    0.70
  -3   5  -8    0.80    0.80
   3   5   8    0.60    0.70
   4  -5   8    5.00    1.20
   4   5   8    4.50    1.10
  -4   5  -8    7.10    1.30
   4   5   8    5.20    1.10
   5  -5   8   74.99    3.90
   5   5   8   76.29    3.90
  -5   5  -8   70.39    3.90
   5   5   8   70.69    3.60
   6  -5   8   62.29    3.80
   6   5   8   65.19    3.80
  -6   5  -8   63.79    3.80
   6   5   8   66.59    3.60
  -6  -6   8   26.90    2.50
  -6   6   8   21.00    1.90
  -5  -6   8    9.30    1.70
  -5  -6   8    4.60    1.20
  -5   6   8    5.50    1.00
  -4  -6   8   57.19    3.20
  -4   6   8   49.60    2.70
  -3  -6   8   73.69    3.70
  -3   6   8   69.49    3.10
   3   6  -8   71.79    3.60
  -2  -6   8   24.50    2.00
  -2   6   8   24.60    1.60
   2   6  -8   25.30    2.00
  -2   6   8   24.50    1.60
  -1  -6   8   84.39    3.90
  -1  -6   8   86.59    4.00
  -1   6   8   86.49    2.90
  -1   6   8   83.19    3.50
   1   6  -8   91.19    4.00
  -1   6   8   87.29    3.50
   0  -6   8  751.12   23.90
   0  -6   8  776.02   23.90
   0   6   8  743.63   23.50
   0   6  -8  717.03   23.80
   0   6   8  775.22   23.40
   0   6   8  774.52   23.50
   1  -6   8  168.58    6.60
   1  -6   8  181.68    6.70
   1   6   8  172.98    6.20
   1   6   8  181.88    6.30
  -1   6  -8  170.98    6.60
   1   6   8  178.78    6.40
   2  -6   8   13.70    1.60
   2  -6   8   20.00    1.90
  -2   6  -8   11.30    1.50
   2   6   8   13.80    1.40
   2   6   8   12.00    1.40
   3  -6   8   11.70    1.50
   3   6   8   12.80    1.40
  -3   6  -8   13.60    1.60
   3   6   8   12.50    1.50
   4  -6   8  302.97   10.50
   4   6   8  287.17   10.00
   4   6   8  296.87   10.40
  -4   6  -8  280.17   10.40
   5  -6   8  153.98    6.30
  -5   6  -8  144.29    6.20
   5   6   8  141.79    5.90
   5   6   8  157.18    6.30
   6  -6   8   53.89    3.40
   6   6   8   52.19    3.40
  -6   6  -8   55.99    3.50
   6   6   8   52.09    3.10
  -6  -7   8  108.89    5.10
  -6   7   8  110.89    4.50
  -5  -7   8   73.29    3.80
  -5  -7   8   70.99    4.00
  -5   7   8   69.49    3.10
  -4  -7   8   30.80    2.40
   4   7  -8   29.30    2.40
  -3  -7   8  277.77    9.80
  -3   7   8  268.07    8.90
   3   7  -8  266.07    9.70
  -2  -7   8  206.68    7.70
   2   7  -8  200.68    7.60
  -2   7   8  206.08    6.90
  -2   7   8  203.98    7.00
  -1  -7   8   53.39    3.00
  -1  -7   8   58.49    3.00
  -1   7   8   53.59    2.50
  -1   7   8   53.69    2.50
   1   7  -8   53.79    2.90
   0  -7   8   96.39    4.10
   0  -7   8   83.19    3.90
   0   7  -8   84.79    3.90
   0   7   8   83.69    2.90
   0   7   8   82.49    3.40
   0   7   8   87.69    3.50
   0   7   8   87.09    3.50
   1  -7   8   81.29    4.00
   1  -7   8   93.99    4.20
   1   7   8  105.99    3.80
   1   7   8   86.49    3.80
   1   7   8   92.59    3.70
  -1   7  -8   87.09    4.10
   2  -7   8   57.99    3.20
   2   7   8   64.59    2.80
   2   7   8   60.09    3.00
  -2   7  -8   56.49    3.10
   3  -7   8  133.49    5.60
   3   7   8  138.29    5.40
  -3   7  -8  130.59    5.60
   3   7   8  134.89    5.20
   4  -7   8   78.59    4.00
   4   7   8   75.19    3.80
   4   7   8   82.09    3.60
  -4   7  -8   79.09    4.00
   5  -7   8   45.80    3.10
  -5   7  -8   43.40    3.00
   5   7   8   48.90    2.80
   5   7   8   48.80    3.10
  -6  -8   8   18.30    2.20
  -6   8   8   16.10    1.50
  -5  -8   8    2.60    1.20
  -5  -8   8    1.10    0.90
  -5   8   8    0.90    0.70
  -4  -8   8   13.70    1.90
  -4   8   8   12.40    1.20
   4   8  -8   13.90    1.90
  -3  -8   8    0.80    0.90
  -3   8   8    0.50    0.60
   3   8  -8    1.40    0.90
  -2  -8   8    2.00    0.90
  -2   8   8    1.20    0.50
   2   8  -8    0.60    0.80
  -2   8   8    0.90    0.60
  -1  -8   8   88.79    4.00
  -1  -8   8   88.09    4.00
  -1   8   8   87.89    3.40
   1   8  -8   85.99    4.00
  -1   8   8   82.49    3.40
   0  -8   8  334.87   11.20
   0  -8   8  318.97   11.20
   0   8   8  318.77   10.60
   0   8   8  316.37   10.70
   0   8  -8  347.87   11.30
   1  -8   8  254.97    9.10
   1   8   8  250.77    8.60
   1   8   8  257.77    8.70
  -1   8  -8  257.37    9.10
   1   8   8  257.27    8.50
   2  -8   8    2.50    0.90
   2   8   8    4.60    0.90
   2   8   8    4.20    0.90
  -2   8  -8    2.00    0.90
   3  -8   8  101.19    4.80
  -3   8  -8  112.69    4.80
   3   8   8  106.39    4.60
   3   8   8  105.49    4.30
   4  -8   8   87.59    4.40
   4   8   8   90.39    4.00
   4   8   8   94.39    4.30
  -4   8  -8   98.09    4.50
   5  -8   8  111.39    5.30
  -5   8  -8  120.49    5.30
   5   8   8  111.49    4.80
   5   8   8  115.19    5.20
  -6  -9   8   79.79    4.30
  -6   9   8   79.09    3.20
  -5  -9   8   66.09    3.80
  -5  -9   8   73.69    4.40
  -5   9   8   69.69    2.80
  -4  -9   8    6.40    1.40
   4   9  -8    6.90    1.50
  -4   9   8    7.40    0.90
  -3  -9   8   81.89    4.00
   3   9  -8   78.49    3.90
  -3   9   8   82.09    3.30
  -3   9   8   59.49    2.80
  -2  -9   8  111.59    5.00
  -2   9   8  108.49    4.00
  -2   9   8  112.39    4.20
   2   9  -8  117.79    5.00
  -2   9   8  115.89    4.80
  -1  -9   8   25.90    2.90
  -1  -9   8   35.40    2.40
  -1   9   8   30.40    1.70
  -1   9   8   31.10    1.70
   1   9  -8   33.20    2.30
   0  -9   8  132.19    5.60
   0   9   8  137.59    5.10
   0   9   8  142.89    5.10
   0   9  -8  152.78    5.80
   1  -9   8    1.90    0.90
  -1   9  -8    2.30    0.90
   1   9   8    1.70    0.60
   1   9   8    1.40    0.70
   1   9   8    1.40    0.60
   2  -9   8    8.80    1.40
   2   9   8   12.90    1.20
   2   9   8   10.30    1.30
  -2   9  -8   15.20    1.70
   3  -9   8  125.39    5.50
   3   9   8  124.49    4.80
   3   9   8  134.29    5.20
  -3   9  -8  123.09    5.30
   4  -9   8  300.87   11.30
  -4   9  -8  346.27   11.50
   4   9   8  316.27   11.20
   5  -9   8   37.20    2.90
  -5   9  -8   38.50    2.90
   5   9   8   41.00    2.90
  -5 -10   8   31.20    2.60
   5  10  -8   20.80    2.80
  -4  10   8   19.90    1.00
   4  10  -8   21.50    2.40
  -4  10   8   18.10    1.00
   3  10  -8    1.70    0.90
  -3  10   8    0.10    0.40
  -3  10   8    0.90    0.40
  -2  10   8  140.29    4.60
  -2  10   8  139.59    4.90
   2  10  -8  125.89    5.60
  -2  10   8  140.49    4.60
  -1 -10   8    6.40    1.30
  -1  10   8    7.90    0.90
   1  10  -8    7.60    1.40
  -1  10   8    7.00    0.90
   0 -10   8   33.20    2.40
   0  10   8   36.90    1.90
   0  10  -8   41.70    2.60
   0  10   8   36.60    1.90
   1 -10   8   -0.40    0.80
   1  10   8    0.40    0.60
  -1  10  -8   -0.10    0.70
   1  10   8    0.50    0.50
   2 -10   8   61.39    3.40
  -2  10  -8   62.79    3.40
   2  10   8   62.79    3.00
   3 -10   8   76.49    3.90
  -3  10  -8   80.39    3.90
   3  10   8   68.59    3.50
   4 -10   8   13.30    1.90
  -4  10  -8   10.70    1.60
   4  10   8    9.70    1.50
   5 -10   8   74.59    4.20
  -5  10  -8   76.69    4.10
   5  10   8   78.69    4.10
  -5 -11   8   41.00    3.00
   5  11  -8   38.50    3.10
   4  11  -8  227.58    8.80
   3  11  -8   19.90    2.20
  -2  11   8  153.58    5.00
  -2  11   8  146.09    5.30
   2  11  -8  171.18    6.50
  -1 -11   8   62.59    3.50
  -1  11   8   65.69    2.60
  -1  11   8   66.79    2.60
  -1  11   8   70.69    2.80
   1  11  -8   68.99    3.60
   0 -11   8  113.49    4.90
   0  11   8  117.19    4.30
   0  11  -8  115.39    5.00
   0  11   8  112.89    4.20
   1 -11   8    8.90    1.40
   1  11   8   10.40    1.10
   1  11   8   10.00    1.10
  -1  11  -8    9.60    1.40
   2 -11   8  330.27   11.50
  -2  11  -8  333.77   11.40
   2  11   8  315.17   10.90
   3 -11   8   68.09    3.70
  -3  11  -8   63.39    3.50
   3  11   8   64.29    3.20
   4 -11   8   58.59    3.50
  -4  11  -8   54.79    3.30
   4  11   8   52.39    3.10
   4  12  -8  149.88    6.60
   3  12  -8   -0.10    1.00
  -2  12   8  116.59    4.20
   2  12  -8  120.39    5.30
  -1 -12   8  329.87   10.90
   1  12  -8  294.97   10.80
  -1  12   8  295.57    9.80
  -1  12   8  301.37    9.40
   0 -12   8    1.70    0.90
   0  12  -8    0.00    0.80
   0  12   8    1.10    0.50
   0  12   8    0.40    0.50
   1 -12   8   60.59    3.30
   1  12   8   59.99    2.60
  -1  12  -8   56.59    3.20
   1  12   8   52.09    2.60
   2 -12   8    0.00    0.80
   2  12   8    0.40    0.60
  -2  12  -8   -0.30    0.70
   3 -12   8   92.49    4.50
  -3  12  -8   93.99    4.40
   3  12   8   84.29    3.90
   4 -12   8   39.50    3.00
  -4  12  -8   43.90    3.00
   4  12   8   45.80    2.80
   4  13  -8   15.60    2.10
   3  13  -8    3.00    1.20
   2  13  -8   99.49    4.70
  -1 -13   8   80.99    4.00
   1  13  -8   76.79    4.00
  -1  13   8   79.39    3.10
   0 -13   8   17.40    1.90
   0  13   8   14.40    1.00
   0  13   8   15.30    1.20
   0  13  -8   15.30    1.80
   1 -13   8    0.30    0.90
   1  13   8    0.10    0.50
  -1  13  -8    0.30    0.80
   1  13   8    1.00    0.60
   2 -13   8    8.80    1.60
   2  13   8    7.10    1.10
  -2  13  -8    7.10    1.30
   3 -13   8   39.80    3.00
   3  13   8   45.10    2.60
  -3  13  -8   43.50    2.90
   3  14  -8    0.30    1.00
   2  14  -8  240.38    9.10
   1  14  -8   -0.20    0.90
  -1  14   8    0.50    0.40
   0 -14   8  217.58    8.20
   0  14  -8  229.98    8.40
   0  14   8  210.38    7.30
   1 -14   8   11.70    1.70
   1  14   8   11.70    1.20
   1  14   8   11.70    1.10
  -1  14  -8   11.40    1.60
   2 -14   8  367.96   12.30
  -2  14  -8  330.37   12.00
   2  14   8  340.77   11.30
   3 -14   8   27.60    2.50
   3  14   8   29.50    2.10
  -3  14  -8   32.20    2.40
   3  15  -8   27.70    2.70
   2  15  -8  132.19    5.90
   1  15  -8   62.99    3.50
  -1  15   8   58.49    2.40
   0 -15   8   27.30    2.30
   0  15  -8   31.20    2.50
   0  15   8   29.80    1.60
   1 -15   8    8.50    1.50
   1  15   8    8.80    1.00
  -1  15  -8   10.10    1.60
   1  15   8    9.80    0.90
   2 -15   8   56.39    3.30
  -2  15  -8   54.59    3.20
   2  15   8   51.09    2.50
  -1  16   8    0.80    0.40
   1  16  -8    0.50    0.90
   0 -16   8   95.49    4.50
   0  16   8   92.49    3.60
   0  16  -8   98.19    4.60
   1 -16   8   41.30    2.80
  -1  16  -8   42.30    2.80
   1  16   8   36.40    2.00
  -6   0   9   -0.70    0.80
  -6   0   9    0.60    0.80
  -5   0   9    1.60    1.10
  -5   0   9    1.20    0.80
  -4   0   9   -0.20    0.80
  -4   0   9    0.10    0.60
  -3   0   9   44.40    2.70
  -2   0   9    0.00    0.70
  -1   0   9  104.59    4.40
  -1   0   9  101.09    4.40
   0   0   9    0.00    0.70
   0   0   9    0.30    0.70
   1   0   9  155.18    6.00
   1   0   9  149.09    5.90
   2   0   9    0.90    0.80
   2   0   9    0.10    0.70
   3   0   9  637.94   20.30
   3   0   9  610.54   20.10
   4   0   9    0.50    0.90
   4   0   9   -0.50    0.80
   5   0   9    2.00    1.10
   5   0   9    2.30    1.10
  -6  -1   9   47.10    2.70
  -6   1   9   48.20    2.50
  -6   1   9   48.20    3.10
  -5  -1   9  195.88    7.70
  -5  -1   9  199.18    7.10
  -5   1   9  192.28    7.60
  -5   1   9  196.68    6.90
  -4  -1   9   56.29    3.20
  -4  -1   9   50.19    2.70
  -4   1   9   52.99    3.00
  -4   1   9   55.59    2.60
  -3  -1   9  147.99    5.90
  -3   1   9  146.99    5.90
  -2  -1   9   72.49    3.50
  -2   1   9   73.09    3.50
  -1  -1   9   90.89    4.20
  -1  -1   9  104.89    4.40
  -1   1   9  102.59    4.30
  -1   1   9   99.69    4.30
   0  -1   9   22.40    1.80
   0  -1   9   23.40    1.90
   0   1   9   20.60    1.80
   0   1   9   21.20    1.80
   1  -1   9    2.20    0.90
   1  -1   9    2.90    0.90
   1   1   9    3.70    1.00
  -1   1  -9    2.60    0.90
   1   1   9    2.90    0.90
   2  -1   9    3.30    1.00
   2  -1   9    2.30    0.90
  -2   1  -9    0.90    0.80
   2   1   9    3.50    1.00
   2   1   9    1.60    0.80
   3  -1   9    9.20    1.50
   3  -1   9   12.80    1.70
   3   1   9   12.80    1.70
   3   1   9   12.50    1.60
  -3   1  -9   11.60    1.60
   4  -1   9   20.90    2.10
   4  -1   9   23.50    2.40
   4   1   9   22.40    2.20
  -4   1  -9   23.70    2.30
   4   1   9   16.30    2.00
   5  -1   9   95.89    4.80
   5   1   9  107.59    5.00
   5   1   9   97.99    4.70
  -6  -2   9   42.00    2.70
  -6   2   9   49.90    3.00
  -6   2   9   44.50    2.20
  -5  -2   9   44.40    3.10
  -5  -2   9   49.10    2.80
  -4  -2   9   21.40    1.90
  -4  -2   9   19.30    2.10
  -4   2   9   20.10    2.00
  -4   2   9   17.40    1.40
  -3  -2   9    4.60    1.10
  -3   2   9    3.90    0.80
  -3   2   9    3.20    1.00
  -2  -2   9   56.99    3.10
  -2   2   9   57.49    2.90
  -1  -2   9  416.46   14.10
  -1  -2   9  423.56   14.10
  -1   2   9  437.76   13.90
  -1   2   9  415.86   13.90
   0  -2   9    5.20    1.00
   0  -2   9    5.70    1.20
   0   2   9    5.90    1.10
   0   2  -9    3.90    1.00
   0   2   9    5.10    1.10
   1  -2   9  152.68    5.70
   1  -2   9  134.89    5.50
   1   2   9  137.99    5.50
   1   2   9  126.39    5.30
  -1   2  -9  143.79    5.60
   2  -2   9  552.64   18.40
   2  -2   9  582.54   18.40
   2   2   9  553.44   18.30
   2   2   9  545.25   18.20
  -2   2  -9  589.24   18.40
   3  -2   9  146.19    5.90
   3  -2   9  147.69    5.90
  -3   2  -9  144.79    5.90
   3   2   9  137.89    5.70
   3   2   9  133.99    5.80
   4  -2   9    3.50    1.10
   4  -2   9    4.30    1.30
  -4   2  -9    3.60    1.10
   4   2   9    6.90    1.40
   4   2   9    5.60    1.30
   5  -2   9   13.50    1.90
  -5   2  -9   10.50    1.70
   5   2   9   11.30    1.80
   5   2   9   11.30    1.70
  -6  -3   9  293.87   10.50
  -6   3   9  305.37   10.70
  -6   3   9  300.97    9.50
  -5  -3   9  211.48    8.20
  -5  -3   9  206.38    7.70
  -5   3   9  209.68    6.90
  -4  -3   9   10.00    1.60
  -4   3   9   11.20    1.10
  -4   3   9   11.10    1.50
  -3  -3   9  555.34   18.10
  -3   3   9  548.95   17.70
  -3   3   9  547.15   17.10
  -2  -3   9  718.43   23.50
  -2   3   9  757.82   23.20
  -1  -3   9    7.10    1.30
  -1  -3   9    7.70    1.20
   1   3  -9    9.90    1.40
  -1   3   9   16.80    1.60
   0  -3   9   27.50    2.10
   0  -3   9   24.00    2.00
   0   3   9   29.30    2.00
   0   3  -9   28.10    2.10
   0   3   9   26.80    2.00
   1  -3   9   73.39    3.60
   1  -3   9   77.29    3.70
   1   3   9   74.69    3.50
   1   3   9   74.69    3.40
  -1   3  -9   69.69    3.50
   2  -3   9  432.36   14.70
   2  -3   9  442.46   14.80
   2   3   9  448.66   14.50
   2   3   9  445.96   14.60
  -2   3  -9  435.06   14.70
   3  -3   9   37.30    2.50
   3  -3   9   34.90    2.50
   3   3   9   35.70    2.50
  -3   3  -9   34.60    2.50
   3   3   9   32.10    2.30
   4  -3   9    2.90    1.10
  -4   3  -9    1.50    1.00
   4   3   9    1.90    1.00
   4   3   9    1.90    1.00
   5  -3   9   58.49    3.60
  -5   3  -9   65.49    3.70
   5   3   9   63.39    3.50
   5   3   9   64.99    3.70
  -6  -4   9   19.10    2.10
  -6  -4   9   19.90    2.50
  -6   4   9   17.40    1.90
  -5  -4   9   27.20    2.40
  -5  -4   9   29.30    2.80
  -5   4   9   24.50    2.20
  -4  -4   9   24.70    2.40
  -4   4   9   22.10    1.20
  -4   4   9   24.10    2.00
  -3  -4   9    1.20    0.90
  -3   4   9    0.50    0.70
  -3   4   9    2.10    0.50
  -2  -4   9    2.00    0.90
   2   4  -9    2.10    1.10
  -2   4   9    4.20    0.90
  -1  -4   9  101.69    4.60
  -1  -4   9  104.99    4.60
   1   4  -9  110.09    4.60
  -1   4   9   96.99    4.20
   0  -4   9   20.80    2.00
   0  -4   9   14.40    1.70
   0   4   9   14.70    1.50
   0   4  -9   14.10    1.60
   0   4   9   17.50    1.70
   1  -4   9  145.09    5.90
   1  -4   9  156.48    6.10
  -1   4  -9  153.68    6.00
   1   4   9  154.98    5.80
   1   4   9  143.49    5.60
   2  -4   9    4.30    1.10
   2  -4   9    1.60    1.00
  -2   4  -9    2.30    0.90
   2   4   9    3.10    0.90
   2   4   9    3.00    0.90
   3  -4   9   41.20    2.80
   3  -4   9   37.20    2.70
  -3   4  -9   42.40    2.80
   3   4   9   40.60    2.50
   3   4   9   44.30    2.70
   4  -4   9   52.49    3.30
   4   4   9   55.99    3.30
   4   4   9   56.89    3.10
  -4   4  -9   61.29    3.40
   5  -4   9   58.49    3.50
  -5   4  -9   51.19    3.40
   5   4   9   55.29    3.50
   5   4   9   54.99    3.20
  -6  -5   9    7.50    1.80
  -6  -5   9    7.90    1.50
  -6   5   9    8.20    1.40
  -5  -5   9    1.70    1.20
  -5  -5   9    2.90    1.10
  -5   5   9    3.40    1.00
  -4  -5   9   -0.20    0.80
  -4   5   9    0.40    0.70
  -3  -5   9   10.60    1.60
  -3   5   9   14.50    1.50
  -2  -5   9   28.60    2.20
  -2   5   9   24.70    1.80
   2   5  -9   24.50    2.00
  -2   5   9   26.90    1.30
  -2   5   9   27.00    1.80
  -1  -5   9   16.60    1.90
  -1  -5   9   16.20    1.80
   1   5  -9   22.80    2.10
  -1   5   9   19.50    1.60
  -1   5   9   20.20    1.50
   0  -5   9  258.27    9.30
   0  -5   9  246.78    9.20
   0   5  -9  254.87    9.20
   0   5   9  259.17    8.90
   0   5   9  263.77    8.90
   1  -5   9   13.20    1.70
   1  -5   9   14.60    1.70
   1   5   9   11.00    1.40
  -1   5  -9    9.90    1.40
   1   5   9    8.90    1.20
   2  -5   9   10.30    1.50
   2  -5   9   10.20    1.50
   2   5   9   10.00    1.30
  -2   5  -9    9.00    1.40
   2   5   9    8.50    1.30
   3  -5   9   47.10    3.00
   3   5   9   48.60    2.80
  -3   5  -9   43.90    2.90
   3   5   9   43.10    2.60
   4  -5   9  223.98    8.40
   4   5   9  217.48    8.20
   4   5   9  211.68    7.90
  -4   5  -9  209.98    8.30
   5  -5   9    4.00    1.40
  -5   5  -9    2.60    1.20
   5   5   9    5.30    1.30
   5   5   9    3.80    1.20
  -6  -6   9   61.29    4.10
  -6  -6   9   60.49    3.60
  -6   6   9   66.19    3.30
  -5  -6   9   27.70    2.60
  -5  -6   9   30.90    2.90
  -5   6   9   27.10    2.00
  -4  -6   9   49.60    3.20
  -4   6   9   47.90    2.60
  -3  -6   9    3.70    1.10
  -3   6   9    5.20    1.00
  -2  -6   9   63.79    3.50
  -2   6   9   63.59    2.90
   2   6  -9   66.09    3.50
  -2   6   9   68.29    3.10
  -1  -6   9   47.90    2.90
  -1  -6   9   46.90    2.80
   1   6  -9   45.00    2.80
  -1   6   9   43.30    2.30
  -1   6   9   46.10    2.40
   0  -6   9  305.87   10.50
   0  -6   9  286.47   10.50
   0   6   9  306.87   10.10
   0   6  -9  300.17   10.50
   0   6   9  291.37   10.00
   1  -6   9   16.80    1.80
   1  -6   9   19.70    2.00
   1   6   9   17.50    1.70
  -1   6  -9   18.30    1.90
   1   6   9   16.30    1.60
   2  -6   9  157.58    6.70
   2  -6   9  148.49    6.30
   2   6   9  153.58    5.80
  -2   6  -9  165.08    6.30
   2   6   9  154.58    6.00
   3  -6   9   -0.80    0.80
  -3   6  -9   -0.40    0.70
   3   6   9    0.20    0.70
   3   6   9   -0.10    0.80
   4  -6   9  245.88    9.20
   4   6   9  242.48    8.80
  -4   6  -9  247.58    9.20
   4   6   9  243.28    9.10
   5  -6   9   -0.10    1.00
   5   6   9    0.40    1.00
  -5   6  -9   -0.20    0.90
   5   6   9    1.70    1.00
  -5  -7   9   67.19    4.10
  -5  -7   9   72.19    3.90
  -5   7   9   72.59    3.30
  -4   7   9  314.97   10.60
  -3  -7   9  197.28    7.70
  -3   7   9  189.28    6.90
   3   7  -9  206.18    7.70
  -2  -7   9   26.30    2.20
   2   7  -9   24.00    2.20
  -2   7   9   24.50    1.70
  -2   7   9   22.90    1.60
  -1  -7   9  102.59    4.60
  -1  -7   9   98.89    4.50
  -1   7   9  105.99    4.00
  -1   7   9  101.89    4.10
   1   7  -9   91.49    4.40
   0  -7   9  308.07   10.60
   0  -7   9  314.27   10.60
   0   7   9  299.57   10.00
   0   7  -9  289.47   10.50
   0   7   9  292.67   10.10
   1  -7   9   37.40    2.60
   1  -7   9   35.70    2.40
   1   7   9   37.60    2.30
   1   7   9   34.80    2.10
  -1   7  -9   37.20    2.50
   2  -7   9    5.80    1.30
  -2   7  -9    4.40    1.10
   2   7   9    3.30    0.90
   2   7   9    3.80    1.00
   3  -7   9  117.59    5.30
  -3   7  -9  117.99    5.20
   3   7   9  118.59    5.00
   3   7   9  110.49    4.70
   4  -7   9   29.40    2.80
   4   7   9   30.10    2.20
  -4   7  -9   30.40    2.50
   4   7   9   27.70    2.40
   5  -7   9    3.60    1.30
   5   7   9    4.90    1.20
  -5   7  -9    5.90    1.40
   5   7   9    2.50    1.20
  -5  -8   9    5.20    1.60
  -5  -8   9    5.70    1.40
  -5   8   9    4.80    0.90
  -4  -8   9   36.50    2.80
  -4   8   9   34.50    2.00
  -3  -8   9   12.50    1.80
   3   8  -9   10.90    1.60
  -3   8   9   15.40    1.40
  -2  -8   9    1.40    0.90
  -2   8   9    1.20    0.60
  -2   8   9    0.60    0.50
   2   8  -9    0.50    0.80
  -1  -8   9   26.50    2.20
  -1  -8   9   25.30    2.20
  -1   8   9   29.70    1.80
   1   8  -9   28.80    2.30
  -1   8   9   27.60    1.70
   0  -8   9   45.20    2.80
   0   8  -9   48.00    2.90
   0   8   9   50.49    2.50
   0   8   9   45.40    2.40
   1  -8   9   37.10    2.50
  -1   8  -9   32.30    2.40
   1   8   9   36.80    2.10
   1   8   9   31.90    2.10
   2  -8   9    3.60    1.10
  -2   8  -9    3.40    1.00
   2   8   9    2.40    0.80
   2   8   9    2.60    0.90
   3  -8   9    0.80    1.00
   3   8   9    1.10    0.70
   3   8   9    0.00    0.80
  -3   8  -9    1.60    1.00
   4  -8   9   73.89    4.20
   4   8   9   82.49    3.80
   4   8   9   80.29    4.10
  -4   8  -9   78.69    4.20
  -5  -9   9   51.19    3.40
  -5   9   9   54.19    2.40
  -4   9   9  119.09    4.40
   3   9  -9  153.68    6.50
  -3   9   9  158.78    5.50
   2   9  -9    8.00    1.50
  -2   9   9    6.70    0.90
  -2   9   9    8.30    1.00
  -1  -9   9   37.20    2.60
  -1   9   9   38.30    2.00
  -1   9   9   36.90    2.00
   1   9  -9   37.00    2.60
   0  -9   9    0.90    0.80
   0   9   9   -0.10    0.50
   0   9   9    0.60    0.60
   0   9  -9   -0.30    0.80
   1  -9   9   77.89    3.90
   1   9   9   75.79    3.40
  -1   9  -9   79.39    3.90
   1   9   9   80.59    3.50
   2  -9   9   13.40    1.90
   2   9   9   14.40    1.60
  -2   9  -9   12.00    1.70
   3  -9   9    1.40    1.10
  -3   9  -9   -0.90    0.80
   3   9   9    0.10    0.80
   4  -9   9    1.00    1.10
   4   9   9    0.30    0.90
  -4   9  -9   -0.50    0.90
   4  10  -9   12.70    2.00
  -4  10   9   11.90    1.00
   3  10  -9   62.19    3.70
  -3  10   9   69.29    2.70
  -2  10   9   18.80    1.30
  -2  10   9   18.80    1.40
   2  10  -9   21.70    2.30
  -1 -10   9  242.18    9.60
   1  10  -9  273.07    9.80
  -1  10   9  265.87    8.70
  -1  10   9  280.37    8.90
   0 -10   9  116.99    5.10
   0  10   9  116.69    4.50
   0  10  -9  118.19    5.10
   0  10   9  112.69    4.50
   1 -10   9  189.38    7.40
  -1  10  -9  192.58    7.30
   1  10   9  185.08    6.80
   2 -10   9   92.79    4.50
   2  10   9   94.19    4.10
  -2  10  -9   90.19    4.40
   3 -10   9   47.70    3.20
  -3  10  -9   48.20    3.10
   3  10   9   46.30    2.80
   4 -10   9   60.69    3.70
  -4  10  -9   58.99    3.50
   4  10   9   60.49    3.40
   4  11  -9   10.20    1.80
   3  11  -9    8.50    1.70
  -2  11   9  124.09    4.20
  -2  11   9  115.39    4.40
   2  11  -9  122.49    5.50
  -1 -11   9  213.68    7.90
  -1  11   9  196.08    6.60
  -1  11   9  195.48    6.80
   1  11  -9  192.68    7.80
   0 -11   9    0.60    0.90
   0  11   9    0.60    0.60
   0  11  -9   -0.10    0.80
   0  11   9    0.50    0.50
   1 -11   9  152.48    6.20
   1  11   9  141.79    5.50
  -1  11  -9  156.68    6.20
   2 -11   9  119.69    5.40
   2  11   9  123.09    4.90
  -2  11  -9  108.79    5.20
   3 -11   9  101.99    5.10
  -3  11  -9  107.59    5.00
   3  11   9  107.69    4.70
   4  12  -9    0.10    1.10
   3  12  -9   23.30    2.50
  -2  12   9    3.90    0.70
   2  12  -9    3.20    1.20
  -1 -12   9   42.30    2.80
  -1  12   9   34.10    1.70
   1  12  -9   37.80    2.80
  -1  12   9   34.80    1.90
   0 -12   9  106.19    4.90
   0  12   9  107.49    4.20
   0  12   9  107.09    4.00
   0  12  -9  104.59    4.90
   1 -12   9  253.07    9.30
  -1  12  -9  238.48    9.20
   1  12   9  253.47    8.40
   2 -12   9   37.20    2.70
  -2  12  -9   35.70    2.60
   2  12   9   36.40    2.30
   3 -12   9   40.70    3.10
  -3  12  -9   47.50    3.10
   3  12   9   49.20    2.80
   3  13  -9  264.27   10.10
  -2  13   9   12.80    1.10
   2  13  -9   17.40    2.10
   1  13  -9  237.78    9.00
  -1  13   9  236.78    7.90
   0 -13   9  129.99    5.70
   0  13   9  140.09    4.60
   0  13   9  125.79    4.90
   0  13  -9  130.39    5.80
   1 -13   9   74.09    4.00
   1  13   9   75.79    3.40
   1  13   9   75.59    3.20
  -1  13  -9   77.29    4.00
   2 -13   9    1.80    1.10
  -2  13  -9    0.90    0.90
   2  13   9    3.10    0.90
   2  14  -9    1.10    1.00
   1  14  -9   20.60    2.30
  -1  14   9   23.80    1.50
   0 -14   9    0.60    1.00
   0  14   9    0.60    0.50
   0  14  -9    0.50    0.90
   0  14   9    0.50    0.40
   1 -14   9   59.09    3.50
   1  14   9   59.39    2.70
  -1  14  -9   62.89    3.60
   1  14   9   60.49    2.90
  -5   0  10   -1.20    0.90
  -5   0  10    1.00    0.70
  -4   0  10  484.95   15.90
  -4   0  10  456.05   15.20
  -3   0  10   -0.30    0.70
  -2   0  10   61.09    3.30
  -1   0  10   -0.20    0.80
  -1   0  10    1.40    0.80
   0   0  10  657.53   20.60
   0   0  10  617.74   20.60
   1   0  10    0.00    0.70
   1   0  10   -0.10    0.80
   2   0  10   97.69    4.60
   2   0  10  100.79    4.60
   3   0  10    0.00    0.80
   3   0  10    0.70    0.90
   4   0  10   28.40    2.50
   4   0  10   27.30    2.40
   5   0  10   -1.00    0.90
   5   0  10    0.50    1.10
  -5  -1  10   80.39    4.30
  -5  -1  10   85.29    3.80
  -5   1  10   77.09    3.50
  -5   1  10   81.49    4.20
  -4  -1  10   23.30    1.90
  -4  -1  10   29.30    2.70
  -4   1  10   24.70    1.80
  -4   1  10   22.20    2.20
  -3  -1  10  350.76   12.20
  -3   1  10  347.47   12.10
  -2  -1  10   25.70    2.10
  -2   1  10   25.10    2.10
  -1  -1  10  100.59    4.50
  -1  -1  10  103.69    4.60
  -1   1  10  102.39    4.50
  -1   1  10   94.19    4.40
   0  -1  10  546.05   18.00
   0  -1  10  549.45   18.10
   0   1  10  558.54   18.00
   0   1  10  558.44   18.10
   1  -1  10  178.58    6.70
   1  -1  10  165.28    6.60
   1   1  10  159.18    6.50
   1   1  10  170.88    6.50
   2  -1  10   20.30    2.20
   2  -1  10   20.50    2.10
   2   1  10   21.40    2.10
   2   1  10   15.80    1.80
   3  -1  10  464.35   16.60
   3  -1  10  498.95   16.60
   3   1  10  497.65   16.50
   3   1  10  522.15   16.70
   4  -1  10  410.76   13.90
   4  -1  10  389.16   13.90
   4   1  10  401.66   14.00
   4   1  10  392.76   13.80
   5  -1  10   13.30    2.00
   5   1  10   16.60    2.10
   5   1  10   15.40    2.10
  -5  -2  10    0.00    1.00
  -5  -2  10    1.60    1.00
  -5   2  10    3.10    1.20
  -5   2  10    2.30    0.80
  -4  -2  10   47.90    3.20
  -4   2  10   49.99    3.00
  -4   2  10   53.69    2.50
  -3  -2  10    0.10    0.80
  -3   2  10    0.20    0.80
  -3   2  10    0.00    0.60
  -2  -2  10    3.80    1.10
  -2   2  10    5.10    1.10
  -1  -2  10    3.50    1.10
  -1  -2  10    7.50    1.30
  -1   2  10    6.70    1.20
   0  -2  10   36.00    2.50
   0  -2  10   35.40    2.50
   0   2  10   34.00    2.40
   0   2  10   36.10    2.40
   1  -2  10   14.50    1.80
   1  -2  10   19.70    2.10
   1   2  10   15.20    1.70
   1   2  10   13.60    1.60
   2  -2  10    2.70    1.10
   2  -2  10   -0.30    0.80
   2   2  10    0.10    0.80
   2   2  10    0.20    0.80
   3  -2  10    0.60    0.90
   3  -2  10    0.80    1.00
   3   2  10   -0.10    0.80
   3   2  10   -0.60    0.80
   4  -2  10   44.70    3.20
   4  -2  10   43.70    3.10
   4   2  10   45.70    3.10
   4   2  10   45.90    3.00
   5  -2  10    2.60    1.30
   5   2  10    1.40    1.10
   5   2  10    2.60    1.30
  -5  -3  10   32.40    3.00
  -5  -3  10   30.40    2.30
  -5   3  10   31.40    1.60
  -5   3  10   31.40    2.50
  -4  -3  10   50.49    3.30
  -4   3  10   49.00    3.00
  -4   3  10   51.99    2.30
  -3  -3  10   89.39    4.30
  -3   3  10   87.39    3.40
  -3   3  10   75.09    3.80
  -2  -3  10  154.08    6.20
  -2   3  10  147.39    5.90
  -1  -3  10   90.79    4.30
  -1  -3  10   83.99    4.20
  -1   3  10   89.69    4.00
   0  -3  10   91.49    4.40
   0  -3  10  100.99    4.50
   0   3  10   97.59    4.30
   0   3  10   90.49    4.20
   1  -3  10  380.06   12.80
   1  -3  10  377.96   12.80
   1   3  10  391.66   12.70
   1   3  10  343.07   12.50
   2  -3  10  370.96   12.90
   2  -3  10  385.36   12.90
   2   3  10  376.56   12.80
   2   3  10  362.36   12.50
  -2   3 -10  364.06   12.80
   3  -3  10   95.59    4.70
   3  -3  10   99.19    4.80
   3   3  10  100.09    4.70
  -3   3 -10   99.99    4.80
   3   3  10   97.19    4.50
   4  -3  10   66.39    3.80
   4   3  10   65.69    3.80
  -4   3 -10   70.09    4.30
   4   3  10   70.29    3.80
  -5  -4  10   32.40    3.10
  -5  -4  10   30.10    2.40
  -4  -4  10   26.80    2.60
  -4   4  10   24.00    2.10
  -4   4  10   24.10    1.20
  -3  -4  10   94.59    4.70
  -3   4  10   99.89    3.60
  -3   4  10  100.99    4.40
  -2  -4  10  156.38    6.20
  -2   4  10  143.79    5.80
  -1  -4  10  106.29    4.80
  -1  -4  10  106.19    4.80
  -1   4  10   99.29    4.40
   0  -4  10    3.40    1.00
   0  -4  10    4.10    1.10
   0   4  10    4.00    1.00
   0   4  10    4.40    1.00
   0   4 -10    4.80    1.30
   1  -4  10  104.89    4.80
   1  -4  10  100.59    4.80
   1   4  10  110.69    4.70
  -1   4 -10  106.89    4.80
   1   4  10  106.59    4.60
   2  -4  10   14.30    1.80
   2  -4  10   11.30    1.60
   2   4  10   14.90    1.70
   2   4  10   17.70    1.80
  -2   4 -10   15.40    1.80
   3  -4  10   69.49    4.60
   3  -4  10   81.79    4.20
  -3   4 -10   79.49    4.10
   3   4  10   76.79    3.90
   3   4  10   79.79    4.10
   4  -4  10    0.40    1.10
  -4   4 -10    1.40    1.00
   4   4  10    0.60    0.90
   4   4  10    0.10    0.90
  -5  -5  10  198.38    8.20
  -5  -5  10  202.38    7.80
  -4  -5  10  227.98    8.90
  -4   5  10  231.08    8.30
  -3  -5  10  113.09    5.30
  -3   5  10  117.29    4.80
  -2  -5  10   16.90    1.90
  -2   5  10   17.20    1.10
  -2   5  10   17.40    1.70
  -1  -5  10   73.19    3.80
  -1  -5  10   78.99    4.00
  -1   5  10   77.49    3.60
   0  -5  10   44.50    2.80
   0  -5  10   44.90    2.80
   0   5  10   38.20    2.50
   0   5  10   45.30    2.60
   0   5 -10   41.60    2.70
   1  -5  10    5.00    1.30
   1  -5  10    4.50    1.20
  -1   5 -10    6.00    1.30
   1   5  10    4.10    1.00
   1   5  10    3.10    1.00
   2  -5  10   11.90    1.80
   2  -5  10   11.00    1.70
  -2   5 -10   12.00    1.70
   2   5  10    9.60    1.50
   2   5  10    8.90    1.30
   3  -5  10    3.10    1.30
   3   5  10    3.00    1.10
  -3   5 -10    3.10    1.20
   3   5  10    3.10    1.00
   4  -5  10   85.99    4.60
   4   5  10   94.69    4.40
   4   5  10   91.49    4.60
  -4   5 -10   94.59    4.70
  -5  -6  10   83.49    4.30
  -5  -6  10   76.99    4.50
  -5   6  10   86.89    3.90
  -4  -6  10   17.20    2.20
  -4   6  10   16.30    1.70
  -3  -6  10   -0.20    0.90
  -3   6  10   -0.20    0.70
  -2  -6  10   76.19    4.00
  -2   6  10   77.69    3.50
  -1  -6  10  231.98    8.60
  -1  -6  10  225.68    8.50
  -1   6  10  220.08    8.00
   1   6 -10  221.08    8.40
   0  -6  10    2.00    1.00
   0  -6  10    1.30    0.90
   0   6 -10    1.10    0.80
   0   6  10    3.10    0.90
   0   6  10   -0.20    0.60
   1  -6  10    8.50    1.40
   1  -6  10    8.00    1.40
   1   6  10   10.20    1.30
  -1   6 -10    8.10    1.40
   1   6  10   11.20    1.50
   2  -6  10   21.50    2.30
   2   6  10   22.80    2.00
   2   6  10   19.60    1.90
  -2   6 -10   24.50    2.40
   3  -6  10  118.09    5.40
   3   6  10  112.19    4.80
   3   6  10  110.19    5.00
  -3   6 -10  108.19    5.10
   4  -6  10    7.10    1.60
   4   6  10    9.40    1.70
  -4   6 -10    7.40    1.50
   4   6  10    7.90    1.40
  -4  -7  10  220.48    8.70
  -4   7  10  213.88    7.70
  -3  -7  10   21.00    2.40
  -3   7  10   23.00    1.80
  -2  -7  10  305.07   11.00
   2   7 -10  297.97   13.20
  -2   7  10  299.47   10.20
  -1  -7  10  314.87   11.20
  -1  -7  10  309.77   11.30
  -1   7  10  322.37   10.70
   1   7 -10  316.47   11.30
   0  -7  10  282.87   10.10
   0  -7  10  268.67   10.00
   0   7  10  283.47    9.60
   0   7 -10  269.27    9.90
   1  -7  10   38.40    2.60
   1   7  10   32.40    2.10
  -1   7 -10   31.50    2.50
   1   7  10   31.40    2.20
   2  -7  10  376.56   12.80
   2   7  10  362.16   12.30
  -2   7 -10  340.57   12.60
   2   7  10  360.96   12.00
   3  -7  10   43.20    3.10
  -3   7 -10   49.80    3.20
   3   7  10   49.00    3.00
   3   7  10   44.80    2.70
   4  -7  10  138.49    6.20
   4   7  10  136.99    6.00
  -4   7 -10  137.79    6.20
   4   7  10  139.39    5.80
  -4  -8  10    3.20    1.30
  -4   8  10    4.10    1.00
  -3  -8  10   17.50    2.20
  -3   8  10   17.80    1.60
  -2  -8  10   39.20    2.90
   2   8 -10   41.40    2.90
  -2   8  10   40.00    2.20
  -2   8  10   41.80    2.80
  -1  -8  10   41.80    2.90
  -1   8  10   44.10    2.40
   1   8 -10   47.60    3.00
   0  -8  10   29.00    2.40
   0   8 -10   28.80    2.40
   0   8  10   29.80    2.00
   1  -8  10   13.90    1.80
   1   8  10   18.50    1.70
   1   8  10   17.50    1.80
  -1   8 -10   15.10    1.80
   2  -8  10   30.30    2.50
   2   8  10   27.80    2.00
   2   8  10   29.40    2.20
  -2   8 -10   30.60    2.50
   3  -8  10    4.00    1.30
  -3   8 -10    7.50    1.60
   3   8  10    4.80    1.20
   3   8  10    6.40    1.90
  -4   9  10    7.30    1.00
  -3   9  10  102.59    4.00
  -2   9  10  194.98    7.00
   2   9 -10  199.28    7.90
  -2   9  10  199.58    6.90
  -1  -9  10   -0.40    0.80
  -1   9  10   -0.20    0.60
   1   9 -10   -1.30    0.70
   0  -9  10  102.29    4.60
   0   9  10   89.39    3.90
   0   9 -10   87.69    4.50
   1  -9  10    7.70    1.60
   1   9  10    8.10    1.20
  -1   9 -10    9.20    1.60
   2  -9  10  274.87   10.30
   2   9  10  276.47    9.80
  -2   9 -10  288.07   10.40
   3  -9  10   27.30    2.80
   3   9  10   28.70    2.30
  -3   9 -10   21.20    2.40
  -3  10  10   56.59    2.50
   3  10 -10   53.89    3.60
  -2  10  10  177.28    6.40
  -2  10  10  180.38    6.20
   2  10 -10  180.08    7.40
  -1 -10  10   56.39    3.40
  -1  10  10   54.89    2.60
   1  10 -10   49.10    3.30
  -1  10  10   53.59    2.60
   0 -10  10    7.20    1.50
   0  10  10    7.70    1.10
   0  10 -10   10.20    1.60
   1 -10  10  156.38    6.60
  -1  10 -10  155.98    6.50
   1  10  10  161.58    6.00
   2 -10  10   59.79    3.50
   2  10  10   61.29    3.20
  -2  10 -10   56.89    3.50
   3 -10  10   61.49    3.80
  -3  10 -10   55.89    3.60
   3  10  10   60.89    3.40
  -3  11  10   87.29    3.10
   3  11 -10   79.09    4.50
  -2  11  10   50.29    2.50
  -2  11  10   51.29    2.30
   2  11 -10   51.99    3.40
  -1 -11  10    1.50    1.10
  -1  11  10    1.50    0.60
   1  11 -10    3.30    1.20
  -1  11  10    1.30    0.60
   0 -11  10   77.59    4.10
   0  11  10   73.39    3.30
   0  11 -10   83.79    4.30
   1 -11  10    0.10    0.90
  -1  11 -10    0.20    0.90
   1  11  10   -0.30    0.70
   2 -11  10   28.60    2.50
  -2  11 -10   29.90    2.50
   2  11  10   29.20    2.10
   2  12 -10  280.07   10.70
  -2  12  10  289.67    9.50
  -1  12  10   14.00    1.30
   1  12 -10   14.40    2.10
  -1  12  10   12.80    1.20
   0 -12  10  109.89    5.10
   0  12  10  101.79    4.00
   0  12 -10  105.49    5.10
   1 -12  10    0.10    0.90
  -1  12 -10    1.10    1.00
   1  12  10    0.10    0.70
  -4   0  11   -0.50    0.90
  -4   0  11    0.10    0.70
  -3   0  11    9.50    1.60
  -2   0  11    0.30    0.80
  -1   0  11    2.00    1.00
   0   0  11    0.00    0.80
   0   0  11    0.20    0.80
   1   0  11    2.10    1.00
   1   0  11    1.40    0.90
   2   0  11    0.80    0.90
   2   0  11   -0.70    0.80
   3   0  11  172.48    7.20
   3   0  11  184.98    7.40
  -4  -1  11   55.69    3.00
  -4  -1  11   51.79    3.40
  -4   1  11   54.99    3.40
  -4   1  11   54.79    2.70
  -3  -1  11   36.70    2.80
  -3   1  11   45.50    2.90
  -2  -1  11  155.28    6.40
  -2   1  11  159.38    6.40
  -1  -1  11  373.96   13.00
  -1  -1  11  379.56   12.90
  -1   1  11  363.56   12.80
   0  -1  11   30.70    2.50
   0  -1  11   36.10    2.60
   0   1  11   37.20    2.50
   0   1  11   33.60    2.50
   1  -1  11  269.07    9.70
   1  -1  11  259.67    9.60
   1   1  11  261.47    9.60
   1   1  11  257.97    9.50
   2  -1  11  145.99    6.10
   2  -1  11  129.09    6.00
   2   1  11  150.28    6.10
   2   1  11  142.19    6.00
   3  -1  11  138.19    6.10
   3  -1  11  137.19    6.10
   3   1  11  145.99    6.20
   3   1  11  139.19    6.10
  -4  -2  11   11.70    1.90
  -4  -2  11   13.20    1.60
  -4   2  11    9.70    1.20
  -4   2  11   14.80    1.90
  -3  -2  11  222.68    8.50
  -3   2  11  212.08    8.20
  -3   2  11  217.08    7.50
  -2  -2  11   43.60    3.00
  -2   2  11   47.70    2.90
  -1  -2  11  108.69    4.90
  -1  -2  11  105.99    4.90
  -1   2  11  101.79    4.70
   0  -2  11  114.79    5.20
   0  -2  11  113.59    5.20
   0   2  11  113.69    5.10
   0   2  11  118.59    5.10
   1  -2  11  102.19    4.90
   1  -2  11  113.89    5.10
   1   2  11  109.39    4.90
   1   2  11  103.79    4.80
   2  -2  11  108.19    5.00
   2  -2  11  104.99    5.00
   2   2  11  101.69    4.80
   2   2  11  105.09    4.80
   3  -2  11   41.90    3.10
   3  -2  11   45.40    3.20
   3   2  11   50.69    3.20
   3   2  11   53.29    3.20
  -4  -3  11  295.47   10.80
  -4   3  11  283.37   10.30
  -4   3  11  280.77    9.20
  -3  -3  11   52.99    3.30
  -3   3  11   51.49    3.10
  -3   3  11   49.10    2.40
  -2  -3  11   12.10    1.80
  -2   3  11    6.40    1.30
  -1  -3  11   53.29    3.40
  -1  -3  11   55.59    3.30
  -1   3  11   60.99    3.20
   0  -3  11    7.50    1.40
   0  -3  11    7.40    1.40
   0   3  11   12.50    1.70
   0   3  11    9.20    1.50
   1  -3  11   13.40    1.90
   1  -3  11   11.80    1.70
   1   3  11   11.40    1.60
   1   3  11   13.10    1.70
   2  -3  11   63.69    3.60
   2  -3  11   58.39    3.50
   2   3  11   56.59    3.30
   2   3  11   59.39    3.50
   3  -3  11   26.80    2.80
   3  -3  11   22.50    2.40
   3   3  11   26.20    2.60
   3   3  11   26.50    2.50
  -4  -4  11  182.68    7.60
  -4   4  11  179.68    7.10
  -3  -4  11   13.20    1.90
  -3   4  11   15.60    1.10
  -3   4  11   15.20    1.80
  -2  -4  11   66.59    3.70
  -2   4  11   63.29    3.40
  -1  -4  11    3.00    1.10
  -1  -4  11    0.90    1.00
  -1   4  11    1.00    0.80
   0  -4  11  133.29    5.70
   0  -4  11  133.59    5.70
   0   4  11  128.59    5.40
   0   4  11  127.99    5.50
   1  -4  11  108.09    5.10
   1  -4  11  111.19    5.10
   1   4  11   99.99    4.70
   1   4  11  106.39    4.70
   2  -4  11   27.90    2.50
   2  -4  11   29.40    2.50
   2   4  11   29.50    2.30
   2   4  11   30.10    2.40
   3  -4  11   11.60    1.90
   3   4  11   12.50    1.70
   3   4  11   12.20    1.80
  -4  -5  11   40.10    3.20
  -4   5  11   41.50    2.70
  -3  -5  11  519.55   17.70
  -3   5  11  518.95   17.00
  -2  -5  11  177.88    7.40
  -2   5  11  181.08    6.00
  -2   5  11  187.78    7.00
  -1  -5  11  283.37   10.30
  -1  -5  11  284.67   10.30
  -1   5  11  267.97    9.70
   0  -5  11  633.84   20.80
   0  -5  11  641.14   20.90
   0   5  11  634.44   20.50
   0   5  11  630.74   20.50
   1  -5  11  405.96   14.30
   1  -5  11  411.86   14.20
   1   5  11  412.86   13.90
   1   5  11  412.76   13.80
   2  -5  11  277.27   10.30
   2   5  11  276.27   10.00
   2   5  11  278.07    9.90
   3  -5  11  269.97   10.20
   3   5  11  269.17    9.70
   3   5  11  261.07    9.90
  -3  -6  11    0.50    0.90
  -3   6  11    0.90    0.80
  -2  -6  11  131.09    6.00
  -2   6  11  136.49    5.50
  -1  -6  11  100.79    4.90
  -1  -6  11  102.69    5.00
  -1   6  11  110.09    4.60
   0  -6  11    3.60    1.30
   0  -6  11    3.00    1.10
   0   6  11    4.30    1.00
   1  -6  11    3.30    1.20
   1   6  11    2.50    1.00
   1   6  11    1.90    0.90
   2  -6  11   54.19    3.40
   2   6  11   52.79    3.10
  -2   6 -11   53.09    3.40
   2   6  11   52.89    3.00
   3  -6  11   12.10    1.90
  -3   6 -11   17.80    2.30
   3   6  11   15.60    2.00
   3   6  11   14.70    1.80
  -3  -7  11  213.48    8.70
  -3   7  11  215.88    7.80
  -2  -7  11   48.20    3.20
  -2   7  11   42.30    2.60
  -1  -7  11   60.89    3.70
  -1  -7  11   60.79    3.70
  -1   7  11   65.69    3.20
   0  -7  11   12.60    1.90
   0   7  11   14.30    1.60
   0   7 -11   14.40    2.60
   1  -7  11  174.58    7.10
  -1   7 -11  168.38    7.10
   1   7  11  167.88    6.60
   1   7  11  175.78    6.60
   2  -7  11   15.60    2.00
  -2   7 -11   13.80    2.00
   2   7  11   14.50    1.80
   2   7  11   15.30    1.70
  -3   8  11    8.20    1.30
  -2   8  11  309.17   10.50
  -1  -8  11   -0.50    0.90
  -1   8  11   -0.40    0.70
   0  -8  11    4.80    1.40
   0   8  11    4.90    1.10
   0   8 -11    5.40    1.30
   1  -8  11   30.30    2.80
  -1   8 -11   28.30    2.50
   1   8  11   24.10    2.10
   2  -8  11  202.18    8.10
   2   8  11  199.18    7.60
  -2   8 -11  195.18    8.00
  -2   9  11    0.10    0.70
  -1  -9  11  200.88    8.10
  -1   9  11  191.88    7.10
   1   9 -11  203.48    8.10
   0  -9  11  335.47   11.90
   0   9 -11  314.27   11.80
   0   9  11  330.07   11.00
   1  -9  11   57.59    3.60
  -1   9 -11   60.89    3.60
   1   9  11   59.59    3.20
  -1 -10  11  124.79    5.80
   1  10 -11  119.99    5.80
  -1  10  11  125.69    4.90
   0 -10  11    6.80    1.60
   0  10 -11    5.20    1.40
   0  10  11    6.20    1.10
  -3   0  12    1.00    1.00
  -2   0  12  195.98    7.80
  -1   0  12    0.20    0.80
   0   0  12   36.50    2.70
   0   0  12   39.10    2.80
   1   0  12    1.00    1.00
   1   0  12    0.80    1.00
   2   0  12  128.79    5.70
   2   0  12  119.19    5.70
  -3  -1  12   34.20    2.80
  -3   1  12   29.90    2.50
  -2  -1  12  100.99    4.90
  -2   1  12   98.79    4.80
  -1  -1  12   10.90    1.70
  -1   1  12   10.50    1.70
   0  -1  12   18.60    2.10
   0  -1  12   17.70    2.20
   0   1  12   17.10    2.00
   0   1  12   18.40    2.10
   1  -1  12   36.40    2.80
   1  -1  12   39.20    2.90
   1   1  12   35.70    2.80
   1   1  12   41.80    2.80
   2  -1  12   28.60    2.50
   2  -1  12   29.50    2.60
   2   1  12   28.40    2.50
   2   1  12   31.50    2.60
  -3  -2  12   31.10    2.70
  -3   2  12   27.90    2.50
  -3   2  12   29.30    1.90
  -2  -2  12   19.00    2.30
  -2   2  12   25.60    2.40
  -1  -2  12    0.70    1.00
  -1   2  12    0.30    0.90
   0  -2  12   31.30    2.50
   0  -2  12   28.80    2.50
   0   2  12   28.80    2.30
   0   2  12   31.20    2.50
   1  -2  12    1.70    1.00
   1  -2  12    1.00    0.90
   1   2  12    1.70    1.00
   1   2  12    1.10    1.00
   2  -2  12  116.49    5.30
   2  -2  12  110.89    5.30
   2   2  12  100.59    5.10
   2   2  12  111.09    5.10
  -2  -3  12   13.50    1.90
  -2   3  12   12.50    1.80
  -1  -3  12  438.36   15.10
  -1   3  12  434.06   14.80
   0  -3  12  138.09    6.10
   0  -3  12  139.99    6.10
   0   3  12  138.59    5.90
   0   3  12  141.39    6.00
   1  -3  12  144.19    6.20
   1  -3  12  141.49    6.10
   1   3  12  130.79    5.90
   1   3  12  135.29    5.80
   2  -3  12    1.00    1.10
   2  -3  12    1.70    1.10
   2   3  12    0.40    0.90
   2   3  12   -0.40    0.90
  -2  -4  12    7.20    1.60
  -2   4  12    7.60    1.00
  -2   4  12    5.80    1.30
  -1  -4  12   34.70    2.70
  -1   4  12   33.00    2.50
   0  -4  12    0.60    1.00
   0  -4  12   -0.10    0.90
   0   4  12    0.20    0.80
   1  -4  12   -0.50    0.90
   1  -4  12    0.00    0.90
   1   4  12   -0.70    0.80
   1   4  12    0.80    0.90
  -2  -5  12   90.39    4.70
  -2   5  12   90.79    3.20
  -2   5  12   88.19    4.30
  -1  -5  12   11.90    1.90
  -1   5  12   10.50    1.60
   0  -5  12   44.20    3.10
   0  -5  12   45.50    3.20
   0   5  12   43.60    2.80
   1  -5  12    0.30    1.00
   1  -5  12   -0.50    1.00
   1   5  12    0.40    0.90
   1   5  12   -0.50    0.80
  -1  -6  12   -0.30    0.90
  -1   6  12   -0.30    0.70
  -1   6  12    0.30    0.40
   0  -6  12   27.30    2.70
   0   6  12   24.00    2.20
_computing_structure_solution     'SHELXT 2014/4 (Sheldrick, 2014)'
;
_shelx_hkl_checksum     30280
_shelx_res_file
;
TITL solve14_a.res in P2(1)/n
    natiron.res
    created by SHELXL-2017/1 at 14:50:57 on 08-May-2018
REM Old TITL solve14 in P2(1)/n
REM SHELXT solution in P2(1)/n
REM R1 0.047, Rweak 0.003, Alpha 0.030, Orientation as input
REM Formula found by SHELXT: C6 O9 Na2 S2
CELL 0.71073 6.8156 16.1449 9.587 90 92.727 90
ZERR 4 0.0007 0.0015 0.0009 0 0.002 0
LATT 1
SYMM 0.5-X,0.5+Y,0.5-Z
SFAC C H Na O S
UNIT 24 24 8 36 8
EQIV $1 2-X,1-Y,1-Z
EQIV $2 -1+X,+Y,+Z
EQIV $3 1-X,1-Y,1-Z
L.S. 5
PLAN  5
SIZE 0.448 0.163 0.13
TEMP -173.16
HTAB O1 O3_$1
HTAB O2 O4_$3
HTAB O9 O2_$3
HTAB O9 O7_$2
CONN 4 S1
CONN 6 1.86 Na2
BOND $H
LIST 6
CONF
fmap 2
acta
REM <olex2.extras>
REM <HklSrc "%.\\NaTiron.hkl">
REM </olex2.extras>
WGHT    0.040600    0.613300
FVAR       0.47745
S1    5    0.749340    0.475813    0.824220    11.00000    0.00802    0.00652 =
         0.00529   -0.00033   -0.00004   -0.00008
S2    5    0.782896    0.286285    0.356051    11.00000    0.00871    0.00549 =
         0.00574    0.00022   -0.00007    0.00048
NA1   3    0.522116    0.156094    0.557296    11.00000    0.00923    0.01049 =
         0.01093   -0.00139   -0.00010    0.00032
NA2   3    0.529778    0.358656    0.071303    11.00000    0.00926    0.00993 =
         0.00787    0.00044   -0.00020    0.00040
O1    4    0.778625    0.449132    0.210435    11.00000    0.01367    0.00900 =
         0.00599    0.00136    0.00057   -0.00207
H1    2    0.834058    0.491288    0.183985    11.00000    0.02642
O2    4    0.728325    0.604431    0.336129    11.00000    0.01517    0.00720 =
         0.00814    0.00302   -0.00287   -0.00122
AFIX 147
H2    2    0.646843    0.597179    0.268721    11.00000   -1.50000
AFIX   0
O3    4    0.933521    0.439882    0.880578    11.00000    0.01048    0.01083 =
         0.00913    0.00065   -0.00178    0.00223
O4    4    0.578245    0.427957    0.863490    11.00000    0.01109    0.01215 =
         0.00791    0.00172    0.00086   -0.00348
O5    4    0.732530    0.563589    0.856742    11.00000    0.01102    0.00709 =
         0.01002   -0.00179    0.00073    0.00050
O6    4    0.786626    0.226452    0.470324    11.00000    0.01132    0.00726 =
         0.00808    0.00238    0.00034    0.00081
O7    4    0.963896    0.284078    0.279461    11.00000    0.01159    0.01107 =
         0.00871    0.00032    0.00310    0.00222
O8    4    0.605067    0.281356    0.267237    11.00000    0.01182    0.00952 =
         0.00907    0.00053   -0.00285   -0.00095
O9    4    0.262745    0.240887    0.492098    11.00000    0.01353    0.01141 =
         0.00950   -0.00028   -0.00066    0.00120
H9A   2    0.256105    0.281435    0.542400    11.00000    0.04249
H9B   2    0.204663    0.251451    0.419368    11.00000    0.03679
C1    1    0.766329    0.456344    0.352614    11.00000    0.00657    0.00904 =
         0.00648    0.00071   -0.00003   -0.00087
C2    1    0.741892    0.533706    0.415041    11.00000    0.00716    0.00690 =
         0.00926    0.00208   -0.00035   -0.00060
C3    1    0.737891    0.539882    0.559363    11.00000    0.00729    0.00737 =
         0.00997   -0.00001    0.00028   -0.00077
AFIX  43
H3    2    0.723889    0.592459    0.602256    11.00000   -1.20000
AFIX   0
C4    1    0.754454    0.468839    0.640624    11.00000    0.00681    0.00909 =
         0.00588    0.00031   -0.00007   -0.00067
C5    1    0.770383    0.390846    0.580307    11.00000    0.00792    0.00803 =
         0.00855    0.00133    0.00040   -0.00017
AFIX  43
H5    2    0.778109    0.342517    0.636828    11.00000   -1.20000
AFIX   0
C6    1    0.774763    0.385013    0.436236    11.00000    0.00654    0.00640 =
         0.00873   -0.00074    0.00019    0.00037
HKLF 4
REM  solve14_a.res in P2(1)/n
REM R1 =  0.0232 for    2340 Fo > 4sig(Fo)  and  0.0248 for all    2485 data
REM    185 parameters refined using      0 restraints
END
WGHT      0.0406      0.5987
REM Highest difference peak  0.435,  deepest hole -0.426,  1-sigma level  0.070
Q1    1   0.7678  0.4208  0.3986  11.00000  0.05    0.44
Q2    1   0.7506  0.4728  0.7345  11.00000  0.05    0.43
Q3    1   0.7678  0.4982  0.3819  11.00000  0.05    0.40
Q4    1   0.7904  0.2546  0.4208  11.00000  0.05    0.40
Q5    1   0.7789  0.3400  0.3957  11.00000  0.05    0.40
;
_shelx_res_checksum     82297
data_NH4Tiron
_database_code_depnum_ccdc_archive 'CCDC 1811387'
_audit_creation_method     'SHELXL-2014/7'
_chemical_name_systematic
;
Diammonium 4,5-dihydroxybenzene-1,3-disulfonate monohydrate
;
_chemical_name_common     'NH4 Tiron'
_chemical_formula_moiety     '2(N H4 +), C6 H4 O8 S2 2-, H2 O'
_chemical_formula_sum     'C6 H14 N2 O9 S2'
_chemical_formula_iupac     '2N H4 +, C6 H4 O8 S2 2-, H2 O'
_chemical_formula_weight     322.31
_chemical_melting_point     ?
_shelx_space_group_comment
;
The symmetry employed for this shelxl refinement is uniquely defined
by the following loop, which should always be used as a source of
symmetry information in preference to the above space-group names.
They are only intended as comments.
;
_space_group_crystal_system     orthorhombic
_space_group_name_H-M_alt     'P b c a'
_space_group_name_Hall     '-P 2ac 2ab'
loop_
    _space_group_symop_operation_xyz
    'x, y, z'
    '-x+1/2, -y, z+1/2'
    '-x, y+1/2, -z+1/2'
    'x+1/2, -y+1/2, -z'
    '-x, -y, -z'
    'x-1/2, y, -z-1/2'
    'x, -y-1/2, z-1/2'
    '-x-1/2, y-1/2, z'
_cell_length_a     6.5023(15)
_cell_length_b     18.779(4)
_cell_length_c     20.236(4)
_cell_angle_alpha     90
_cell_angle_beta     90
_cell_angle_gamma     90
_cell_volume     2470.9(9)
_cell_formula_units_Z     8
_cell_measurement_reflns_used     511
_cell_measurement_theta_min     2.959
_cell_measurement_theta_max     21.015
_cell_measurement_temperature     100
_exptl_crystal_description     plank
_exptl_crystal_colour     colorless
_exptl_crystal_size_max     0.095
_exptl_crystal_size_mid     0.05
_exptl_crystal_size_min     0.035
_exptl_crystal_density_diffrn     1.733
_exptl_crystal_density_meas     ?
_exptl_crystal_density_method     ?
_exptl_crystal_F_000     1344
_exptl_absorpt_coefficient_mu     0.477
_exptl_absorpt_correction_type     multi-scan
_exptl_absorpt_process_details
;
(SADABS; Bruker, 2014)
;
_shelx_estimated_absorpt_T_min     0.956
_shelx_estimated_absorpt_T_max     0.983
_exptl_absorpt_correction_T_min     0.6629
_exptl_absorpt_correction_T_max     0.7456
_diffrn_ambient_temperature     100
_diffrn_radiation_type     MoK\a
_diffrn_radiation_wavelength     0.71073
_diffrn_radiation_monochromator     graphite
_diffrn_measurement_device_type     'Bruker APEXII'
_diffrn_measurement_device     'CCD area detector'
_diffrn_measurement_method     '\w and \f scans'
_diffrn_detector_area_resol_mean     8.333
_diffrn_reflns_number     12544
_diffrn_reflns_av_R_equivalents     0.1471
_diffrn_reflns_theta_min     2.013
_diffrn_reflns_theta_max     25.339
_diffrn_reflns_theta_full     25.242
_diffrn_measured_fraction_theta_max     1.000
_diffrn_measured_fraction_theta_full     1.000
_diffrn_reflns_limit_h_min     -7
_diffrn_reflns_limit_h_max     7
_diffrn_reflns_limit_k_min     -22
_diffrn_reflns_limit_k_max     22
_diffrn_reflns_limit_l_min     -15
_diffrn_reflns_limit_l_max     24
_diffrn_standards_number     0
_refine_special_details     ?
_reflns_number_total     2255
_reflns_number_gt     1354
_reflns_threshold_expression     'I > 2\s(I)'
_refine_ls_structure_factor_coef     Fsqd
_refine_ls_matrix_type     full
_refine_ls_R_factor_all     0.1106
_refine_ls_R_factor_gt     0.0545
_refine_ls_wR_factor_gt     0.1064
_refine_ls_wR_factor_ref     0.1271
_refine_ls_goodness_of_fit_ref     1.011
_refine_ls_restrained_S_all     1.019
_refine_ls_number_reflns     2255
_refine_ls_number_parameters     204
_refine_ls_number_restraints     23
_refine_ls_hydrogen_treatment     mixed
_refine_ls_weighting_scheme     calc
_refine_ls_weighting_details
              'w=1/[\s^2^(Fo^2^)+(0.0411P)^2^+0.6346P] where P=(Fo^2^+2Fc^2^)/3'
_atom_sites_solution_hydrogens     mixed
_atom_sites_solution_primary     ?
_atom_sites_solution_secondary     ?
_refine_ls_shift/su_max     0.000
_refine_ls_shift/su_mean     0.000
_refine_diff_density_max     0.417
_refine_diff_density_min     -0.531
_refine_ls_extinction_method     none
_refine_ls_extinction_coef     .
loop_
    _atom_type_symbol
    _atom_type_description
    _atom_type_scat_dispersion_real
    _atom_type_scat_dispersion_imag
    _atom_type_scat_source
    'C' 'C' 0.0033 0.0016
                         'International Tables Vol C Tables 4.2.6.8 and 6.1.1.4'
    'H' 'H' 0.0000 0.0000
                         'International Tables Vol C Tables 4.2.6.8 and 6.1.1.4'
    'N' 'N' 0.0061 0.0033
                         'International Tables Vol C Tables 4.2.6.8 and 6.1.1.4'
    'O' 'O' 0.0106 0.0060
                         'International Tables Vol C Tables 4.2.6.8 and 6.1.1.4'
    'S' 'S' 0.1246 0.1234
                         'International Tables Vol C Tables 4.2.6.8 and 6.1.1.4'
_computing_data_collection
;
APEX2 (Bruker, 2014)
;
_computing_cell_refinement
;
SAINT (Bruker, 2014)
;
_computing_data_reduction
;
SAINT (Bruker, 2014)
;
_computing_structure_solution
;
SHELXS97 (Sheldrick, 2008)
;
_computing_structure_refinement
;
SHELXL (Sheldrick, 2015)
;
_computing_molecular_graphics
;
<i>OLEX2</i> (Dolomanov <i>et al.</i>,  2009)
;
_computing_publication_material
;
<i>OLEX2</i> (Dolomanov <i>et al.</i>,  2009)
;
loop_
    _atom_site_type_symbol
    _atom_site_label
    _atom_site_fract_x
    _atom_site_fract_y
    _atom_site_fract_z
    _atom_site_U_iso_or_equiv
    _atom_site_adp_type
    _atom_site_calc_flag
    _atom_site_occupancy
    _atom_site_disorder_assembly
    _atom_site_disorder_group
    S S1 0.29066(17) 0.42273(6) 0.34618(5) 0.0132(3) Uani d 1 . .
    S S2 0.26230(17) 0.69952(6) 0.42150(6) 0.0154(3) Uani d 1 . .
    O O1 0.2580(5) 0.72630(16) 0.27192(15) 0.0216(8) Uani d 1 . .
    H H1 0.224751 0.751861 0.304271 0.032 Uiso calc 1 . .
    O O2 0.2771(5) 0.62901(17) 0.17777(13) 0.0175(7) Uani d 1 . .
    H H2 0.270116 0.594058 0.151957 0.026 Uiso calc 1 . .
    O O3 0.0895(5) 0.41015(16) 0.37651(14) 0.0184(8) Uani d 1 . .
    O O4 0.4555(5) 0.41571(16) 0.39574(14) 0.0152(7) Uani d 1 . .
    O O5 0.3278(5) 0.38099(17) 0.28738(14) 0.0199(8) Uani d 1 . .
    O O6 0.2038(5) 0.66240(16) 0.48126(15) 0.0193(8) Uani d 1 . .
    O O7 0.4689(5) 0.72999(17) 0.42551(15) 0.0209(8) Uani d 1 . .
    O O8 0.1134(5) 0.75262(17) 0.39943(16) 0.0234(8) Uani d 1 . .
    C C1 0.2691(7) 0.6571(2) 0.2915(2) 0.0127(10) Uani d 1 . .
    C C2 0.2800(7) 0.6052(3) 0.2418(2) 0.0152(11) Uani d 1 . .
    C C3 0.2921(7) 0.5343(2) 0.2580(2) 0.0129(10) Uani d 1 . .
    H H3 0.301928 0.499446 0.224165 0.015 Uiso calc 1 . .
    C C4 0.2901(7) 0.5134(2) 0.3242(2) 0.0119(10) Uani d 1 . .
    C C5 0.2797(7) 0.5640(2) 0.3741(2) 0.0138(10) Uani d 1 . .
    H H5 0.279726 0.549780 0.419125 0.017 Uiso calc 1 . .
    C C6 0.2694(6) 0.6352(2) 0.3576(2) 0.0115(9) Uani d 1 . .
    O O9 0.7831(5) 0.51345(17) 0.41197(17) 0.0209(8) Uani d 1 . .
    H H9A 0.883(5) 0.487(2) 0.401(2) 0.031 Uiso d 1 . .
    H H9B 0.684(5) 0.483(2) 0.410(2) 0.031 Uiso d 1 . .
    N N1 0.7375(6) 0.8117(2) 0.34433(18) 0.0172(9) Uani d 1 . .
    H H1A 0.853(4) 0.829(2) 0.3686(17) 0.026 Uiso d 1 . .
    H H1B 0.707(6) 0.8458(17) 0.3109(15) 0.026 Uiso d 1 . .
    H H1C 0.762(6) 0.7691(14) 0.3204(17) 0.026 Uiso d 1 . .
    H H1D 0.620(4) 0.804(2) 0.3718(16) 0.026 Uiso d 1 . .
    N N2 0.7621(6) 0.6433(2) 0.49080(17) 0.0159(9) Uani d 1 . .
    H H2A 0.767(6) 0.5981(13) 0.4675(17) 0.024 Uiso d 1 . .
    H H2B 0.673(5) 0.6738(18) 0.4648(16) 0.024 Uiso d 1 . .
    H H2C 0.895(4) 0.664(2) 0.4954(19) 0.024 Uiso d 1 . .
    H H2D 0.698(6) 0.634(2) 0.5323(12) 0.024 Uiso d 1 . .
loop_
    _atom_site_aniso_label
    _atom_site_aniso_U_11
    _atom_site_aniso_U_22
    _atom_site_aniso_U_33
    _atom_site_aniso_U_12
    _atom_site_aniso_U_13
    _atom_site_aniso_U_23
    S1 0.0118(5) 0.0115(6) 0.0162(6) 0.0002(5) -0.0002(5) -0.0014(5)
    S2 0.0156(6) 0.0120(6) 0.0186(6) 0.0004(5) -0.0001(5) -0.0024(5)
    O1 0.028(2) 0.0126(18) 0.0244(18) 0.0027(16) 0.0000(17) -0.0008(14)
    O2 0.0188(18) 0.0202(19) 0.0135(15) 0.0027(16) 0.0001(15) 0.0018(14)
    O3 0.0134(18) 0.016(2) 0.0258(18) -0.0042(14) 0.0062(14) 0.0024(15)
    O4 0.0136(17) 0.0127(19) 0.0194(16) 0.0014(14) -0.0035(13) 0.0004(14)
    O5 0.032(2) 0.0115(18) 0.0158(17) 0.0028(15) -0.0010(15) -0.0042(14)
    O6 0.024(2) 0.0156(19) 0.0185(17) 0.0012(15) 0.0059(15) -0.0035(14)
    O7 0.0184(18) 0.020(2) 0.0239(18) -0.0051(14) 0.0004(15) -0.0033(15)
    O8 0.022(2) 0.019(2) 0.0291(18) 0.0111(16) -0.0067(17) 0.0004(16)
    C1 0.006(2) 0.011(2) 0.021(2) 0.0002(19) 0.005(2) 0.0040(19)
    C2 0.008(2) 0.021(3) 0.016(2) -0.002(2) -0.006(2) 0.005(2)
    C3 0.011(2) 0.013(2) 0.014(2) 0.002(2) 0.0008(19) -0.005(2)
    C4 0.009(2) 0.008(3) 0.018(2) -0.0018(19) -0.002(2) 0.0014(19)
    C5 0.008(2) 0.017(3) 0.017(2) -0.001(2) -0.0017(19) 0.004(2)
    C6 0.006(2) 0.011(2) 0.017(2) -0.0003(18) -0.001(2) 0.0023(19)
    O9 0.0136(18) 0.020(2) 0.0290(19) -0.0020(15) -0.0015(16) -0.0015(16)
    N1 0.014(2) 0.018(2) 0.019(2) -0.0015(18) -0.0003(19) -0.0002(18)
    N2 0.019(2) 0.015(2) 0.014(2) 0.0006(19) 0.0029(19) 0.0010(17)
_geom_special_details
;
 All esds (except the esd in the dihedral angle between two l.s. planes)
 are estimated using the full covariance matrix.  The cell esds are taken
 into account individually in the estimation of esds in distances, angles
 and torsion angles; correlations between esds in cell parameters are only
 used when they are defined by crystal symmetry.  An approximate (isotropic)
 treatment of cell esds is used for estimating esds involving l.s. planes.
;
loop_
    _geom_bond_atom_site_label_1
    _geom_bond_atom_site_label_2
    _geom_bond_site_symmetry_2
    _geom_bond_distance
    _geom_bond_publ_flag
    S1 O3 . 1.464(3) ?
    S1 O4 . 1.474(3) ?
    S1 O5 . 1.445(3) ?
    S1 C4 . 1.760(4) ?
    S2 O6 . 1.447(3) ?
    S2 O7 . 1.462(3) ?
    S2 O8 . 1.460(3) ?
    S2 C6 . 1.770(4) ?
    O1 H1 . 0.8400 ?
    O1 C1 . 1.361(5) ?
    O2 H2 . 0.8400 ?
    O2 C2 . 1.370(5) ?
    C1 C2 . 1.402(6) ?
    C1 C6 . 1.401(6) ?
    C2 C3 . 1.373(6) ?
    C3 H3 . 0.9500 ?
    C3 C4 . 1.396(6) ?
    C4 C5 . 1.388(6) ?
    C5 H5 . 0.9500 ?
    C5 C6 . 1.378(6) ?
    O9 H9A . 0.849(19) ?
    O9 H9B . 0.861(19) ?
    N1 H1A . 0.951(18) ?
    N1 H1B . 0.954(17) ?
    N1 H1C . 0.949(17) ?
    N1 H1D . 0.956(17) ?
    N2 H2A . 0.972(17) ?
    N2 H2B . 0.969(17) ?
    N2 H2C . 0.948(17) ?
    N2 H2D . 0.955(17) ?
loop_
    _geom_angle_atom_site_label_1
    _geom_angle_atom_site_label_2
    _geom_angle_atom_site_label_3
    _geom_angle_site_symmetry_1
    _geom_angle_site_symmetry_3
    _geom_angle
    _geom_angle_publ_flag
    O3 S1 O4 . . 110.49(18) ?
    O3 S1 C4 . . 105.1(2) ?
    O4 S1 C4 . . 105.1(2) ?
    O5 S1 O3 . . 114.01(19) ?
    O5 S1 O4 . . 112.96(19) ?
    O5 S1 C4 . . 108.5(2) ?
    O6 S2 O7 . . 112.6(2) ?
    O6 S2 O8 . . 114.2(2) ?
    O6 S2 C6 . . 106.75(19) ?
    O7 S2 C6 . . 106.47(19) ?
    O8 S2 O7 . . 111.0(2) ?
    O8 S2 C6 . . 105.1(2) ?
    C1 O1 H1 . . 109.5 ?
    C2 O2 H2 . . 109.5 ?
    O1 C1 C2 . . 117.3(4) ?
    O1 C1 C6 . . 123.9(4) ?
    C6 C1 C2 . . 118.8(4) ?
    O2 C2 C1 . . 116.8(4) ?
    O2 C2 C3 . . 122.9(4) ?
    C3 C2 C1 . . 120.3(4) ?
    C2 C3 H3 . . 119.9 ?
    C2 C3 C4 . . 120.1(4) ?
    C4 C3 H3 . . 119.9 ?
    C3 C4 S1 . . 121.0(3) ?
    C5 C4 S1 . . 118.6(3) ?
    C5 C4 C3 . . 120.4(4) ?
    C4 C5 H5 . . 120.3 ?
    C6 C5 C4 . . 119.4(4) ?
    C6 C5 H5 . . 120.3 ?
    C1 C6 S2 . . 119.8(3) ?
    C5 C6 S2 . . 119.1(3) ?
    C5 C6 C1 . . 121.0(4) ?
    H9A O9 H9B . . 100(3) ?
    H1A N1 H1B . . 108(3) ?
    H1A N1 H1C . . 114(3) ?
    H1A N1 H1D . . 112(3) ?
    H1B N1 H1C . . 104(3) ?
    H1B N1 H1D . . 110(3) ?
    H1C N1 H1D . . 108(3) ?
    H2A N2 H2B . . 106(3) ?
    H2A N2 H2C . . 112(3) ?
    H2A N2 H2D . . 106(3) ?
    H2B N2 H2C . . 111(3) ?
    H2B N2 H2D . . 109(3) ?
    H2C N2 H2D . . 113(3) ?
loop_
    _geom_torsion_atom_site_label_1
    _geom_torsion_atom_site_label_2
    _geom_torsion_atom_site_label_3
    _geom_torsion_atom_site_label_4
    _geom_torsion_site_symmetry_1
    _geom_torsion_site_symmetry_2
    _geom_torsion_site_symmetry_3
    _geom_torsion_site_symmetry_4
    _geom_torsion
    _geom_torsion_publ_flag
    S1 C4 C5 C6 . . . . -177.0(3) ?
    O1 C1 C2 O2 . . . . -0.4(6) ?
    O1 C1 C2 C3 . . . . 179.8(4) ?
    O1 C1 C6 S2 . . . . -1.8(6) ?
    O1 C1 C6 C5 . . . . 179.6(4) ?
    O2 C2 C3 C4 . . . . -178.6(4) ?
    O3 S1 C4 C3 . . . . -112.9(4) ?
    O3 S1 C4 C5 . . . . 64.7(4) ?
    O4 S1 C4 C3 . . . . 130.5(4) ?
    O4 S1 C4 C5 . . . . -51.9(4) ?
    O5 S1 C4 C3 . . . . 9.4(4) ?
    O5 S1 C4 C5 . . . . -173.0(3) ?
    O6 S2 C6 C1 . . . . 163.6(3) ?
    O6 S2 C6 C5 . . . . -17.8(4) ?
    O7 S2 C6 C1 . . . . -76.0(4) ?
    O7 S2 C6 C5 . . . . 102.6(4) ?
    O8 S2 C6 C1 . . . . 41.9(4) ?
    O8 S2 C6 C5 . . . . -139.5(4) ?
    C1 C2 C3 C4 . . . . 1.1(6) ?
    C2 C1 C6 S2 . . . . 178.4(3) ?
    C2 C1 C6 C5 . . . . -0.2(6) ?
    C2 C3 C4 S1 . . . . 176.4(4) ?
    C2 C3 C4 C5 . . . . -1.2(7) ?
    C3 C4 C5 C6 . . . . 0.6(6) ?
    C4 C5 C6 S2 . . . . -178.5(3) ?
    C4 C5 C6 C1 . . . . 0.1(6) ?
    C6 C1 C2 O2 . . . . 179.3(4) ?
    C6 C1 C2 C3 . . . . -0.4(6) ?
loop_
    _geom_hbond_atom_site_label_D
    _geom_hbond_atom_site_label_H
    _geom_hbond_atom_site_label_A
    _geom_hbond_site_symmetry_A
    _geom_hbond_distance_DH
    _geom_hbond_distance_HA
    _geom_hbond_distance_DA
    _geom_hbond_angle_DHA
    _geom_hbond_publ_flag
    O1 H1 O5 8_665 0.84 2.47 2.974(4) 119.2 yes
    O1 H1 O8 . 0.84 2.06 2.790(4) 145.5 yes
    O2 H2 O9 6_556 0.84 1.99 2.830(5) 174.1 yes
    O9 H9A O3 1_655 0.849(19) 2.03(2) 2.871(5) 171(5) yes
    O9 H9B O4 . 0.861(19) 1.97(2) 2.831(4) 174(5) yes
    N1 H1A O4 8_765 0.951(18) 2.13(3) 2.980(5) 148(3) yes
    N1 H1A O8 1_655 0.951(18) 2.30(4) 2.907(5) 121(3) yes
    N1 H1B O5 3_655 0.954(17) 2.11(2) 2.996(5) 155(3) yes
    N1 H1C O1 6_656 0.949(17) 2.03(3) 2.850(5) 143(3) yes
    N1 H1C O2 6_656 0.949(17) 2.63(3) 3.470(5) 147(3) yes
    N1 H1D O3 8_665 0.956(17) 2.41(4) 2.891(5) 111(3) yes
    N1 H1D O7 . 0.956(17) 2.02(3) 2.847(5) 143(3) yes
    N2 H2A O9 . 0.972(17) 1.949(19) 2.917(5) 174(3) yes
    N2 H2B O7 . 0.969(17) 1.874(19) 2.834(5) 171(3) yes
    N2 H2C O6 1_655 0.948(17) 2.03(3) 2.901(5) 152(3) yes
    N2 H2C O7 4_566 0.948(17) 2.60(3) 3.215(5) 123(3) yes
    N2 H2D O3 5_666 0.955(17) 2.45(4) 3.025(5) 119(3) yes
    N2 H2D O4 5_666 0.955(17) 1.99(2) 2.916(5) 161(3) yes
    N2 H2D O8 4_566 0.955(17) 2.60(4) 3.113(5) 114(3) yes
_shelx_hkl_file
;
   1   0   0   -8.90    3.40
   2   0   0 9999.00  836.72
   3   0   0   -5.60    5.50
   4   0   0 2377.56  201.38
   5   0   0    2.10    7.20
   5   0   0   -5.40    6.30
   6   0   0  441.46   45.40
   6   0   0  514.95   46.40
   7   0   0    0.50    9.00
   7   0   0   -4.00    8.80
   8   0   0   19.10   13.60
   8   0   0   -5.40    9.80
   0  -1   0   -0.70    0.70
  -1  -1   0   -1.30    3.10
   1  -1   0   -0.80    3.00
   1  -1   0   -1.40    3.30
   1   1   0   -1.10    3.30
   2   1   0   39.70    7.00
  -2  -1   0   35.70    6.20
   2  -1   0   12.20    5.50
   3  -1   0   -4.70    5.10
   3   1   0   -1.50    5.80
   4  -1   0    1.40    6.10
   4   1   0   -4.00    6.30
   4  -1   0   -1.90    5.60
   5  -1   0    5.40    7.50
   5  -1   0    2.30    6.60
   5   1   0    0.10    7.40
   6  -1   0   40.10   10.50
   6   1   0   56.89   11.40
   6   1   0   37.90   11.20
   6  -1   0   21.00   10.40
   7  -1   0  -20.70    9.90
   7   1   0   -8.90    9.40
   7  -1   0   -1.60    9.40
   7   1   0    1.20    9.40
   8   1   0    1.40   10.70
   8  -1   0   19.20   13.00
   8  -1   0   21.50   12.90
   8   1   0    0.50   12.30
   0  -2   0  130.29   11.60
   1  -2   0   -0.60    3.60
   1   2   0   -2.40    3.40
   1  -2   0   -0.40    3.40
  -1  -2   0   -1.30    3.30
   2  -2   0    2.70    4.80
   2  -2   0   -7.30    4.90
  -2  -2   0   -1.80    5.00
   2   2   0    5.10    5.20
  -3  -2   0    7.20    5.80
   3  -2   0   -7.30    5.20
   3  -2   0   -0.40    5.20
   3   2   0    1.10    5.40
   4   2   0   22.80    7.80
   4  -2   0   23.80    7.50
   4  -2   0   45.60    8.60
   5  -2   0    4.80    7.60
   5  -2   0   -6.70    7.20
   5   2   0    3.70    7.70
   6  -2   0   49.99   12.50
   6  -2   0   66.89   12.80
   6   2   0   68.69   13.50
   7   2   0    6.90    9.80
   7  -2   0   -5.50   10.00
   7   2   0   -6.40    9.70
   7  -2   0    7.40   11.30
   8   2   0  105.29   20.90
   8  -2   0  151.68   22.80
   8   2   0  127.59   21.70
   8  -2   0  168.68   24.00
   0  -3   0   -1.60    2.70
   1   3   0   -0.60    4.10
   1  -3   0   -3.70    4.10
  -1  -3   0    1.20    4.00
   1  -3   0   -0.80    3.40
  -2  -3   0   11.70    5.30
   2  -3   0   13.30    5.40
   2   3   0   25.20    5.50
   2  -3   0   18.20    5.70
   3  -3   0    5.40    5.70
   3   3   0   -2.70    5.80
  -3  -3   0    5.60    5.80
   3  -3   0    2.10    5.30
   4   3   0   -0.30    6.60
   4  -3   0    6.00    6.70
  -4  -3   0    1.90    6.50
   4  -3   0   20.20    7.20
   5  -3   0   -1.90    6.80
   5  -3   0    4.90    7.70
   5   3   0   -2.20    6.90
   6  -3   0  108.29   17.20
   6   3   0  117.89   17.40
   6  -3   0  106.69   17.10
   7   3   0   -0.30    9.10
   7  -3   0   15.10   11.40
   7   3   0    0.10   10.00
   7  -3   0   -4.90   10.30
   8   3   0   11.20   12.90
   8  -3   0   31.00   13.10
   8  -3   0   32.00   14.60
   8   3   0   15.00   11.80
   0  -4   0  241.28   21.60
   1   4   0    0.60    2.60
   1   4   0   -2.90    4.50
  -1  -4   0    5.60    4.60
   1  -4   0   -1.60    4.60
   2   4   0  227.88   21.50
   2  -4   0  233.38   21.50
   2  -4   0  220.28   21.10
  -2  -4   0  215.68   21.40
   3   4   0   -5.80    5.40
   3  -4   0   -2.20    5.70
   3  -4   0    1.80    5.60
  -3  -4   0    5.80    5.70
   4  -4   0    1.10    6.10
  -4  -4   0   12.10    6.80
   4   4   0    6.80    7.10
   4  -4   0   15.90    7.20
   5   4   0    3.10    7.30
   5  -4   0    8.80    7.50
   5  -4   0   -9.00    7.30
   6  -4   0    3.20    9.30
   6  -4   0    3.90    9.10
   6   4   0    0.80    9.50
   7  -4   0   -7.10   10.40
   7   4   0  -20.90    8.70
   7   4   0   -0.40   10.20
   7  -4   0   -0.80   10.50
   8   4   0   -7.40   11.30
   8  -4   0    0.50   12.30
   8   4   0    5.10   11.60
   8  -4   0   13.90   12.70
   0  -5   0    2.90    4.10
  -1  -5   0    2.30    4.30
   1  -5   0   -4.30    4.60
   1   5   0   -2.60    4.50
   1   5   0   -4.40    2.50
   2  -5   0    7.30    5.70
   2   5   0    6.00    5.80
   2  -5   0   -1.50    4.60
  -2  -5   0    7.50    5.50
   3  -5   0  -10.40    5.40
   3   5   0   -0.40    5.40
  -3  -5   0   -7.30    5.10
   3  -5   0   10.00    6.10
   4  -5   0   -2.60    6.60
   4   5   0    2.50    6.80
   4  -5   0    5.00    6.90
  -4  -5   0   -9.50    6.00
   5  -5   0    5.20    7.50
   5   5   0   -3.80    8.10
  -5  -5   0    5.50    6.70
   5  -5   0   -5.50    7.60
   6  -5   0    9.80   10.00
   6  -5   0   -7.30    9.00
   6   5   0    6.00    9.00
   7   5   0    2.10    9.40
   7  -5   0   10.40   11.00
   7  -5   0   -9.80    8.90
   8   5   0   28.60   12.70
   8  -5   0   15.50   13.50
   8   5   0   31.00   13.80
   8  -5   0   11.90   12.70
   0  -6   0  180.78   17.50
  -1  -6   0    7.80    5.00
   1  -6   0    3.00    4.80
   1   6   0    5.50    2.70
   1   6   0   13.50    5.50
   2  -6   0  746.13   64.29
   2  -6   0  722.53   64.09
   2   6   0  741.23   64.09
   2   6   0  749.82   63.19
  -2  -6   0  749.13   64.19
   3  -6   0   10.30    6.30
  -3  -6   0    7.70    5.70
   3   6   0   -6.00    5.80
   3  -6   0   -4.40    5.60
   4  -6   0   76.49   11.60
  -4  -6   0   73.59   11.90
   4   6   0   62.19   10.90
   4  -6   0   65.19   11.00
   5  -6   0    8.10    8.50
   5   6   0   -4.20    7.80
  -5  -6   0   11.70    7.20
   5  -6   0    6.40    7.40
   6   6   0    7.30    9.70
   6  -6   0   10.20    9.70
   6  -6   0    6.30    9.70
   7  -6   0    4.70   11.20
   7  -6   0   -9.70    9.90
   7   6   0   -8.10    9.90
   8   6   0   -1.90   11.70
   8  -6   0   34.90   15.00
   8  -6   0   44.40   14.90
   8   6   0   -5.30   11.00
   0  -7   0   -2.80    4.40
   1  -7   0    9.50    5.20
   1   7   0    9.40    5.70
   1   7   0    0.00    2.60
  -1  -7   0   -2.10    4.50
  -2  -7   0   73.09   10.50
   2   7   0   88.59    9.30
   2   7   0  103.09   11.80
   2  -7   0   91.29   11.70
  -3  -7   0    2.20    5.90
   3   7   0    4.20    6.10
   3  -7   0   10.40    6.50
   3  -7   0   -4.40    5.60
   4  -7   0   45.70    9.40
  -4  -7   0   48.40    9.70
   4  -7   0   58.69    9.90
   4   7   0   51.49   10.80
  -5  -7   0   -3.10    7.10
   5   7   0   15.70    8.70
   5  -7   0   -2.30    8.00
   5  -7   0   -1.00    8.00
   6   7   0   13.90   10.50
   6  -7   0    1.60    9.10
   6  -7   0    6.10    9.90
   7  -7   0   10.80   11.40
   7  -7   0   -4.20    9.10
   7   7   0    0.70   10.00
   8   7   0   15.60   12.90
   8  -7   0    5.20   12.80
   8  -7   0   19.90   14.40
   8   7   0   11.60   12.80
   0  -8   0   59.79    8.70
   1  -8   0    1.20    5.20
   1   8   0   -2.80    2.70
   1   8   0   -9.10    4.70
  -1  -8   0    8.00    5.10
   2   8   0   13.20    6.20
   2   8   0   11.80    3.60
   2  -8   0    6.50    6.00
  -2  -8   0    7.50    5.70
   3  -8   0   -1.50    5.50
   3   8   0   -3.90    3.80
  -3  -8   0    1.20    5.50
   3  -8   0    5.80    6.60
   3   8   0   -2.50    6.10
   4  -8   0   76.79   12.70
  -4  -8   0   66.79   11.80
   4  -8   0   73.89   11.90
   4   8   0   74.59   12.40
  -5  -8   0    8.90    7.50
   5   8   0   -9.10    8.00
   5  -8   0   -6.70    8.10
   5  -8   0   -3.80    8.00
   6  -8   0   14.90    9.80
   6  -8   0    8.20    9.70
   6   8   0   31.50   11.20
  -6  -8   0   17.80    9.70
   7   8   0    5.60   10.80
   7  -8   0   16.70   11.60
   7  -8   0  -11.30   10.90
   8   8   0   22.00   13.30
   8  -8   0   10.00   12.90
   8  -8   0  -20.30   12.30
   8   8   0   10.80   12.40
   0  -9   0   -2.30    5.00
   1   9   0    0.60    5.30
  -1  -9   0    0.70    5.00
   1  -9   0   -1.30    5.20
   2  -9   0   12.40    6.00
  -2  -9   0    5.20    6.00
   2   9   0    9.50    3.40
   2   9   0    4.50    6.40
   3   9   0    4.90    6.20
   3  -9   0    5.80    6.60
  -3  -9   0    2.30    6.00
   3   9   0    7.60    4.00
   4  -9   0  139.59   17.50
  -4  -9   0  116.39   16.20
   4   9   0  141.39   17.70
   4   9   0  138.09   15.20
   4  -9   0  151.28   17.90
  -5  -9   0   -6.50    7.30
   5  -9   0    2.70    8.70
   5  -9   0   10.00    8.60
   5   9   0   19.70    9.50
   6   9   0  347.87   36.60
  -6  -9   0  334.17   34.10
   6  -9   0  291.67   34.90
   6  -9   0  315.67   35.00
   7  -9   0   13.60   11.50
   7   9   0    7.70   11.00
   7  -9   0    4.00   11.70
   0 -10   0  112.49   13.40
  -1 -10   0    5.90    5.40
   1 -10   0   -2.70    5.50
   1  10   0   -5.50    5.60
   2  10   0   37.60    5.30
   2 -10   0   47.20    8.70
  -2 -10   0   37.00    8.40
   2  10   0   38.90    8.60
  -3 -10   0   -2.70    5.50
   3  10   0    3.20    7.00
   3  10   0   -2.30    3.50
   3 -10   0    0.30    6.90
   4  10   0   50.69    8.40
   4  10   0   64.89   11.90
   4 -10   0   61.49   12.40
  -4 -10   0   48.90   10.30
   5 -10   0   11.20    8.90
   5  10   0    0.90    8.20
   5 -10   0   -5.50    8.00
   5  10   0   -0.90    7.10
  -5 -10   0    1.60    7.20
   6  10   0   30.90   12.70
   6 -10   0   17.90   10.80
   6 -10   0   48.90   12.40
  -6 -10   0   29.50   11.00
   7 -10   0  -24.90    9.70
   7 -10   0    9.30   12.20
   7  10   0    4.40   11.20
   0 -11   0  -11.30    4.70
  -1 -11   0    1.70    5.10
   1  11   0    2.90    5.90
   1 -11   0    2.80    5.30
   2 -11   0  194.98   19.00
   2  11   0  128.19   17.20
   2  11   0  172.28   14.70
  -2 -11   0  119.39   16.80
  -3 -11   0    8.80    6.70
   3 -11   0    2.50    7.10
   3  11   0   -3.10    3.60
   3  11   0    2.40    7.20
  -4 -11   0  107.39   16.80
   4 -11   0  175.98   19.40
   4  11   0  179.88   20.30
   5  11   0    1.40    7.80
  -5 -11   0    2.00    7.10
   5 -11   0    0.70    8.90
   6 -11   0  191.28   23.70
  -6 -11   0  163.68   22.60
   6  11   0  125.69   21.50
   6 -11   0  183.98   23.90
   7  11   0  -14.70   10.10
   7 -11   0  -13.00   10.60
   7 -11   0   21.40   13.00
   0 -12   0  178.18   19.60
  -1 -12   0    1.40    5.40
   1  12   0   15.60    6.80
   1 -12   0    7.00    6.20
   2 -12   0   65.19   11.10
   2  12   0   70.79    7.70
  -2 -12   0   53.39   10.50
   2  12   0   78.79   11.90
   3 -12   0   -7.20    7.10
   3  12   0    4.80    7.40
  -3 -12   0   -5.70    5.90
   4  12   0   31.60    9.90
  -4 -12   0   23.00    8.70
   4 -12   0   34.50   10.40
   5  12   0    7.50    9.40
   5 -12   0    1.40   10.00
  -5 -12   0   12.90    8.70
  -6 -12   0   -8.70    7.90
   6  12   0    5.50   11.70
   6 -12   0   26.30   12.70
   7  12   0   10.30   12.40
   7 -12   0    7.90   13.80
   0 -13   0    6.70    6.00
   0  13   0    6.70    6.90
   1  13   0   -3.50    6.30
  -1 -13   0   -1.10    5.60
   1 -13   0  -12.10    5.40
   2 -13   0   12.70    7.90
   2  13   0    8.20    7.20
  -2 -13   0    7.90    6.40
   3  13   0    7.50    7.80
  -3 -13   0    7.20    6.80
   3 -13   0   -9.10    7.00
   4 -13   0    3.70    8.50
  -4 -13   0  -11.10    6.20
   4  13   0    4.30    8.40
   5 -13   0    7.80   10.00
   5  13   0    9.70    9.50
  -5 -13   0    4.10    7.60
   6 -13   0   13.00   11.60
   6  13   0    9.60   11.90
  -6 -13   0   -3.50    9.40
   7 -13   0  -15.60   11.70
   7  13   0    1.50   11.90
   0 -14   0  220.68   21.10
   0  14   0  171.18   21.00
   1 -14   0    3.20    6.70
   1  14   0    0.90    7.00
  -1 -14   0    1.80    6.00
   2 -14   0  182.38   19.20
  -2 -14   0  151.88   18.40
   2  14   0  139.69   18.80
   3  14   0    9.90    9.00
   3 -14   0   -8.40    7.50
  -3 -14   0  -10.70    6.20
   4  14   0  234.78   25.60
  -4 -14   0  162.38   22.50
   4 -14   0  235.18   26.00
   5 -14   0    4.80   11.00
  -5 -14   0   -8.10    7.10
   5  14   0    3.20    9.90
   6 -14   0    9.30   11.90
   6  14   0   31.10   12.80
   7  14   0   -6.30   13.10
   0 -15   0    8.20    6.60
   0  15   0    3.20    7.50
   1  15   0   -3.20    7.10
   1 -15   0    7.80    7.30
  -1 -15   0   -9.50    5.20
  -2 -15   0   15.30    7.30
   2 -15   0    3.30    7.90
   2  15   0   16.20    9.20
  -3 -15   0    2.00    7.10
   3 -15   0    3.00    8.40
   3  15   0   -8.80    7.60
   4  15   0   -1.50    9.50
  -4 -15   0   -3.40    7.80
   4 -15   0   -4.80    9.10
   5 -15   0  -10.50   10.30
   5  15   0    5.30   10.80
   6 -15   0    6.60   12.60
   6  15   0   26.90   13.60
   0  16   0    1.00    7.30
   0 -16   0    1.20    6.60
  -1 -16   0   -4.90    6.40
   1  16   0   -3.50    6.90
   1 -16   0   -6.70    6.80
  -2 -16   0   46.40   10.20
   2  16   0   53.99   11.80
   2 -16   0   68.59   12.40
   3  16   0   -3.10    9.00
  -3 -16   0    8.70    7.40
   3 -16   0   -5.00    8.50
   4 -16   0    1.40    9.50
  -4 -16   0   12.80    8.90
   4  16   0    6.50   10.50
   5 -16   0   -1.90   10.90
   5  16   0   -7.50   10.00
   6  16   0   -9.40   11.00
   0  17   0    4.90    8.10
   0 -17   0   -5.20    6.70
   1  17   0    7.10    8.30
   1 -17   0    2.80    7.70
  -1 -17   0    3.20    6.50
   2  17   0   21.60    9.90
  -2 -17   0   12.00    8.10
   2 -17   0   21.40    9.50
  -3 -17   0  -12.90    6.70
   3  17   0    7.00    9.30
   3 -17   0    2.30    8.70
   4  17   0   15.90   10.40
   4 -17   0    8.50   10.60
   5  17   0   -3.50   11.90
   6  17   0    4.70   12.90
   0  18   0  275.87   30.80
   0 -18   0  326.07   31.00
  -1 -18   0   -0.90    6.60
   1 -18   0   15.90    9.10
   1  18   0  -12.90    7.60
   2  18   0   84.09   14.70
   2 -18   0   85.29   14.30
  -2 -18   0   45.10   11.60
   3  18   0   11.00   10.10
   3 -18   0   -9.20    9.20
   4  18   0   49.60   13.30
   5  18   0   -2.80   10.50
   0  19   0   -1.20    8.40
   0 -19   0   -4.70   12.20
   1  19   0    5.70    8.70
   1 -19   0  -12.40   11.30
   2  19   0    5.60    9.90
   3  19   0   -6.90    8.80
   4  19   0   36.20   12.80
   5  19   0   -6.20   10.50
   0  20   0   24.70   10.50
  -1  20   0   -5.90    8.80
   1  20   0   -0.50    9.00
   2  20   0    1.90   10.10
   3  20   0   -4.70    9.40
   4  20   0   12.00   13.20
   5  20   0   -7.60   11.20
   0  21   0   15.40    9.90
  -1  21   0   15.40   10.70
   1  21   0   -6.90    9.40
   2  21   0   21.40   12.00
   3  21   0   17.00   11.50
   4  21   0   78.09   17.80
   0  22   0   29.60   12.00
  -1  22   0  -13.70    8.90
   1  22   0   20.30   10.40
   2  22   0   86.29   17.70
   3  22   0  -19.10   10.70
   0  23   0  -27.50    8.40
  -1  23   0   26.70   10.40
   1  23   0  -13.40    9.60
   2  23   0  100.29   18.60
   3  23   0  -17.00   10.80
   0  24   0   32.70   13.20
  -1  24   0   -2.70   10.10
   1  24   0   -2.80   10.70
   2  24   0  -13.10   10.40
  -2  24   0   13.60   11.70
   1   0   1   -1.60    2.80
   1   0  -1   -3.70    3.30
   1   0   1   -2.90    2.70
  -1   0   1    2.70    2.90
   2   0  -1    0.30    5.30
   2   0   1   -8.20    4.70
  -2   0   1   -6.00    4.30
   3   0  -1   -7.60    5.10
   3   0   1   -3.50    5.60
   4   0   1   -3.30    6.10
   4   0   1   -5.40    5.70
   4   0  -1    5.00    6.80
   5   0  -1   -9.70    6.60
   5   0   1   -0.10    7.40
   5   0   1   -2.50    7.00
   6   0  -1   10.50    9.20
   6   0  -1    2.50    8.70
   6   0   1   -5.10    8.50
   6   0   1    1.20    8.30
   7   0   1   -2.00   10.40
   7   0  -1   -2.50    9.20
   7   0  -1    2.30    9.10
   7   0   1   -6.20    9.50
   8   0  -1   -3.70   12.20
   8   0   1    5.40   11.60
   8   0  -1  -10.30   12.10
   8   0   1   -0.10   12.10
   0   1   1   -0.60    1.00
   0  -1   1   -0.70    0.90
   0  -1   1   -1.20    1.20
  -1  -1  -1   13.20    3.40
   1  -1   1   18.10    4.20
   1   1  -1   13.70    3.60
   1  -1   1    9.00    3.50
   1  -1  -1   14.20    3.60
   1   1   1   17.30    3.80
  -1  -1   1   25.80    4.10
   2   1  -1  604.34   51.99
   2  -1   1  581.84   51.69
   2  -1   1  602.04   51.99
   2  -1  -1  601.34   51.89
   2   1   1  614.84   51.99
  -2  -1   1  595.04   51.79
   3  -1   1    2.50    4.90
   3  -1   1   -0.20    5.60
   3   1  -1    3.10    5.40
  -3  -1   1    4.00    5.60
   3   1   1   13.90    6.30
   3  -1  -1   -5.80    5.30
   4   1  -1  683.63   58.09
   4  -1   1  656.73   57.89
   4  -1   1  657.83   57.89
   4   1   1  656.53   57.89
   4  -1  -1  613.24   57.79
   5  -1   1   31.80    9.90
   5   1  -1   64.49   11.60
   5  -1   1   45.00   10.50
   5  -1  -1   36.50   10.00
   5  -1  -1   41.70   10.20
   5   1   1   56.99   10.70
   5   1   1   26.90    9.10
   6  -1   1  416.96   41.60
   6  -1   1  420.16   42.30
   6   1  -1  434.66   41.60
   6   1   1  477.85   42.10
   6   1   1  425.56   42.10
   6  -1  -1  435.36   41.70
   6  -1  -1  386.26   41.10
   7   1  -1    8.60   10.60
   7  -1   1   11.60   10.90
   7   1  -1    5.70   10.10
   7  -1   1    6.50   10.50
   7   1   1    0.10   10.00
   7  -1  -1   21.80   10.80
   7  -1  -1   12.90   11.60
   7   1   1    0.10    9.30
   8  -1   1  100.79   19.80
   8  -1   1  118.79   20.90
   8   1  -1  130.59   21.70
   8   1  -1   99.59   20.20
   8   1   1  112.79   20.60
   8   1   1  106.99   20.20
   8  -1  -1  104.69   20.60
   8  -1  -1  141.49   22.10
   0   2   1   47.20    4.80
   0  -2  -1   44.60    4.70
   0   2   1   43.00    4.70
  -1  -2  -1    3.80    3.20
   1  -2   1   -1.40    3.50
   1  -2   1    3.50    3.20
   1   2  -1   -1.20    3.70
   1  -2  -1    0.40    3.40
   1   2   1    4.50    3.50
  -1  -2   1   -1.10    3.50
   2  -2   1  522.05   47.10
  -2  -2  -1  537.85   46.90
   2   2  -1  566.24   47.20
   2  -2   1  545.55   47.30
   2  -2  -1  563.84   47.00
  -2  -2   1  539.95   47.10
   2   2   1  513.05   46.90
   3  -2   1  152.98   16.60
   3   2  -1  163.88   17.00
   3  -2   1  167.38   17.00
  -3  -2   1  123.99   16.00
   3  -2  -1  153.58   16.20
   3   2   1  172.78   17.20
   4  -2   1  222.98   23.10
   4   2  -1  199.08   22.30
   4  -2   1  218.78   22.20
   4   2   1  215.98   22.30
   4  -2  -1  228.18   23.20
   4  -2  -1  231.18   22.70
   5  -2   1   -5.40    6.60
   5   2  -1    2.10    7.50
   5  -2   1    9.80    8.00
   5  -2  -1   11.50    8.00
   5   2   1   -1.90    6.60
   5  -2  -1    7.10    7.50
   6  -2   1   47.30   11.90
   6   2  -1   46.10   12.30
   6  -2   1   42.90   12.00
   6  -2  -1   37.00   11.80
   6   2   1   38.80   11.90
   6   2   1   44.10   11.20
   6  -2  -1   79.69   13.50
   7   2  -1   15.70   11.00
   7   2  -1    4.90   10.10
   7  -2   1   19.00   11.60
   7  -2   1   13.90   10.70
   7  -2  -1    5.50   11.30
   7   2   1    4.00   10.60
   7   2   1    5.90   10.90
   7  -2  -1   12.30   10.80
   8  -2   1   26.80   14.60
   8  -2   1   46.60   14.00
   8   2  -1   30.90   14.80
   8   2  -1   50.79   14.40
   8  -2  -1   54.89   15.40
   8  -2  -1   44.80   14.80
   8   2   1   43.00   14.70
   8   2   1   29.00   13.30
   0  -3  -1   -2.10    2.50
   0   3   1   -0.90    2.60
   0  -3   1    5.60    3.50
   1  -3   1   -2.60    3.40
  -1  -3  -1    5.70    3.70
   1   3  -1    2.80    4.40
   1  -3   1    2.60    4.40
  -1  -3   1   -2.50    4.00
   1   3   1   -4.40    3.70
   1  -3  -1    2.00    3.90
   1   3   1    0.60    3.20
   1  -3  -1    1.90    3.30
   2  -3   1    8.50    5.10
   2   3  -1    7.50    5.40
  -2  -3  -1    2.30    5.00
   2  -3   1    7.20    5.50
   2  -3  -1    4.10    5.30
  -2  -3   1    4.20    5.10
   2  -3  -1    1.80    4.60
   2   3   1    7.90    5.00
  -3  -3  -1   18.00    6.10
   3  -3   1   18.90    6.50
   3   3  -1   21.60    6.80
   3  -3   1   21.50    6.00
   3  -3  -1    9.70    6.10
  -3  -3   1   10.70    6.40
   3   3   1    7.90    5.90
   3  -3  -1    7.70    5.70
   4  -3   1    4.00    6.00
   4   3  -1   -0.30    6.50
   4  -3   1   12.80    6.40
   4  -3  -1    8.00    6.70
  -4  -3   1   -3.20    6.30
   4   3   1    4.60    6.40
   4  -3  -1    3.80    6.50
   5  -3   1  -13.60    7.10
   5   3  -1  -10.80    7.60
   5  -3   1    6.20    7.90
   5  -3  -1    9.20    8.10
   5   3   1    3.50    7.70
   5  -3  -1   -8.30    7.00
   6  -3   1  -16.00    7.90
   6   3  -1   -8.00    8.40
   6  -3   1   -6.50    7.20
   6   3   1    5.30    8.00
   6  -3  -1    2.30    9.30
   6   3   1    2.50    8.50
   6  -3  -1    3.60    8.90
   7   3  -1   12.70   10.40
   7   3  -1  -17.20    8.60
   7  -3   1    4.00   10.80
   7  -3   1   -4.90   10.50
   7   3   1  -15.00    9.20
   7   3   1   -3.80    8.80
   7  -3  -1  -13.50    9.10
   7  -3  -1   -8.20   10.30
   8   3  -1    0.70   11.40
   8  -3   1   -2.70   12.80
   8  -3   1  -10.80   12.20
   8   3  -1    8.60   11.30
   8   3   1  -14.20   10.70
   8  -3  -1    5.00   12.60
   8  -3  -1   10.80   12.90
   8   3   1   -2.90   10.20
   0  -4   1  571.94   47.10
   0  -4  -1  529.05   46.80
   1   4  -1 1364.96  115.69
   1  -4   1 1352.56  115.69
   1   4   1 1365.86  115.19
   1  -4  -1 1399.26  115.59
   1  -4  -1 1346.87  115.39
   1   4   1 1420.66  115.59
  -1  -4   1 1339.67  115.69
   2  -4   1    0.60    5.50
   2  -4   1   -2.40    4.50
  -2  -4  -1    6.00    4.60
   2   4  -1    0.20    5.50
   2  -4  -1    1.00    4.80
   2   4   1    6.80    5.30
   2  -4  -1   15.50    5.50
  -2  -4   1    6.40    5.00
   3  -4   1  168.98   16.80
   3   4  -1  163.68   16.60
   3  -4   1  140.99   16.00
  -3  -4  -1  114.39   15.20
   3  -4  -1  158.28   15.90
   3  -4  -1  146.89   15.90
   3   4   1  148.39   16.00
  -3  -4   1  130.59   16.00
   4  -4   1   41.80    9.60
  -4  -4  -1   47.10    9.80
   4   4  -1   71.79   10.80
   4  -4   1   53.79    9.90
   4  -4  -1   33.30    8.60
   4   4   1   45.00    9.70
   4  -4  -1   37.30    9.50
  -4  -4   1   60.09   10.30
   5  -4   1  184.68   22.80
   5  -4   1  214.48   24.00
   5   4  -1  262.77   25.50
   5   4   1  214.18   23.80
   5  -4  -1  201.88   22.90
   5  -4  -1  187.68   23.30
   6  -4   1    6.80    8.60
   6  -4   1   34.10   10.60
   6   4  -1   15.00   10.00
   6  -4  -1   34.60   11.30
   6  -4  -1   41.20   11.10
   6   4   1   14.40    9.80
   7   4  -1   -5.90    9.90
   7  -4   1   -0.30   10.70
   7  -4   1    5.70   11.10
   7  -4  -1   -6.50    8.80
   7  -4  -1   -5.20   10.20
   7   4   1    5.60    9.60
   7   4   1   14.30   11.00
   8  -4   1  -13.60   11.80
   8   4  -1    1.00   11.70
   8   4  -1    7.30   11.30
   8  -4   1   -3.50   10.80
   8  -4  -1   -8.50   11.10
   8   4   1    0.40   11.80
   8  -4  -1   -7.70   12.30
   8   4   1  -13.70   10.60
   0  -5  -1   -8.00    3.60
   0  -5   1   -6.40    4.40
   1  -5   1   -1.70    4.90
  -1  -5  -1    2.60    4.20
   1   5  -1   -1.50    2.00
   1   5  -1    2.70    5.20
   1   5   1   -5.60    4.20
   1  -5  -1    1.50    4.70
  -1  -5   1   -0.70    4.50
   1   5   1    5.50    3.10
   2  -5   1   -0.20    5.50
  -2  -5  -1    9.20    5.10
   2  -5   1   -7.00    4.70
   2   5  -1    4.40    5.90
  -2  -5   1    4.30    5.10
   2  -5  -1    7.10    4.70
   2  -5  -1   10.20    5.50
   2   5   1    1.70    5.40
   3  -5   1   21.20    6.90
  -3  -5  -1   28.70    7.20
   3   5  -1   27.30    7.20
   3  -5   1   19.70    6.40
  -3  -5   1   28.10    7.20
   3  -5  -1   19.70    6.70
   3  -5  -1   13.40    6.30
   3   5   1   23.70    6.40
   4  -5   1   53.89    9.90
   4   5  -1   53.99    9.80
   4  -5   1   40.30    9.30
  -4  -5  -1   29.70    8.40
  -4  -5   1   35.10    9.10
   4  -5  -1   48.90    9.90
   4   5   1   52.09    9.70
   4  -5  -1   46.40    9.30
   5  -5   1   25.90   10.00
   5  -5   1   37.00   10.20
   5   5  -1   37.50   10.00
  -5  -5   1   44.30   10.60
   5  -5  -1   40.70    9.70
   5  -5  -1   32.70   10.00
   5   5   1   29.80    9.60
   6  -5   1    4.30    9.50
   6  -5   1   32.00   11.00
   6   5  -1   30.60   11.00
   6  -5  -1   16.50    9.80
   6   5   1    8.00    9.70
   6  -5  -1   37.00   11.20
   7  -5   1    0.40   10.30
   7  -5   1    5.90   10.90
   7   5  -1    8.50   10.20
   7   5   1   -3.50    9.50
   7   5   1   20.20   10.60
   7  -5  -1   -2.40   11.00
   7  -5  -1   -7.90    9.60
   8  -5   1  -13.20   11.90
   8   5  -1    5.90   11.60
   8   5  -1   -2.40   12.00
   8  -5   1   -5.00   11.20
   8   5   1    7.60   11.40
   8  -5  -1   -8.40   11.70
   8   5   1   26.10   13.10
   8  -5  -1    9.70   13.60
   0  -6  -1  166.28   15.40
   0  -6   1  144.99   15.80
   1   6  -1  610.24   51.99
  -1  -6  -1  628.14   53.29
   1  -6   1  594.74   53.59
   1   6  -1  664.03   53.69
   1  -6  -1  634.04   53.39
   1   6   1  589.54   52.59
   1   6   1  604.74   53.39
  -1  -6   1  638.74   53.59
  -2  -6  -1   -0.10    5.00
   2   6  -1   15.90    6.00
   2  -6   1   20.10    6.30
   2   6   1   -3.00    5.00
   2  -6  -1   -2.50    4.50
  -2  -6   1   -0.70    5.00
   2  -6  -1   -3.30    5.40
   2   6   1    1.30    3.60
   3  -6   1  153.78   16.80
  -3  -6  -1  168.58   17.10
   3   6  -1  138.79   16.40
   3  -6   1  150.18   16.70
  -3  -6   1  128.39   16.30
   3   6   1  159.78   16.70
   3  -6  -1  141.79   16.40
   3  -6  -1  156.78   16.50
   4  -6   1    3.50    6.80
   4  -6   1    4.40    7.00
  -4  -6  -1    8.90    6.50
   4   6  -1    4.70    7.00
  -4  -6   1    5.60    6.90
   4   6   1   -1.60    6.40
   4  -6  -1    2.60    6.20
   4  -6  -1   -4.60    6.30
   5  -6   1  116.19   16.80
  -5  -6  -1  127.29   17.20
   5   6  -1  114.09   17.10
   5  -6   1  128.09   17.30
   5  -6  -1  136.49   17.50
  -5  -6   1  127.19   17.20
   5  -6  -1  154.18   17.50
   5   6   1  124.69   17.40
   6   6  -1    2.50    9.60
   6  -6   1  -15.60    8.60
   6  -6   1   -8.30    9.00
   6  -6  -1   -4.50    8.60
   6  -6  -1    3.40    9.60
   6   6   1   -2.90    8.30
   7  -6   1   25.30   12.50
   7   6  -1   43.90   13.60
   7  -6   1    4.30   10.90
   7   6   1   31.20   12.50
   7   6   1   44.20   13.70
   7  -6  -1   18.90   11.80
   7  -6  -1   -2.80   11.00
   8   6  -1   -3.10   11.10
   8  -6   1   14.70   13.60
   8   6  -1    9.90   12.30
   8  -6   1   -0.20   13.00
   8  -6  -1   -3.10   11.60
   8   6   1    1.00   11.70
   8   6   1   -5.60   11.40
   8  -6  -1  -11.30   11.70
   0  -7  -1    8.20    4.80
   0  -7   1    1.80    5.00
   1   7  -1  177.08   18.20
   1  -7   1  177.58   17.90
  -1  -7  -1  168.68   17.40
   1   7  -1  173.88   15.40
  -1  -7   1  165.68   17.40
   1  -7  -1  179.98   17.50
   1   7   1  187.48   16.20
   1   7   1  180.28   17.70
  -2  -7  -1    7.10    5.00
   2  -7   1   -5.00    5.10
   2   7  -1    1.90    5.50
   2   7  -1    4.90    3.00
   2   7   1   -5.80    5.00
   2  -7  -1   -2.90    4.70
   2   7   1    1.00    3.40
  -2  -7   1    3.80    5.30
   2  -7  -1   -5.30    4.90
   3  -7   1   49.50    9.10
  -3  -7  -1   30.30    7.70
   3   7  -1   47.10    9.10
   3  -7   1   33.10    7.40
   3  -7  -1   42.70    8.30
   3   7   1   53.69    9.10
  -3  -7   1   33.90    7.70
   3  -7  -1   33.00    7.60
   3   7   1   39.70    6.90
   4  -7   1   10.50    6.80
  -4  -7  -1   -5.70    5.80
   4  -7   1   -9.70    6.70
   4   7  -1    4.30    7.00
  -4  -7   1   -0.90    6.80
   4  -7  -1    2.90    6.60
   4   7   1   -7.30    6.10
   4  -7  -1   -2.20    6.50
   5  -7   1  217.48   22.50
  -5  -7  -1  166.78   21.10
   5  -7   1  162.38   21.50
   5   7  -1  181.38   22.10
   5  -7  -1  203.08   22.50
   5  -7  -1  172.68   21.10
  -5  -7   1  207.08   22.50
   5   7   1  185.18   21.80
   6  -7   1   15.40   10.40
   6  -7   1   39.20   11.40
   6   7  -1   35.90   12.00
   6   7   1   19.90   10.10
   6  -7  -1   26.90   10.70
  -6  -7   1   31.70   10.50
   6  -7  -1   35.90   11.70
   7  -7   1   72.09   16.30
   7   7  -1   58.09   15.00
   7  -7   1   61.79   15.70
   7  -7  -1   72.09   16.30
   7  -7  -1   54.29   14.40
   7   7   1   74.69   15.50
   8   7  -1    6.60   11.40
   8  -7   1   12.40   14.20
   8  -7   1   -8.50   12.70
   8   7   1   -1.70   12.00
   8  -7  -1   -4.80   12.80
   8  -7  -1   -4.80   12.30
   8   7   1    8.20   12.70
   0  -8  -1  422.36   36.20
   0  -8   1  392.66   36.50
   1   8  -1   22.20    6.80
  -1  -8  -1   19.00    5.80
   1  -8   1   23.30    6.70
   1  -8  -1   20.30    5.90
  -1  -8   1   23.10    6.50
   1   8   1   23.50    4.50
   1   8   1   20.40    6.50
   2   8  -1   49.70    5.40
  -2  -8  -1   44.30    7.60
   2  -8   1   33.20    8.30
   2   8  -1   41.80    8.10
   2   8   1   45.70    6.20
  -2  -8   1   44.00    8.20
   2   8   1   35.30    7.70
   2  -8  -1   33.10    7.90
   3  -8   1   35.20    8.70
  -3  -8  -1   29.80    8.00
   3   8  -1   62.79   10.20
   3   8   1   55.79    7.50
   3  -8  -1   42.40    9.50
   3   8   1   57.89    9.30
   3  -8  -1   43.70    8.50
  -3  -8   1   47.10    8.80
  -4  -8  -1    4.60    6.50
   4   8  -1    0.50    7.20
   4  -8   1   17.30    8.00
   4  -8   1    9.40    7.70
   4  -8  -1    2.60    6.50
   4  -8  -1   -2.50    7.10
  -4  -8   1   -0.80    6.80
   4   8   1    6.00    6.50
   5  -8   1   13.80    8.80
   5  -8   1   19.50    9.60
  -5  -8  -1   19.80    8.10
   5   8  -1   23.80    9.50
   5   8   1   24.10   10.10
   5  -8  -1    0.50    8.50
   5  -8  -1   18.40    9.10
  -5  -8   1    9.70    7.70
   6  -8   1    1.80    8.50
   6  -8   1   -6.60    9.20
   6   8  -1   14.80   10.50
   6  -8  -1    2.60    9.10
   6  -8  -1   -6.80    9.10
   6   8   1   12.90   10.20
  -6  -8   1   -2.20    8.00
   7  -8   1   45.50   13.70
   7  -8   1   23.90   12.40
   7   8  -1    9.80   11.70
   7  -8  -1   25.80   11.70
   7  -8  -1   20.20   11.90
   7   8   1   22.70   11.30
   8  -8   1    2.20   13.20
   8  -8   1   23.20   13.60
   8   8  -1   37.00   14.70
   8  -8  -1   35.20   14.20
   8   8   1   17.40   14.20
   8   8   1   48.20   14.60
   8  -8  -1   11.10   14.40
   0  -9  -1    0.70    4.80
   0  -9   1   -0.60    5.20
  -1  -9  -1   22.70    6.00
   1   9  -1   20.60    6.50
   1  -9   1   23.00    6.30
   1   9   1   26.70    4.70
   1   9   1   20.20    6.30
  -1  -9   1   27.30    6.90
   1  -9  -1   20.50    6.20
   2  -9   1   30.70    7.80
   2   9  -1   36.20    8.40
   2   9  -1   38.40    4.80
  -2  -9  -1   31.10    7.30
   2   9   1   31.30    5.50
   2   9   1   34.40    7.70
   2  -9  -1   41.40    8.40
  -2  -9   1   53.09    9.00
   3   9  -1    7.70    6.80
   3   9  -1    7.00    3.90
  -3  -9  -1    0.10    5.80
   3  -9   1    3.50    7.00
   3  -9  -1   14.30    6.50
   3   9   1    8.20    4.60
   3   9   1    1.40    6.20
  -3  -9   1    6.90    6.30
   3  -9  -1    6.60    6.90
   4   9  -1   -0.70    7.40
   4  -9   1   15.00    8.30
   4  -9   1   10.60    8.30
  -4  -9  -1   14.50    7.10
   4  -9  -1   14.30    7.60
  -4  -9   1   11.30    7.60
   4  -9  -1   12.10    8.10
   4   9   1   19.80    6.10
   4   9   1    5.30    7.70
  -5  -9  -1   -5.40    6.70
   5   9  -1    6.00    8.80
   5  -9   1   -8.80    8.50
   5  -9   1   -6.30    7.80
   5   9   1   -6.40    7.90
   5  -9  -1   -2.50    8.00
  -5  -9   1    5.10    8.00
   5  -9  -1    2.40    8.90
   6   9  -1    8.30   10.20
   6  -9   1   10.10    9.90
   6  -9   1  -12.00    9.20
  -6  -9   1   -0.40    8.20
   6   9   1   -6.10    9.10
   6  -9  -1   -2.50    9.80
   6  -9  -1    8.90    9.40
   7  -9   1  -12.70   11.00
   7   9  -1    4.50   11.10
   7  -9   1   -5.90   11.50
   7  -9  -1   -2.60   10.80
   7   9   1    9.70   10.80
   7  -9  -1    1.00   11.50
   0 -10  -1 1066.89   90.99
   0 -10   1 1059.29   91.29
   1  10  -1   12.10    6.50
   1 -10   1    3.40    5.30
  -1 -10  -1    3.90    5.20
  -1 -10   1   15.00    6.30
   1  10   1    7.80    3.80
   1  10   1    6.80    6.10
   1 -10  -1   12.10    6.00
   2  10  -1  315.47   26.80
   2 -10   1  265.47   29.00
   2  10  -1  292.77   29.60
  -2 -10  -1  327.87   29.30
   2  10   1  326.87   29.50
  -2 -10   1  312.17   29.50
   2  10   1  305.57   27.40
   2 -10  -1  321.47   29.40
   3 -10   1   74.29   12.40
   3  10  -1   89.89   13.00
  -3 -10  -1   54.49   10.80
   3  10  -1   85.39    9.20
  -3 -10   1   75.09   12.30
   3  10   1   90.79   10.00
   3 -10  -1   72.99   12.10
   3  10   1   93.09   12.70
  -4 -10  -1  247.88   26.20
   4 -10   1  222.88   26.90
   4  10  -1  259.57   27.80
   4  10  -1  234.98   24.10
   4  10   1  279.27   24.70
   4 -10  -1  284.87   27.10
  -4 -10   1  268.27   26.20
   4 -10  -1  274.17   27.30
   4  10   1  216.28   26.40
  -5 -10  -1    0.50    7.10
   5  10  -1   -1.60    8.00
   5 -10   1   17.20    9.90
   5  10   1   16.10    9.40
   5 -10  -1    7.50    9.40
   5 -10  -1    1.10    8.00
  -5 -10   1   14.90    8.50
   5  10   1    1.00    7.10
  -6 -10  -1   51.39   11.90
   6 -10   1   17.30   12.30
   6  10  -1   64.49   14.50
   6 -10   1   33.70   13.20
   6 -10  -1   52.39   13.00
   6  10   1   36.70   12.40
   6 -10  -1   62.69   13.90
  -6 -10   1   32.10   11.00
   7  10  -1    4.70   12.10
   7 -10   1   -0.60   11.10
   7 -10   1   24.50   13.80
   7 -10  -1    4.20   11.50
   7  10   1   51.29   14.40
   7 -10  -1   36.80   12.90
   0 -11  -1   -3.70    5.20
   0 -11   1   -4.60    5.40
  -1 -11  -1   23.40    6.40
   1 -11   1    2.60    6.40
   1  11  -1   13.40    6.90
  -1 -11   1   24.30    7.10
   1  11   1   20.40    6.70
   1 -11  -1   17.20    6.20
   2 -11   1   10.10    6.30
  -2 -11  -1    5.30    5.60
   2  11  -1    8.50    6.90
   2  11  -1    4.10    2.70
   2  11   1    2.50    3.60
   2 -11  -1    6.20    6.40
  -2 -11   1   10.10    6.60
   2  11   1   14.00    6.70
   3 -11   1    2.10    7.40
  -3 -11  -1   -2.10    5.80
   3  11  -1   -1.70    3.30
   3  11  -1    0.10    6.70
   3  11   1    0.40    4.00
   3  11   1   -2.10    6.60
  -3 -11   1   10.80    6.80
   3 -11  -1  -16.60    6.50
   4 -11   1    4.90    8.60
   4  11  -1   15.70    8.80
  -4 -11  -1    9.30    7.50
   4 -11  -1   11.30    8.70
   4  11   1   -2.00    7.60
   4  11   1    6.90    5.60
  -4 -11   1    7.90    7.30
   5  11  -1    0.10    8.10
   5 -11   1  -13.30    9.10
  -5 -11  -1   10.60    7.80
  -5 -11   1   13.20    8.50
   5 -11  -1   17.50    9.60
   5 -11  -1   -1.50    9.60
   5  11   1   27.90   10.10
   6  11  -1   22.10   11.80
  -6 -11  -1    5.70    9.00
   6 -11   1   11.50   10.70
  -6 -11   1    7.70    9.00
   6 -11  -1    8.90   10.80
   6 -11  -1   -0.60   10.20
   6  11   1   20.50   10.60
   7 -11   1   -3.70   10.90
   7  11  -1    4.10   11.40
   7 -11  -1  -15.20   11.20
   7 -11  -1    2.50   11.70
   7  11   1   -2.80   11.40
   0 -12  -1   20.40    6.40
   0  12  -1   15.80    7.10
   0 -12   1   18.90    6.80
  -1 -12  -1   34.20    7.40
   1 -12   1   38.20    8.80
   1  12  -1   35.70    8.80
   1  12   1   29.40    7.50
   1 -12  -1   22.00    7.20
  -1 -12   1   20.90    7.80
  -2 -12  -1    5.70    5.90
   2  12  -1   -8.00    6.60
   2 -12   1   10.50    7.60
   2 -12  -1    9.70    7.00
   2  12   1    6.90    3.80
   2  12   1    4.20    6.40
  -2 -12   1    8.00    6.50
  -3 -12  -1   53.49   10.80
   3  12  -1   67.19   12.30
   3 -12   1   61.39   12.40
  -3 -12   1   57.69   11.20
   3 -12  -1  107.39   13.60
   3  12   1   97.69    9.80
   3  12   1   69.99   12.00
  -4 -12  -1    2.40    7.10
   4 -12   1   11.40    9.60
   4  12  -1    6.70    8.70
   4 -12  -1   21.30    9.30
  -4 -12   1    2.60    6.90
   4  12   1    9.90    8.30
  -5 -12  -1    7.30    8.30
   5 -12   1   22.20   10.50
   5  12  -1  -10.40    8.80
   5  12   1    1.70    9.10
   5 -12  -1   11.40   10.60
  -5 -12   1   -0.30    8.20
   6 -12   1   25.50   12.00
   6  12  -1   16.20   12.00
   6 -12  -1   20.50   12.60
  -6 -12   1    4.60    9.60
   6  12   1    5.90   10.80
   7 -12   1   44.10   15.70
   7  12  -1   22.20   13.70
   7  12   1   26.60   13.00
   7 -12  -1   12.00   14.00
   0  13  -1   -4.50    6.60
   0 -13  -1    3.20    5.70
   0 -13   1   -3.10    6.20
   1  13  -1   31.20    8.90
  -1 -13  -1   34.70    7.90
   1 -13   1   22.00    8.10
  -1 -13   1   31.10    7.60
   1  13   1   35.40    8.30
   1 -13  -1    7.80    6.70
  -2 -13  -1    9.00    6.70
   2  13  -1   -2.00    6.90
   2 -13   1   -7.20    7.00
  -2 -13   1    0.90    6.40
   2 -13  -1   -1.20    6.80
   2  13   1   -6.20    6.70
   3 -13   1    8.60    8.30
   3  13  -1    2.60    8.20
  -3 -13  -1   11.40    7.40
   3  13   1    8.20    7.80
  -3 -13   1   13.10    7.60
   3 -13  -1    7.30    8.40
  -4 -13  -1    0.70    6.70
   4  13  -1   -1.90    8.70
   4 -13   1   10.60    9.30
   4  13   1    4.30    8.20
   4 -13  -1   -3.50    9.10
  -4 -13   1    0.90    7.00
  -5 -13  -1    5.10    8.10
   5 -13   1   25.40   11.30
   5  13  -1   29.50   11.60
   5 -13  -1   26.30   10.90
  -5 -13   1    7.90    8.70
   5  13   1   10.00   10.30
   6  13  -1   19.30   12.90
   6 -13   1   50.29   14.10
   6 -13  -1   58.69   14.90
   6  13   1   45.00   13.70
  -6 -13   1   19.40   11.30
   7 -13   1   -6.90   13.00
   7  13  -1   -3.70   11.90
   7  13   1    7.70   12.60
   0 -14   1   14.00    7.10
   0  14  -1    5.80    7.40
   0  14   1   20.50    7.90
   0 -14  -1    3.00    6.10
  -1 -14  -1  129.49   16.50
   1  14  -1  156.58   18.00
   1 -14   1  142.59   17.50
  -1 -14   1  135.89   16.90
   1 -14  -1  151.68   17.40
   1  14   1  157.48   17.90
   2 -14   1    3.70    7.60
   2  14  -1   -6.10    7.30
  -2 -14  -1   -0.60    6.40
   2 -14  -1    1.10    7.40
   2  14   1   -8.20    7.00
  -2 -14   1   -9.90    5.80
   3 -14   1   51.49   11.40
   3  14  -1   38.40   10.90
  -3 -14  -1   34.20    9.20
   3  14   1   53.09   11.00
   3 -14  -1   50.09   11.10
  -3 -14   1   35.60    9.60
  -4 -14  -1    8.50    7.50
   4 -14   1   24.80   11.10
   4  14  -1    5.80    9.00
   4 -14  -1   11.90    9.80
  -4 -14   1   -8.70    7.20
   4  14   1    7.30    9.00
   5  14  -1   64.29   14.70
   5 -14   1   63.99   15.80
   5  14   1   66.29   14.60
  -5 -14   1   81.09   14.60
   5 -14  -1   60.29   15.00
   6  14  -1   11.90   11.30
   6 -14   1    7.30   11.90
   6 -14  -1   29.40   12.90
   6  14   1    1.80   10.60
  -6 -14   1   25.20   12.60
   7 -14   1   39.90   15.70
   7  14  -1   47.10   16.90
   7  14   1   45.20   16.40
   0  15   1    2.90    7.60
   0 -15  -1   -3.00    6.10
   0 -15   1    0.50    6.50
   0  15  -1    1.40    6.40
  -1 -15  -1   -7.80    5.40
   1 -15   1   -4.70    6.30
   1  15  -1   -2.40    7.30
   1 -15  -1    1.10    6.70
   1  15   1   -1.60    7.40
  -1 -15   1    0.40    6.10
   2 -15   1    3.70    8.60
   2  15  -1   31.50   10.10
  -2 -15  -1    6.60    6.60
   2 -15  -1   13.60    8.10
   2  15   1   24.40    9.50
  -2 -15   1   11.10    7.80
   3 -15   1   74.59   13.00
  -3 -15  -1   54.79   11.40
   3  15  -1   60.69   12.90
  -3 -15   1   29.10    9.50
   3  15   1   59.39   12.50
   3 -15  -1   61.99   12.90
  -4 -15  -1   29.60   10.20
   4 -15   1   30.10   11.60
   4  15  -1   55.29   12.90
   4 -15  -1   46.20   12.60
  -4 -15   1   28.80    9.80
   4  15   1   22.60   10.50
   5  15  -1   29.70   13.10
   5 -15   1   25.00   12.90
   5  15   1   37.10   12.40
  -5 -15   1   28.20   10.30
   5 -15  -1   17.60   11.10
   6 -15   1   19.60   13.90
   6  15  -1   24.00   13.30
   6  15   1    5.70   12.10
   0  16   1   23.10    8.40
   0 -16  -1   14.70    7.50
   0 -16   1   18.90    7.90
   0  16  -1    6.80    8.20
  -1 -16  -1   12.10    6.70
   1  16  -1    7.70    8.30
   1 -16   1   16.30    7.60
   1  16   1   18.60    8.80
  -1 -16   1   -1.40    6.70
   1 -16  -1   -4.20    6.90
   2 -16   1    5.00    8.50
   2  16  -1   -8.30    7.70
  -2 -16  -1    3.50    6.50
   2 -16  -1    4.00    8.00
  -2 -16   1    2.00    7.00
   2  16   1    4.70    8.30
   3  16  -1    3.90    9.70
   3 -16   1    6.40    9.60
  -3 -16  -1    9.40    7.80
  -3 -16   1   22.50    8.90
   3 -16  -1   19.70   10.00
   3  16   1   18.90    9.50
   4  16  -1  -17.80    8.30
   4 -16   1   -2.20   10.30
   4  16   1    3.40    9.90
   4 -16  -1   -9.90    9.40
  -4 -16   1    1.50    7.80
   5 -16   1   -0.10   11.30
   5  16  -1   -6.90   11.20
   5  16   1  -12.00    9.30
   6  16  -1   17.30   13.00
   6 -16   1   -8.60   12.80
   6  16   1   -0.70   12.10
   0  17   1   -1.70    7.40
   0 -17   1    2.10    7.60
   0  17  -1    1.80    7.80
   0 -17  -1  -11.90    7.10
   1 -17   1    0.30    7.70
  -1 -17  -1    4.00    6.50
   1  17  -1   -2.70    7.90
   1  17   1   11.90    8.50
   1 -17  -1   17.00    8.20
  -1 -17   1   -2.00    6.40
   2 -17   1    6.70    8.90
  -2 -17  -1    3.80    6.90
   2  17  -1   11.00    9.50
   2  17   1  -10.40    7.90
   2 -17  -1   -5.40    7.70
  -2 -17   1    0.40    7.00
   3 -17   1   -0.10    9.40
   3  17  -1   -8.60    9.80
   3  17   1   -3.30    8.70
   3 -17  -1   -5.30    8.10
  -3 -17   1   -5.70    6.70
   4 -17   1   15.00   11.40
   4  17  -1   16.70   11.60
   4  17   1   21.60   10.80
  -4 -17   1   10.80    9.00
   5 -17   1    3.50   11.60
   5  17  -1   22.00   12.30
   5  17   1    8.90   11.40
   6  17  -1    9.00   13.10
   6  17   1   -7.20   11.50
   0  18  -1   11.20    9.00
   0  18   1   19.10    9.20
   0 -18   1    7.00    8.70
   0 -18  -1   16.30    9.30
   1 -18   1   40.50   10.90
   1  18  -1   64.79   12.20
   1  18   1   36.50   11.10
  -1 -18   1   28.50    9.50
   1 -18  -1   54.69   12.50
   2  18  -1   46.60   12.40
   2 -18   1   32.20   10.90
   2  18   1   74.49   13.50
  -2 -18   1   26.10    9.40
   3 -18   1   55.49   13.80
   3  18  -1   34.10   12.10
   3  18   1   52.19   13.00
  -3 -18   1   23.10   10.00
   4 -18   1   -3.00   10.70
   4  18  -1    1.30   11.20
   4  18   1   -7.80    9.80
   5  18  -1   -5.10   11.40
   5  18   1    7.50   11.10
   0  19   1   -2.40    7.90
   0 -19   1   -2.10    8.20
   0  19  -1   14.50    9.30
   1  19  -1   20.90   10.90
   1 -19   1   15.80    9.50
   1  19   1   23.60   10.20
  -1 -19   1   28.10    9.60
   2 -19   1   13.30    9.30
   2  19  -1   24.40   10.90
  -2 -19   1   25.40   10.90
   2  19   1   27.40   10.90
   3  19  -1   18.00   11.00
   3 -19   1   -9.10   10.60
   3  19   1   -2.80    9.90
   4  19  -1   18.80   12.40
   4  19   1    5.10   10.90
   5  19  -1   17.50   13.00
   5  19   1   38.10   13.60
   0  20  -1   35.00   11.30
   0  20   1   35.50   11.60
   1  20  -1   25.60   10.60
  -1  20  -1   21.60   10.50
   1  20   1   17.90   10.80
   2  20  -1   17.50   11.60
   2  20   1   12.40   10.80
   3  20  -1    2.20   11.00
   3  20   1  -12.20   10.20
   4  20  -1    8.10   11.90
   4  20   1    9.00   11.70
   5  20  -1  -13.80   11.90
   5  20   1   -5.00   10.70
   0  21  -1   -7.10    9.40
   0  21   1    1.90    8.90
   1  21  -1    9.50   10.10
  -1  21   1    7.50   10.70
   1  21   1   15.90   10.30
  -1  21  -1    1.60   10.50
   2  21  -1   13.90   12.20
   2  21   1   18.00   11.60
   3  21  -1    0.80   10.90
   3  21   1  -13.50    9.80
   4  21  -1   36.10   13.90
   4  21   1    0.50   11.20
   0  22  -1   99.39   17.30
   0  22   1  103.89   17.00
  -1  22   1   22.50   11.10
   1  22  -1   56.89   14.30
  -1  22  -1   35.10   13.20
   1  22   1   39.40   12.20
   2  22  -1   64.09   15.80
   2  22   1   55.19   15.10
   3  22  -1   22.60   13.50
   3  22   1    3.80   11.60
   0  23   1   -2.70   10.70
   0  23  -1   14.70   11.40
  -1  23   1    6.20    9.80
   1  23  -1    6.10   11.40
   1  23   1    4.60   10.10
  -1  23  -1   15.40   10.60
   2  23  -1   -7.70   10.40
   2  23   1   -1.40   10.30
   3  23  -1    9.30   12.10
   3  23   1  -17.20   10.70
   0  24   1   14.60   12.00
   0  24  -1    4.40   11.10
   1  24  -1   40.50   13.70
  -1  24   1    6.70   11.00
   1  24   1   14.70   11.20
  -1  24  -1   14.30   11.70
   2  24  -1    3.90   11.30
  -2  24   1   -7.30   11.00
  -2  24  -1   14.60   13.20
   2  24   1   12.80   12.30
   0   0   2  252.77   21.60
   0   0   2  249.58   21.20
   0   0   2  254.17   21.20
   0   0  -2  245.58   21.20
   0   0  -2  245.58   21.20
   1   0   2 2847.42  235.48
   1   0   2 2857.11  235.58
  -1   0   2 2862.91  235.48
   1   0  -2 2675.63  235.48
   2   0   2  658.43   55.39
   2   0   2  621.34   55.19
  -2   0   2  628.64   55.19
   2   0  -2  657.23   55.39
   3   0  -2    1.40    5.60
   3   0   2   -2.40    5.30
   3   0   2   -4.90    5.50
   4   0  -2    6.50    6.70
   4   0   2    7.20    6.30
   4   0   2   18.60    6.20
   5   0   2  230.28   24.60
   5   0  -2  185.38   23.20
   5   0   2  247.48   24.90
   6   0  -2   10.60    9.00
   6   0   2  -11.00    7.90
   6   0   2  -11.80    8.40
   7   0  -2   31.30   11.40
   7   0   2    4.90   10.30
   7   0  -2    5.30   10.40
   7   0   2    8.20   10.70
   8   0   2   -2.80   12.30
   8   0  -2   12.80   11.50
   8   0   2  -11.20   11.40
   8   0  -2   -2.90   12.70
   0  -1   2   -1.50    1.80
   0   1   2   -0.50    2.10
   0  -1   2   -0.50    1.90
   0   1  -2   -3.80    1.90
   0  -1   2   -1.30    1.70
   1   1  -2   -1.80    3.60
  -1   1   2    4.70    3.20
   1  -1   2   -1.70    3.60
   1  -1   2    6.10    3.80
   1  -1  -2   -1.10    3.30
   1   1   2    1.20    3.10
   1   1   2   -0.20    2.80
  -1  -1   2    2.90    3.30
   2  -1   2    4.30    4.60
   2   1  -2    2.20    5.20
   2  -1   2    1.70    5.20
  -2  -1   2    2.80    5.40
   2   1   2    2.60    5.10
   2  -1  -2   -0.70    4.80
   3   1  -2   68.79   10.00
   3  -1   2   67.59    9.90
   3  -1   2   56.59    9.30
   3   1   2   57.09    9.60
  -3  -1   2   62.19    9.70
   3  -1  -2   73.89    9.90
   4   1  -2    5.30    6.10
   4  -1   2    7.90    6.20
   4  -1   2    9.80    6.90
   4   1   2   12.50    6.50
   4  -1  -2   13.90    6.30
   4   1   2    3.40    6.30
   5  -1   2    7.30    7.40
   5   1  -2   -7.10    7.10
   5  -1   2   -3.40    7.60
   5   1   2    4.10    7.70
   5  -1  -2    9.50    7.60
   5   1   2   -2.90    6.10
   6  -1   2   -6.30    7.50
   6   1  -2   -6.90    8.00
   6  -1   2    0.50    8.70
   6  -1  -2   11.00    9.40
   6  -1  -2   -3.60    7.50
   6   1   2    6.20    9.40
   6   1   2    1.10    7.90
   7  -1   2   -6.80    8.40
   7   1  -2  -16.50    8.50
   7  -1   2    7.00   10.70
   7   1  -2    8.60   10.80
   7   1   2  -10.90    8.40
   7   1   2   13.50   10.70
   7  -1  -2    8.10    9.60
   7  -1  -2   13.40   11.10
   8  -1   2   14.30   12.40
   8   1  -2    0.10   10.60
   8  -1   2    3.80   12.40
   8   1  -2   10.60   10.50
   8  -1  -2   18.40   13.10
   8  -1  -2    8.50   13.20
   8   1   2   19.00   13.10
   8   1   2   -1.40   12.30
   0   2   2  475.15   40.70
   0  -2  -2  476.55   40.10
   0  -2   2  476.55   40.30
   0   2   2  479.25   40.10
   0  -2   2  476.15   40.60
  -1  -2  -2   22.50    4.00
   1  -2   2   22.70    4.90
   1   2  -2   22.40    5.20
   1   2   2   16.80    4.20
   1  -2  -2   24.70    4.40
   1   2   2   21.90    4.30
  -1  -2   2   19.70    4.80
   2  -2   2   17.90    5.70
   2  -2   2   16.90    5.20
   2   2  -2   19.40    6.00
   2  -2  -2   16.10    5.50
  -2  -2   2    9.00    5.40
   2   2   2   12.00    5.50
   3  -2   2    1.40    5.70
   3   2  -2    0.80    5.30
   3  -2   2   -0.10    5.80
   3   2   2   -1.50    5.20
   3  -2  -2   -5.40    5.00
  -3  -2   2  -10.40    5.30
   4  -2   2   14.90    7.20
   4   2  -2    9.20    7.20
   4  -2   2   -3.40    6.60
   4  -2  -2   12.60    6.60
  -4  -2   2   17.20    7.50
   4   2   2   18.20    7.10
   5  -2   2   14.70    8.20
   5  -2   2    2.00    7.70
   5   2  -2   24.10    8.60
   5   2   2   -3.20    6.70
   5  -2  -2    8.50    8.40
   5  -2  -2    5.60    7.70
   5   2   2   11.50    8.10
   6  -2   2   -5.00    8.70
   6  -2   2   -0.20    9.10
   6   2  -2   -3.80    8.90
   6  -2  -2   -7.80    8.30
   6   2   2  -11.60    7.50
   6   2   2   -3.70    8.50
   6  -2  -2    6.40    9.20
   7  -2   2   19.20   11.50
   7   2  -2   23.50   11.60
   7  -2   2   24.60   12.20
   7  -2  -2   10.30   10.30
   7   2   2   28.00   10.80
   7  -2  -2   13.30   11.00
   7   2   2   27.30   11.20
   8   2  -2    0.90   10.60
   8  -2   2   -2.90   12.40
   8   2  -2   10.60   10.80
   8  -2   2  -30.70   11.20
   8  -2  -2  -10.50   10.70
   8   2   2   -4.60   11.30
   8  -2  -2   -3.30   12.40
   8   2   2   -4.80    9.60
   0  -3   2   -4.40    3.40
   0   3   2   -0.70    2.40
   0   3   2   -1.80    3.40
   0  -3  -2   -3.60    2.10
  -1  -3  -2   55.69    6.60
   1   3  -2   55.79    7.40
   1  -3   2   68.39    7.80
  -1  -3   2   75.49    8.00
   1  -3  -2   52.09    6.50
   1  -3  -2   52.09    6.90
   1   3   2   60.99    7.00
   1   3   2   63.09    7.30
   2   3  -2   10.50    5.20
  -2  -3  -2    3.20    4.60
   2  -3   2    3.10    4.70
   2  -3   2    9.40    5.60
  -2  -3   2    9.60    5.40
   2  -3  -2    7.70    5.40
   2   3   2    2.40    4.70
   3  -3   2   -2.10    5.70
   3   3  -2    4.90    6.20
   3  -3   2   -4.50    5.00
  -3  -3   2   -5.80    5.50
   3  -3  -2    3.90    5.70
   3   3   2   -0.60    5.20
   4  -3   2   14.90    7.10
   4   3  -2   16.80    7.50
   4  -3   2   14.20    7.00
   4   3   2    1.60    6.60
   4  -3  -2    3.90    6.50
   4  -3  -2   22.00    7.50
  -4  -3   2   15.20    7.30
   5   3  -2  365.56   35.20
   5  -3   2  397.26   35.20
   5  -3   2  352.06   34.80
   5  -3  -2  354.36   34.90
   5   3   2  328.97   34.70
   5  -3  -2  346.27   35.20
   6  -3   2   25.40   10.40
   6  -3   2   28.70    9.40
   6   3  -2   27.80   10.00
   6   3   2   15.50   10.20
   6   3   2    4.20    8.30
   6  -3  -2   15.80    9.80
   6  -3  -2    3.90    8.20
   7  -3   2   37.80   12.90
   7   3  -2   51.09   12.80
   7  -3   2   53.39   14.20
   7  -3  -2   54.89   13.30
   7  -3  -2   49.99   13.10
   7   3   2   50.89   13.00
   7   3   2   47.00   13.10
   8   3  -2   -4.80   10.90
   8  -3   2  -10.00   12.20
   8  -3   2    1.90   11.10
   8   3  -2  -10.00   10.50
   8  -3  -2   -3.50   11.40
   8  -3  -2    8.70   12.60
   8   3   2  -18.50   10.00
   8   3   2   -8.60   10.80
   0  -4   2   79.29   10.00
   0   4   2  109.49   10.20
   0  -4  -2   95.59    9.50
   1   4  -2   26.20    6.10
  -1  -4  -2   15.40    4.40
   1  -4   2   15.00    5.10
   1   4   2   26.30    5.00
   1   4   2   25.80    4.80
  -1  -4   2   26.60    5.50
   1  -4  -2   16.20    4.10
   1  -4  -2   18.90    4.90
   2  -4   2    2.70    5.30
   2  -4   2    6.40    4.80
   2   4  -2    0.30    5.50
  -2  -4  -2    1.40    4.60
   2   4   2   10.60    5.00
   2  -4  -2    3.50    4.50
  -2  -4   2    7.00    5.40
   2  -4  -2   17.30    5.20
   3  -4   2    2.90    6.00
   3   4  -2    3.70    5.90
   3  -4   2    5.00    5.60
  -3  -4  -2    0.70    4.80
   3   4   2    2.70    5.60
   3  -4  -2    3.60    5.10
   3  -4  -2    9.00    6.20
  -3  -4   2   -0.30    6.00
   4   4  -2   -8.10    6.50
   4  -4   2   18.40    7.50
   4  -4   2    4.90    6.80
   4  -4  -2   -0.70    6.40
  -4  -4   2   -1.80    6.60
   4   4   2   -6.50    6.30
   4  -4  -2    5.70    6.60
   5  -4   2    9.80    8.00
   5   4  -2   -3.20    8.20
   5  -4   2   -9.70    7.30
   5   4   2   -1.20    7.40
   5  -4  -2    7.00    7.60
   5  -4  -2    6.10    7.90
  -5  -4   2    4.10    7.60
   6  -4   2   -6.50    9.10
   6   4  -2   -0.80    9.00
   6  -4   2   10.60    9.40
   6   4   2   -4.20    8.50
   6   4   2  -12.40    7.50
   6  -4  -2  -12.20    8.30
   6  -4  -2   10.80    8.90
   7   4  -2   -8.70    9.20
   7  -4   2    4.40   10.00
   7  -4   2   12.90   11.60
   7  -4  -2   10.20   11.10
   7  -4  -2    7.20   10.90
   7   4   2   -7.80    9.90
   7   4   2    7.80   10.20
   8   4  -2    2.10   11.70
   8   4  -2   13.70   11.90
   8  -4   2  -21.20   11.20
   8  -4   2   -9.10   12.30
   8  -4  -2   -5.40   11.50
   8  -4  -2  -13.50   11.70
   8   4   2   -1.90   10.60
   8   4   2    7.70   12.40
   0  -5  -2    0.50    3.40
   0  -5   2   -7.30    4.60
   0   5   2    1.50    4.00
   1   5  -2   12.00    5.50
   1  -5   2    6.80    5.40
  -1  -5  -2    4.80    3.90
   1   5   2    2.30    3.80
   1   5   2    3.60    4.30
   1  -5  -2   -1.00    4.30
  -1  -5   2    3.00    5.10
   1  -5  -2    0.40    3.40
  -2  -5  -2    5.80    4.50
   2   5  -2   -8.50    5.50
   2  -5   2    3.80    5.70
   2  -5  -2   -2.70    4.40
   2  -5  -2    1.40    5.10
  -2  -5   2    7.20    5.60
   2   5   2   -0.60    4.10
   2   5   2    0.90    4.80
   3   5  -2   22.00    6.90
   3  -5   2   31.60    7.70
   3  -5   2   41.50    7.60
  -3  -5  -2   39.40    7.40
  -3  -5   2   24.80    7.00
   3  -5  -2   20.10    6.80
   3  -5  -2   19.10    6.70
   3   5   2   62.49    8.80
   4   5  -2   13.80    7.60
   4  -5   2    3.90    6.20
   4  -5   2    6.40    6.40
  -4  -5  -2    1.70    5.90
   4  -5  -2    8.80    6.80
   4  -5  -2   12.20    7.40
   4   5   2    9.80    7.20
  -4  -5   2    6.90    7.30
   5  -5   2    2.40    7.50
   5   5  -2    0.70    7.60
   5  -5   2  -13.90    7.20
   5  -5  -2   20.60    9.00
   5   5   2    0.10    7.30
   5  -5  -2   10.20    8.20
  -5  -5   2    0.00    7.70
   6  -5   2   18.00    9.40
   6   5  -2   32.10   11.70
   6  -5   2   24.00   11.10
   6   5   2   32.60   10.40
   6  -5  -2   24.20   10.00
   6  -5  -2   30.80   11.00
   7   5  -2   14.10   10.20
   7  -5   2    5.10   11.40
   7  -5   2   13.20   11.00
   7  -5  -2    5.20   10.90
   7  -5  -2   22.80   11.90
   7   5   2    4.10   10.60
   7   5   2   22.30   11.30
   8   5  -2  -17.20   11.00
   8  -5   2    6.80   12.20
   8  -5   2    6.70   13.10
   8   5  -2    4.30   11.70
   8  -5  -2   10.80   13.00
   8   5   2   15.40   12.10
   8   5   2   12.50   13.10
   8  -5  -2   -3.70   11.60
   0  -6   2  230.88   22.20
   0  -6  -2  238.38   21.40
   1   6  -2  926.91   83.59
  -1  -6  -2  999.40   83.29
   1  -6   2  974.60   83.69
  -1  -6   2  976.30   83.69
   1   6   2  967.40   83.29
   1  -6  -2  975.70   83.29
   1   6   2 1028.40   82.99
   2   6  -2  456.75   41.00
   2  -6   2  448.26   40.80
  -2  -6  -2  474.75   40.50
   2  -6  -2  436.06   40.40
  -2  -6   2  481.65   40.90
   2   6   2  467.15   40.10
   2  -6  -2  445.46   40.50
   2   6   2  458.85   40.60
   3  -6   2   46.70    9.30
  -3  -6  -2   56.69    9.20
   3  -6   2   38.60    9.10
   3   6  -2   36.00    8.70
   3  -6  -2   43.30    8.20
   3  -6  -2   60.49    9.30
   3   6   2   67.89    9.40
  -3  -6   2   62.69    9.80
   4   6  -2   35.80    9.30
   4  -6   2   32.90    8.60
   4  -6   2   37.70    9.50
  -4  -6  -2   35.00    8.30
   4  -6  -2   41.40    9.10
   4  -6  -2   28.50    7.80
   4   6   2   45.00    9.00
  -4  -6   2   39.40    9.00
   5   6  -2   45.60   11.20
   5  -6   2   29.20   10.40
   5  -6   2   52.19   11.60
  -5  -6   2   41.40   10.60
   5  -6  -2   51.39   11.20
   5   6   2   43.50   11.10
   5  -6  -2   69.69   12.00
   6  -6   2    1.60    8.40
   6  -6   2   -2.30    9.10
   6   6  -2  -18.30    8.70
   6  -6  -2   10.80    9.60
   6   6   2   12.60   10.20
   6  -6  -2   16.80    9.50
   7  -6   2    4.60   11.00
   7   6  -2    3.60   10.70
   7  -6   2    5.50   11.10
   7  -6  -2   -6.40   10.50
   7   6   2   15.20   10.20
   7  -6  -2   -9.00    9.90
   7   6   2  -12.70    8.60
   8   6  -2    2.10   12.80
   8  -6   2   -3.70   12.40
   8  -6   2   -6.90   11.40
   8  -6  -2   -1.60   12.60
   8  -6  -2   13.70   12.70
   8   6   2    4.70   12.20
   8   6   2   -7.80   12.00
   0  -7   2   -2.50    4.90
   0  -7  -2    2.50    4.10
   1   7  -2   20.60    6.40
  -1  -7  -2   32.80    5.90
   1  -7   2   29.20    6.90
   1   7   2   28.00    6.00
  -1  -7   2   31.60    6.90
   1  -7  -2   20.50    5.50
   1   7   2   25.90    4.90
   2   7  -2   34.60    7.50
   2  -7   2   20.20    6.80
  -2  -7  -2   28.70    6.30
   2   7   2   16.50    6.10
   2  -7  -2   23.30    5.70
   2   7   2   23.50    5.20
   2  -7  -2   31.50    6.60
  -2  -7   2   28.40    7.40
  -3  -7  -2  112.79   12.70
   3  -7   2   80.39   12.10
   3   7  -2   80.39   12.10
   3   7   2   86.29   11.00
   3  -7  -2  105.99   12.90
  -3  -7   2   74.29   12.00
   3   7   2  102.99   12.80
   3  -7  -2  105.99   12.10
   4   7  -2   31.10    8.60
  -4  -7  -2   16.30    6.80
   4  -7   2   15.40    8.30
   4  -7   2   19.00    7.40
   4  -7  -2   29.50    7.90
  -4  -7   2   13.60    7.10
   4  -7  -2   19.50    8.00
   4   7   2    3.00    6.90
   5  -7   2   29.90    9.20
  -5  -7  -2   36.30    9.20
   5  -7   2   15.80    9.30
   5   7  -2   29.50   10.40
  -5  -7   2   40.50   10.70
   5   7   2   19.80    9.40
   5  -7  -2   48.10   11.20
   5  -7  -2   36.20    9.80
   6  -7   2    0.90    9.40
   6   7  -2    7.30   10.50
   6  -7   2    5.80    9.00
   6   7   2   18.30   10.50
   6  -7  -2    0.30    9.00
  -6  -7   2   -5.50    8.10
   6  -7  -2   -1.80    9.00
   7   7  -2   22.30   11.40
   7  -7   2   16.90   12.30
   7  -7   2   16.10   12.20
   7   7   2   22.20   10.40
   7   7   2   10.00   11.70
   7  -7  -2    6.80   10.90
   7  -7  -2    2.40   11.30
   8  -7   2  -14.20   12.30
   8  -7   2   12.00   12.90
   8   7  -2   -3.50   11.70
   8   7   2   16.00   13.70
   8  -7  -2   18.30   13.90
   8   7   2   -6.10   11.90
   8  -7  -2   -8.60   11.60
   0  -8  -2  154.88   16.20
   0  -8   2  177.68   17.40
  -1  -8  -2  271.17   24.20
   1  -8   2  251.47   24.90
   1   8  -2  254.57   25.10
  -1  -8   2  275.47   25.10
   1   8   2  245.78   24.50
   1  -8  -2  242.18   24.10
   1   8   2  279.27   23.50
  -2  -8  -2  153.08   15.20
   2  -8   2  142.99   16.00
   2   8  -2  118.59   15.30
   2   8  -2  137.79   12.60
   2   8   2  136.99   14.00
  -2  -8   2  161.68   16.50
   2  -8  -2  108.69   14.60
   2   8   2  163.18   16.00
   3   8  -2  276.77   29.00
  -3  -8  -2  299.77   28.30
   3  -8   2  320.67   29.10
   3   8   2  331.97   29.00
   3  -8  -2  309.87   28.80
   3  -8  -2  309.77   28.90
  -3  -8   2  280.17   29.00
   3   8   2  277.97   27.40
   4  -8   2   16.60    8.40
   4   8  -2    9.10    8.20
   4  -8   2   31.30    9.40
  -4  -8  -2   18.00    6.80
   4  -8  -2   17.40    8.50
  -4  -8   2    8.20    7.80
   4  -8  -2   23.70    7.90
   4   8   2   22.60    6.90
   4   8   2   17.70    7.30
  -5  -8  -2   92.39   14.80
   5  -8   2  128.99   16.50
   5  -8   2   91.99   15.30
   5   8  -2   64.39   13.90
  -5  -8   2  101.49   15.40
   5  -8  -2  116.49   15.80
   5   8   2   95.69   15.30
   5  -8  -2   89.99   14.80
   6  -8   2    1.40    8.40
   6   8  -2    2.40    9.70
   6  -8   2   -0.30    9.50
   6  -8  -2    1.50    9.80
   6   8   2    3.30    9.50
  -6  -8   2   -0.30    8.40
   6  -8  -2  -10.10    8.50
   7  -8   2    4.20   11.30
   7  -8   2    2.30   10.90
   7   8  -2   13.00   11.60
   7  -8  -2  -12.50    9.70
   7   8   2  -16.30    8.80
   7  -8  -2  -10.90   10.20
   7   8   2   24.20   12.30
   8   8  -2   12.30   12.40
   8  -8   2   -0.30   13.00
   8  -8   2   25.60   14.10
   8   8   2    9.00   11.50
   8  -8  -2   12.50   13.20
   8   8   2   -9.80   10.60
   8  -8  -2    6.40   13.20
   0  -9   2    1.10    5.80
   0  -9  -2   -5.00    4.20
   1  -9   2    6.10    6.00
  -1  -9  -2   -4.20    4.50
   1   9  -2   10.60    6.60
   1   9   2    3.90    5.20
   1   9   2   -2.70    3.50
   1  -9  -2   -3.90    4.70
  -1  -9   2   -5.70    5.40
   2  -9   2   30.60    8.30
   2   9  -2   25.10    8.00
   2   9  -2   24.70    3.60
  -2  -9  -2   24.30    6.50
   2   9   2   28.10    7.00
  -2  -9   2   29.50    7.30
   2   9   2   34.90    5.50
   2  -9  -2   24.10    7.10
   3   9  -2   31.00    5.10
   3  -9   2   11.20    8.20
  -3  -9  -2   25.20    7.10
   3   9  -2   28.80    8.40
  -3  -9   2   28.10    8.00
   3   9   2   27.90    6.10
   3  -9  -2   24.80    7.00
   3   9   2   15.80    7.20
   3  -9  -2    7.30    6.90
  -4  -9  -2   69.89   11.80
   4   9  -2   84.99   13.50
   4  -9   2   89.19   13.80
   4   9   2   65.69   11.90
   4   9   2   73.29   10.50
  -4  -9   2   75.89   12.50
   4  -9  -2   54.49   11.40
   4  -9  -2   74.89   11.80
   5  -9   2   67.89   14.30
   5  -9   2   92.79   15.30
   5   9  -2   69.19   13.90
  -5  -9  -2   79.69   13.70
   5  -9  -2   98.59   14.40
   5  -9  -2   71.29   12.80
   5   9   2   66.29   12.00
   5   9   2   66.89   13.60
  -5  -9   2   66.79   13.00
   6  -9   2   10.80   10.70
   6   9  -2   43.30   12.90
   6  -9   2   26.20   11.00
   6  -9  -2   14.40   10.40
   6   9   2   30.10   12.10
  -6  -9   2   35.30   11.30
   6  -9  -2   14.20   11.10
   6   9   2   32.80   10.50
   7   9  -2  -18.90    9.30
   7  -9   2   25.20   12.30
   7  -9   2   10.90   11.90
   7   9   2   -4.60   11.10
   7  -9  -2   -0.50   10.50
   7  -9  -2   12.20   11.20
   0 -10   2   13.90    6.90
   0 -10  -2   22.60    5.80
   1  10  -2   -2.00    5.60
   1 -10   2    2.70    5.80
  -1 -10  -2    8.00    5.20
  -1 -10   2  -11.20    4.90
   1 -10  -2   -1.90    4.70
   1  10   2    0.90    5.50
   1  10   2    4.90    3.90
  -2 -10  -2    5.10    5.00
   2 -10   2    3.90    5.90
   2  10  -2    2.80    6.00
   2 -10  -2   -0.10    5.50
  -2 -10   2   -0.20    6.10
   2  10   2   -1.60    3.40
   2  10   2    5.40    5.80
   3  10  -2    6.90    7.20
   3  10  -2    0.50    3.20
  -3 -10  -2   -8.00    4.80
   3 -10   2    6.50    7.30
   3 -10  -2   -3.40    6.30
  -3 -10   2    5.80    6.70
   3  10   2    0.20    6.40
   3  10   2    2.40    4.30
   4 -10   2   16.20    8.80
   4  10  -2    8.80    8.00
  -4 -10  -2   14.90    7.40
  -4 -10   2   15.80    7.90
   4 -10  -2   22.60    9.20
   4 -10  -2    3.50    7.50
   4  10   2   16.20    6.50
   4  10   2   24.60    9.00
   5  10  -2    9.60    9.40
  -5 -10  -2   10.60    7.90
   5 -10   2   36.00   11.30
   5 -10  -2   25.40   10.60
   5  10   2    1.50    7.00
   5 -10  -2   14.70    9.00
   5  10   2   24.70    9.50
  -5 -10   2    3.10    8.50
   6  10  -2   18.40   10.70
   6 -10   2    8.20   11.40
  -6 -10   2   13.60    9.80
   6  10   2   13.10   10.80
   6 -10  -2   -5.90    9.20
   6 -10  -2   17.60   11.10
   7  10  -2   21.50   12.90
   7 -10   2   19.30   11.80
   7  10   2    9.70   11.60
   7 -10  -2    8.20   11.20
  -7 -10   2   -4.20    9.10
   7 -10  -2    2.70   10.80
   0 -11   2   -6.90    5.20
   0  11  -2   10.70    6.70
   0 -11  -2   -9.50    4.50
   1  11  -2   31.40    8.10
  -1 -11  -2   36.70    7.20
   1 -11   2   48.60    8.90
   1  11   2   38.30    6.20
  -1 -11   2   43.60    8.30
   1 -11  -2   36.20    7.90
   1  11   2   41.50    8.30
   2  11  -2   23.10    7.90
  -2 -11  -2   22.00    6.20
   2 -11   2   22.50    7.40
   2  11   2   12.20    6.60
   2  11   2   20.00    4.80
   2 -11  -2   13.80    7.00
  -2 -11   2    6.90    6.20
   3 -11   2   31.80    9.80
   3  11  -2   20.80    8.90
  -3 -11  -2    6.40    6.70
  -3 -11   2   26.20    8.60
   3  11   2   25.90    5.90
   3  11   2   24.40    8.60
   3 -11  -2   23.50    8.40
   4  11  -2   -7.80    6.90
  -4 -11  -2   -0.70    6.70
   4 -11   2   -9.40    7.80
  -4 -11   2    8.50    7.60
   4 -11  -2    9.00    7.90
   4  11   2    4.20    7.80
   4  11   2   -0.50    5.30
   5  11  -2   30.00   10.70
  -5 -11  -2    9.30    8.10
   5 -11   2   16.40   10.40
   5 -11  -2   12.20   10.20
   5 -11  -2   16.10    9.20
  -5 -11   2   15.20    9.00
   5  11   2   21.50    9.80
   6  11  -2    0.80    9.90
   6 -11   2   13.30   11.90
   6 -11  -2   11.80   10.10
   6 -11  -2   15.10   10.60
  -6 -11   2   -5.10    8.20
   6  11   2    0.90   10.20
   7 -11   2   17.00   14.00
   7  11  -2   35.60   14.00
   7  11   2   42.80   15.00
  -7 -11   2   36.80   13.30
   7 -11  -2   35.70   13.40
   7 -11  -2   35.20   14.20
   0 -12  -2   46.10    8.30
   0  12  -2   60.69   10.30
   0 -12   2   44.60    9.30
  -1 -12  -2   66.99   10.10
   1 -12   2   91.59   12.40
   1  12  -2   52.29   10.90
   1  12   2   92.49   11.80
   1 -12  -2   78.59   10.70
  -1 -12   2   63.79   11.40
  -2 -12  -2   -4.80    5.10
   2  12  -2    3.30    6.60
   2 -12   2    7.40    7.20
  -2 -12   2   -1.90    6.40
   2  12   2   -5.90    6.30
   2 -12  -2    3.20    6.30
   2  12   2   -3.20    3.50
   3  12  -2   69.89   12.90
  -3 -12  -2   60.49   10.30
   3 -12   2   77.69   12.90
   3  12   2   55.99    8.70
  -3 -12   2   80.99   12.40
   3  12   2   52.59   11.30
   3 -12  -2   90.39   12.90
   4 -12   2    8.70    9.00
  -4 -12  -2    4.40    7.10
   4  12  -2    7.20    9.30
   4  12   2   16.90    9.40
  -4 -12   2   16.40    8.70
   4 -12  -2   48.10   11.00
  -5 -12  -2   13.10    8.20
   5  12  -2    1.30    8.80
   5 -12   2    2.50   10.40
  -5 -12   2   -6.70    7.30
   5 -12  -2   -2.50    9.50
   5  12   2  -10.60    7.80
   6  12  -2   11.00   11.00
   6 -12   2   23.20   12.90
  -6 -12   2   19.10   10.60
   6 -12  -2   35.90   13.10
   6  12   2    7.40   10.80
   6 -12  -2    2.30   10.10
   7  12  -2   -0.30   11.70
   7 -12   2   10.20   13.70
  -7 -12   2    6.60   10.90
   7  12   2    6.70   12.00
   7 -12  -2    8.80   12.80
   0 -13  -2   13.10    5.70
   0 -13   2    2.50    6.60
   0  13  -2  -10.10    6.40
   1  13  -2    8.40    7.20
  -1 -13  -2    5.70    5.40
   1 -13   2   20.50    7.40
   1  13   2   -0.20    6.30
   1 -13  -2   16.20    6.60
  -1 -13   2    3.20    6.40
   2 -13   2   23.50    8.40
   2  13  -2   29.00    9.70
  -2 -13  -2   11.00    6.60
   2 -13  -2   11.10    7.20
   2  13   2   13.40    7.80
   2  13   2   21.50    5.30
  -2 -13   2   30.20    7.60
   3 -13   2   -2.70    7.20
   3  13  -2    7.10    7.80
  -3 -13  -2    4.40    6.50
  -3 -13   2    0.70    6.80
   3 -13  -2   17.60    8.30
   3  13   2   10.00    7.80
  -4 -13  -2   12.40    7.40
   4 -13   2   41.90   11.90
   4  13  -2    8.80    9.30
  -4 -13   2    7.00    8.60
   4 -13  -2   22.20   10.50
   4  13   2   26.80    9.90
   5  13  -2    3.90    9.50
   5 -13   2    1.80    8.90
   5 -13  -2   35.10   11.70
   5  13   2    2.30    8.40
  -5 -13   2   17.30    8.60
   6  13  -2   -2.70   10.20
   6 -13   2    8.40   12.60
   6  13   2   12.50   10.60
   6 -13  -2    6.90   11.80
  -6 -13   2   -4.50    9.40
   7 -13   2    0.40   13.10
   7  13  -2    5.30   13.10
  -7 -13   2   -6.70   12.20
   7  13   2    6.10   12.80
   0  14  -2   34.90    9.00
   0 -14   2   16.30    8.10
   0  14   2   19.50    7.80
   0 -14  -2   18.00    7.00
   1  14  -2  112.29   17.40
   1 -14   2  148.29   18.40
  -1 -14  -2  144.59   17.10
   1  14   2  180.88   18.90
  -1 -14   2  144.59   18.10
   1 -14  -2  158.48   17.20
   2  14  -2   10.40    8.40
   2 -14   2    3.60    7.80
  -2 -14  -2   -4.40    5.80
  -2 -14   2   11.60    7.60
   2  14   2    5.20    7.70
   2 -14  -2    6.20    6.90
  -3 -14  -2  165.38   19.40
   3  14  -2  128.69   18.90
   3 -14   2  135.29   19.00
   3  14   2  154.18   19.10
  -3 -14   2  164.58   19.90
   3 -14  -2  168.48   19.50
   4  14  -2    9.30    9.70
  -4 -14  -2   11.10    8.50
   4 -14   2   -6.70    9.60
   4 -14  -2   16.80   10.10
  -4 -14   2    5.10    7.30
   4  14   2   -5.70    8.60
   5 -14   2   56.49   14.10
   5  14  -2   48.40   13.50
   5  14   2   40.10   11.80
  -5 -14   2   49.80   12.30
   5 -14  -2   50.09   12.80
   6  14  -2   12.50   11.50
   6 -14   2    4.50   12.80
  -6 -14   2   -2.60    9.70
   6  14   2   -3.10   10.20
   7  14  -2   16.60   14.20
   7 -14   2   20.50   14.50
   7  14   2   24.50   14.20
   0  15   2   -6.20    6.60
   0 -15   2   -4.40    6.30
   0  15  -2   -7.20    6.80
   0 -15  -2   -1.90    6.10
   1  15  -2    1.70    7.80
   1 -15   2   -2.50    7.10
  -1 -15  -2   -0.80    5.80
   1 -15  -2   -1.10    6.30
  -1 -15   2    1.90    6.90
   1  15   2   -0.20    7.10
   2 -15   2   20.20    8.50
   2  15  -2   -1.70    7.90
  -2 -15  -2   -1.40    6.50
   2  15   2    1.30    7.50
   2 -15  -2   -4.10    7.10
  -2 -15   2   -5.50    6.40
  -3 -15  -2   -5.00    6.30
   3 -15   2   15.90    8.50
   3  15  -2   18.30   10.00
   3 -15  -2   -4.40    8.10
   3  15   2    6.20    8.50
  -3 -15   2    9.50    7.50
   4 -15   2   -8.10    9.50
   4  15  -2    9.60   10.20
   4 -15  -2  -16.30    7.90
  -4 -15   2    7.10    7.80
   4  15   2   13.20    9.20
   5 -15   2   25.20   13.00
   5  15  -2   57.49   14.50
  -5 -15   2   79.89   14.80
   5  15   2   91.59   15.90
   6 -15   2   15.20   13.40
   6  15  -2    6.80   11.10
  -6 -15   2   -3.80   10.80
   6  15   2   -8.70   10.10
   0  16  -2    2.40    7.60
   0 -16  -2    2.50    6.80
   0  16   2  -12.90    6.30
   0 -16   2    2.10    7.10
   1  16  -2   -3.10    7.90
  -1 -16  -2    5.90    6.30
   1 -16   2    1.30    7.60
   1  16   2  -10.40    7.00
   1 -16  -2   -5.20    6.70
  -1 -16   2   -8.30    5.80
   2  16  -2   14.70    9.70
   2 -16   2    7.20    8.50
  -2 -16  -2    3.60    6.80
  -2 -16   2    4.90    7.10
   2  16   2   10.50    9.00
   2 -16  -2    8.70    8.00
   3 -16   2   18.40   10.70
   3  16  -2    4.90    9.50
   3 -16  -2    1.20    8.90
   3  16   2   16.60    9.00
  -3 -16   2    0.30    6.80
   4 -16   2   -6.90   10.10
   4  16  -2    3.60    9.80
  -4 -16   2   -3.70    7.70
   4  16   2   -3.50    9.30
   5 -16   2   12.70   12.00
   5  16  -2    4.50   10.40
   5  16   2   11.40   11.10
  -5 -16   2   -8.60    9.20
   6 -16   2   12.70   14.10
   6  16  -2   16.80   12.20
   6  16   2   17.90   12.20
   0  17  -2    4.40    7.70
   0 -17  -2   -0.60    8.20
   0  17   2   -7.30    7.00
   0 -17   2    5.60    7.90
   1  17  -2   43.00   11.50
   1 -17   2   48.60   11.50
  -1 -17   2   21.70    9.10
   1 -17  -2   43.50   11.00
   1  17   2   41.40   10.70
   2 -17   2   42.60   11.00
   2  17  -2   -1.10    9.60
   2  17   2   12.40    9.50
  -2 -17   2   20.50    8.90
   3 -17   2  -10.90    8.90
   3  17  -2    3.20   10.10
   3  17   2   18.40   10.00
  -3 -17   2   20.40    8.70
   4  17  -2   60.39   14.70
   4 -17   2   64.19   14.30
   4  17   2   75.99   14.70
  -4 -17   2   40.10   11.80
   5 -17   2   -3.30   10.70
   5  17  -2   10.00   12.00
   5  17   2   20.70   12.40
   6 -17   2   58.09   16.50
   6  17  -2   42.10   14.60
   6  17   2   26.80   13.50
   0  18  -2   18.80   10.10
   0  18   2   28.90    9.50
   0 -18   2   30.30   10.30
   1  18  -2  101.69   17.00
   1 -18   2  141.29   18.60
  -1 -18   2  129.19   17.40
   1  18   2  119.19   17.10
   2 -18   2    8.60    9.50
   2  18  -2   30.90   11.20
  -2 -18   2   25.30    8.90
   2  18   2    1.00    9.10
   3 -18   2   10.80   10.10
   3  18  -2   16.70   10.90
   3  18   2   -3.80    9.80
  -3 -18   2    9.80    8.30
   4 -18   2   11.00   12.40
   4  18  -2   -7.20   10.40
  -4 -18   2   12.20    9.80
   4  18   2   27.60   11.80
   5 -18   2   31.20   14.00
   5  18  -2   16.20   12.30
   5  18   2   47.90   13.50
   0 -19   2    8.30    8.60
   0  19  -2   12.90    9.80
   0  19   2  -19.40    7.50
   1 -19   2    0.10    8.50
   1  19  -2   -5.30    9.00
   1  19   2    9.50    8.90
  -1 -19   2    0.20    7.40
  -1  19  -2  -12.10    8.80
   2  19  -2   -3.00    9.60
   2 -19   2   11.40    9.80
   2  19   2    1.80    9.50
  -2 -19   2    9.50    8.50
   3  19  -2   36.80   12.60
   3 -19   2   12.60   10.30
  -3 -19   2  -15.90    7.60
   3  19   2   16.40   10.90
   4 -19   2   -4.60   10.80
   4  19  -2  -10.70   11.00
   4  19   2    0.30   10.10
   5  19  -2    7.70   12.00
   5  19   2   14.60   11.80
   0  20   2  122.99   17.70
   0 -20   2  127.09   17.90
   0  20  -2  103.19   17.10
   1  20  -2   -5.10    9.20
   1 -20   2    3.40    8.90
  -1 -20   2   -6.40    6.90
   1  20   2   11.70   10.00
  -1  20  -2   14.90   10.30
   2 -20   2  105.59   17.50
   2  20  -2  121.79   19.10
   2  20   2  106.49   17.80
   3  20  -2    3.50   11.70
   3 -20   2   24.20   11.50
   3  20   2   15.40   10.80
   4  20  -2   15.50   12.50
   4  20   2   43.80   13.60
   0  21   2    3.90    9.30
   0  21  -2  -15.70    9.70
  -1  21   2   -6.00    9.00
   1  21  -2   17.30   11.20
   1  21   2   -0.40    9.30
  -1  21  -2    8.30   10.30
   2  21  -2    4.80   10.90
   2  21   2    0.30   10.00
   3  21  -2   11.20   11.70
   3  21   2    7.60   10.90
   4  21  -2   24.60   14.10
   4  21   2    0.50   11.40
   0  22   2   12.20   10.70
   0  22  -2   14.40   11.00
  -1  22   2   85.09   15.00
   1  22  -2   49.10   13.90
  -1  22  -2   55.19   13.90
   1  22   2   51.09   13.50
   2  22  -2   13.20   12.40
   2  22   2   23.40   11.30
   3  22  -2  103.29   19.30
   3  22   2   60.59   16.20
   0  23   2   -6.90   10.40
   0  23  -2    1.80   11.00
  -1  23   2   36.70   12.00
   1  23  -2   37.10   13.20
  -1  23  -2   36.60   12.30
   1  23   2   25.40   12.30
   2  23  -2   -7.80   10.20
   2  23   2    3.90   10.60
   3  23  -2   19.30   13.20
   3  23   2    6.30   11.60
   0  24  -2   10.20   11.30
   0  24   2  -15.60    9.40
  -1  24   2   46.50   13.10
   1  24  -2   18.60   13.20
  -1  24  -2   24.80   12.50
   1  24   2   40.40   13.30
   0   0   3   -2.10    2.90
   0   0   3   -0.90    1.50
   0   0  -3    3.30    1.50
   0   0   3    2.10    1.60
   1   0  -3   -0.10    3.60
   1   0   3   -0.70    3.30
   1   0   3   -7.00    3.00
  -1   0   3   -0.10    3.30
   2   0   3    1.70    4.60
   2   0   3   -3.30    4.60
  -2   0   3    0.00    4.50
   2   0  -3   -4.60    5.00
  -3   0   3    9.50    5.50
   3   0  -3    2.30    5.50
   3   0   3   -9.10    5.20
   3   0   3   -5.00    5.20
   4   0   3    2.80    6.40
   4   0  -3    1.00    6.40
   4   0   3   11.10    6.70
   5   0   3   12.00    8.10
   5   0  -3   10.30    7.70
   5   0   3   -0.70    7.30
   6   0   3    1.40    8.90
   6   0  -3   -6.50    8.30
   6   0   3   -2.30    8.00
   7   0   3   -7.10    9.90
   7   0   3    2.80    9.00
   7   0  -3   -5.00   10.10
   7   0  -3    9.40    9.70
   8   0  -3    5.00   12.30
   8   0   3   14.20   12.50
   8   0   3   -7.50   11.10
   8   0  -3   21.40   13.20
   0  -1   3    5.30    2.50
   0   1   3   -6.00    3.20
   0  -1   3    0.40    2.70
   0   1  -3    6.30    2.50
   0  -1   3   -2.70    2.40
  -1   1   3   75.29    7.30
   1   1  -3   79.59    7.60
   1  -1   3   53.89    7.20
   1   1   3   75.29    7.90
   1   1   3   68.89    7.10
   1  -1  -3   67.19    7.10
   1   1   3   47.30    6.90
  -1  -1   3   55.89    7.20
  -2   1   3    3.70    5.00
   2  -1   3    5.20    5.10
   2   1  -3   10.80    5.30
   2  -1   3   10.80    4.90
  -2  -1   3   10.90    5.20
   2   1   3   11.90    5.10
   2  -1  -3   18.70    5.50
   2   1   3   13.40    5.10
   3  -1   3  229.98   21.40
   3   1  -3  201.78   21.30
   3  -1   3  205.38   21.10
  -3  -1   3  219.48   21.50
   3  -1  -3  226.78   21.20
   3   1   3  210.98   21.10
   3   1   3  201.58   20.70
   4   1  -3    4.70    6.20
   4  -1   3   21.50    7.30
   4  -1   3   19.00    6.90
   4  -1  -3   15.00    6.60
   4   1   3    3.50    6.10
  -4  -1   3    6.00    7.00
   4   1   3    4.80    5.60
   5   1  -3  277.87   26.90
   5  -1   3  252.77   27.50
   5  -1   3  266.77   26.70
   5   1   3  234.98   26.70
   5   1   3  247.98   26.30
   5  -1  -3  249.38   26.60
   6   1  -3   29.10   10.30
   6  -1   3   24.00    9.90
   6  -1   3   33.10   10.90
   6  -1  -3    8.20    9.10
   6   1   3   25.10   10.50
   6   1   3   12.00    9.10
   7  -1   3   79.89   15.70
   7  -1   3   85.79   15.60
   7   1  -3   70.49   14.90
   7  -1  -3   97.09   16.60
   7   1   3   77.39   15.80
   7   1   3   58.09   13.70
   7  -1  -3   48.10   14.40
   8  -1   3    1.30   12.10
   8   1  -3   10.70   10.90
   8  -1   3    4.10   11.20
   8   1  -3   13.40   12.30
   8   1   3   -4.30   11.60
   8  -1  -3  -10.00   11.80
   8  -1  -3   13.80   12.90
   8   1   3  -14.20   11.50
   0   2   3   13.10    4.10
   0  -2   3   26.50    4.40
   0  -2   3   20.00    3.70
   0   2  -3   14.80    4.10
   1   2  -3  116.89   12.10
   1  -2   3  110.69   11.50
   1   2   3  108.19   11.30
   1  -2  -3  110.49   11.20
   1   2   3  116.29   11.00
   1   2   3  108.79   12.10
  -1  -2   3  124.79   12.00
   2   2  -3  129.99   13.00
   2  -2   3  141.39   13.30
   2  -2   3   89.59   12.30
   2  -2  -3  120.39   12.70
   2   2   3  139.59   13.10
   2   2   3  114.19   12.40
  -2  -2   3  105.69   12.50
   3  -2   3   18.60    6.40
   3   2  -3   30.50    7.40
   3  -2   3   15.10    6.90
  -3  -2   3   22.50    7.20
   3  -2  -3   32.90    6.90
   3   2   3   30.00    7.10
   3   2   3   24.70    6.60
   4   2  -3    8.80    7.30
   4  -2   3    4.20    6.70
   4  -2   3    1.40    6.00
   4   2   3   23.30    7.00
   4  -2  -3    8.80    6.50
   4   2   3    9.40    6.90
  -4  -2   3    6.50    7.00
   5  -2   3    9.60    7.70
   5  -2   3  -11.70    6.70
   5   2  -3   -1.80    7.60
[truncated: 919,443 more chars]
