# Supplementary material for: Crystal structures of sodium-, lithium-, and ammonium 4,5-di­hydroxy­benzene-1,3-di­sulfonate (tiron) hydrates
Source: Acta Crystallogr E Crystallogr Commun. 2018 Jun 8;74(Pt 7):918–25. doi: 10.1107/S2056989018008009 (PMC6038641; doi:10.1107/S2056989018008009)
Supplement: Supplementary file 2 [file e-74-00918-NaTironsup2.hkl]

data_NaTiron                                                                    
_shelx_title ' solve14_a.res in P2(1)/n'                                        
_shelx_refln_list_code          4                                               
_shelx_F_calc_maximum      206.58                                               
_exptl_crystal_F_000       672.00                                               
_reflns_d_resolution_high  0.7606                                               
                                                                                
loop_                                                                           
 _space_group_symop_operation_xyz                                               
 'x, y, z'                                                                      
 '-x+1/2, y+1/2, -z+1/2'                                                        
 '-x, -y, -z'                                                                   
 'x-1/2, -y-1/2, z-1/2'                                                         
                                                                                
_cell_length_a     6.8156                                                       
_cell_length_b    16.1449                                                       
_cell_length_c     9.5870                                                       
_cell_angle_alpha  90.000                                                       
_cell_angle_beta   92.727                                                       
_cell_angle_gamma  90.000                                                       
                                                                                
_shelx_F_squared_multiplier     1.000                                           
                                                                                
loop_                                                                           
 _refln_index_h                                                                 
 _refln_index_k                                                                 
 _refln_index_l                                                                 
 _refln_F_squared_calc                                                          
 _refln_F_squared_meas                                                          
 _refln_F_squared_sigma                                                         
 _refln_observed_status                                                         
   2   0   0      41466.04      41694.58      1062.53 o                         
   4   0   0      42673.59      43077.06       746.73 o                         
   6   0   0       9286.45       9395.32       201.28 o                         
   8   0   0       2316.94       2216.40        74.14 o                         
   1   1   0         30.57         21.40         0.86 o                         
   2   1   0        406.72        401.87         6.83 o                         
   3   1   0          0.53         -0.85         0.85 o                         
   4   1   0       6942.43       7079.65        95.38 o                         
   5   1   0        265.62        269.42         5.93 o                         
   6   1   0       2324.25       2273.87        36.63 o                         
   7   1   0         41.61         34.84         4.18 o                         
   8   1   0       2341.21       2279.05        53.66 o                         
   0   2   0       1879.28       1781.85        24.01 o                         
   1   2   0       5300.09       5163.84        84.12 o                         
   2   2   0       7635.42       7998.08       102.90 o                         
   3   2   0        352.64        431.58         7.26 o                         
   4   2   0        965.69       1119.99        15.10 o                         
   5   2   0       1324.11       1341.73        19.97 o                         
   6   2   0       2801.20       2896.96        45.89 o                         
   7   2   0         45.31         46.70         7.68 o                         
   8   2   0        787.04        729.00        20.94 o                         
   1   3   0         26.21         23.58         0.89 o                         
   2   3   0         46.02         47.55         1.38 o                         
   3   3   0         49.37         42.30         2.10 o                         
   4   3   0        288.23        316.87         5.34 o                         
   5   3   0        747.56        768.03        11.39 o                         
   6   3   0        318.46        299.84         7.39 o                         
   7   3   0         64.97         62.44         4.29 o                         
   8   3   0        239.50        210.34        15.55 o                         
   0   4   0       8406.97       8022.33       138.77 o                         
   1   4   0          0.55          1.35         0.43 o                         
   2   4   0      17094.81      16889.69       227.08 o                         
   3   4   0        411.17        441.21         7.52 o                         
   4   4   0        729.00        770.62        10.89 o                         
   5   4   0        203.21        196.84         4.69 o                         
   6   4   0       2804.40       2911.22        69.14 o                         
   7   4   0         19.87         20.37         2.62 o                         
   8   4   0        426.65        428.88        21.93 o                         
   1   5   0       1239.38       1202.18        28.56 o                         
   2   5   0       1995.79       2023.95        27.73 o                         
   3   5   0        127.91        147.85         3.19 o                         
   4   5   0         31.39         34.70         1.82 o                         
   5   5   0        995.13        985.33        15.33 o                         
   6   5   0       5057.78       5056.83        78.13 o                         
   7   5   0        173.75        188.72         6.00 o                         
   8   5   0          7.79          7.55         2.61 o                         
   0   6   0       4262.47       5301.60       161.21 o                         
   1   6   0       7750.37       7678.70       102.66 o                         
   2   6   0       4528.31       4572.20        56.17 o                         
   3   6   0        192.18        139.45         3.08 o                         
   4   6   0        194.87        216.43         4.54 o                         
   5   6   0       1641.62       1552.35        22.86 o                         
   6   6   0        880.87        846.59        15.66 o                         
   7   6   0        514.42        508.99        11.09 o                         
   8   6   0        293.10        300.18         9.50 o                         
   1   7   0         97.25         93.49         1.71 o                         
   2   7   0          0.05          0.45         0.51 o                         
   3   7   0        146.91        152.79         3.31 o                         
   4   7   0         53.37         51.36         2.16 o                         
   5   7   0        928.92        935.36        14.65 o                         
   6   7   0        102.71         96.83         4.28 o                         
   7   7   0        278.39        276.90         7.66 o                         
   8   7   0          4.79          6.81         2.93 o                         
   0   8   0         37.73         52.90         2.02 o                         
   1   8   0         61.33         57.89         1.27 o                         
   2   8   0        152.41        166.64         2.65 o                         
   3   8   0       1994.64       1945.29        27.14 o                         
   4   8   0        424.31        469.01         7.98 o                         
   5   8   0         40.96         38.90         2.87 o                         
   6   8   0         93.64         81.23         3.92 o                         
   7   8   0        237.31        243.82         8.00 o                         
   8   8   0        235.54        250.44        10.18 o                         
   1   9   0        370.20        365.41         5.02 o                         
   2   9   0         48.57         42.24         1.17 o                         
   3   9   0        123.01        116.86         2.79 o                         
   4   9   0        165.67        175.42         3.99 o                         
   5   9   0        275.55        259.68         7.42 o                         
   6   9   0        515.27        505.28        12.09 o                         
   7   9   0        315.01        308.23         9.16 o                         
   8   9   0        346.37        340.09        10.43 o                         
   0  10   0       2981.86       3068.21        63.90 o                         
   1  10   0       5408.01       5277.22        70.62 o                         
   2  10   0        946.37        903.83        13.17 o                         
   3  10   0       2638.35       2539.03        38.38 o                         
   4  10   0       1087.88       1069.74        20.71 o                         
   5  10   0       2592.21       2660.60        59.35 o                         
   6  10   0          1.01          2.12         1.77 o                         
   7  10   0        467.42        486.34        12.37 o                         
   1  11   0          7.40          8.24         0.80 o                         
   2  11   0        416.52        430.48         8.48 o                         
   3  11   0        131.79        125.62         5.56 o                         
   4  11   0         34.31         39.36         2.47 o                         
   5  11   0        152.22        160.16         6.21 o                         
   6  11   0       1614.78       1617.02        39.35 o                         
   7  11   0        325.41        334.22         9.62 o                         
   0  12   0       5761.69       5582.34        96.50 o                         
   1  12   0         66.70         66.39         2.00 o                         
   2  12   0       4012.04       3938.10        59.65 o                         
   3  12   0       2750.91       2865.17        63.90 o                         
   4  12   0       1979.59       1894.36        29.82 o                         
   5  12   0         24.71         29.10         2.07 o                         
   6  12   0       1046.98       1026.14        21.12 o                         
   7  12   0        442.61        493.14        12.39 o                         
   1  13   0          2.24          2.78         0.77 o                         
   2  13   0         77.92         75.24         2.74 o                         
   3  13   0        324.76        307.70         9.43 o                         
   4  13   0        485.68        443.46        19.30 o                         
   5  13   0         25.21         30.19         2.42 o                         
   6  13   0        783.69        772.97        19.81 o                         
   7  13   0        222.78        225.30         8.43 o                         
   0  14   0        840.44        782.29        14.52 o                         
   1  14   0         42.43         45.10         2.25 o                         
   2  14   0       4398.23       4285.39        74.88 o                         
   3  14   0        449.27        451.88        21.50 o                         
   4  14   0        363.30        371.19        11.55 o                         
   5  14   0          8.88          4.83         4.39 o                         
   6  14   0        666.21        649.19        28.08 o                         
   1  15   0        219.44        219.49         5.39 o                         
   2  15   0        226.76        215.43         6.64 o                         
   3  15   0        451.32        477.23        19.74 o                         
   4  15   0        364.42        375.59        11.74 o                         
   5  15   0          0.63          3.66         2.52 o                         
   6  15   0          7.41         16.23         5.70 o                         
   0  16   0       4791.64       4785.63        82.90 o                         
   1  16   0        509.29        488.14         9.95 o                         
   2  16   0       1022.85       1052.22        24.31 o                         
   3  16   0          5.83          0.00         3.07 o                         
   4  16   0       2209.92       2146.65        70.63 o                         
   5  16   0        397.78        419.33        20.18 o                         
   1  17   0         17.37         18.10         1.67 o                         
   2  17   0        268.56        266.32         7.80 o                         
   3  17   0         42.44         39.92         5.70 o                         
   4  17   0        435.74        471.09        20.62 o                         
   5  17   0        121.77        126.78        10.97 o                         
   0  18   0        379.95        403.10        14.91 o                         
   1  18   0         33.84         37.17         2.87 o                         
   2  18   0         37.97         38.61         2.84 o                         
   3  18   0        110.49        111.86         8.77 o                         
   4  18   0         25.58         32.02         5.70 o                         
   1  19   0        802.89        830.57        16.03 o                         
   2  19   0         46.36         45.85         2.92 o                         
   3  19   0          6.29          6.14         3.95 o                         
   0  20   0        238.08        262.72        11.41 o                         
   1  20   0        657.64        635.88        12.64 o                         
   2  20   0        529.20        562.50        15.04 o                         
   3  20   0        117.50        120.20         8.77 o                         
   1  21   0        114.36        110.94         4.62 o                         
  -7   0   1         37.36         42.11         6.58 o                         
  -5   0   1        175.79        200.41         5.89 o                         
  -3   0   1        986.80       1062.48        19.92 o                         
  -1   0   1       2364.57       2288.36        34.38 o                         
   1   0   1        495.17        479.35        10.86 o                         
   3   0   1        869.07        881.61        20.47 o                         
   5   0   1       1299.12       1344.64        31.64 o                         
   7   0   1       2301.07       2236.58        73.70 o                         
  -8   1   1         57.42         73.26         6.20 o                         
  -7   1   1        623.21        611.05        14.79 o                         
  -6   1   1          2.72          3.67         1.83 o                         
  -5   1   1       1590.27       1550.25        20.65 o                         
  -4   1   1        416.56        320.29         8.01 o                         
  -3   1   1        502.10        660.22         9.10 o                         
  -2   1   1       8135.86       8929.86       139.64 o                         
  -1   1   1        231.49        254.48         4.27 o                         
   0   1   1        369.93        398.88         3.81 o                         
   1   1   1       2881.16       2885.15        36.64 o                         
   2   1   1      10743.70      11314.30       152.76 o                         
   3   1   1       1158.03       1141.15        16.44 o                         
   4   1   1        566.55        701.60        11.06 o                         
   5   1   1       1796.28       1841.63        29.77 o                         
   6   1   1        309.28        329.91         9.02 o                         
   7   1   1        317.74        313.80        11.32 o                         
   8   1   1        589.28        545.45        17.06 o                         
  -8   2   1          0.77          3.99         3.95 o                         
  -7   2   1       1739.63       1748.60        33.85 o                         
  -6   2   1        501.01        526.04        10.74 o                         
  -5   2   1       5023.14       5178.48        64.62 o                         
  -4   2   1         83.88         94.49         2.53 o                         
  -3   2   1        800.55        656.47         8.38 o                         
  -2   2   1        446.09        494.64         7.37 o                         
  -1   2   1      13542.73      13855.91       207.79 o                         
   0   2   1        924.79        923.68         8.50 o                         
   1   2   1       8678.49       8618.72        89.02 o                         
   2   2   1       2235.33       2153.69        26.86 o                         
   3   2   1        202.44        238.92         4.51 o                         
   4   2   1        969.30        917.20        15.46 o                         
   5   2   1       1014.75        988.63        16.53 o                         
   6   2   1       3181.64       3262.89        59.43 o                         
   7   2   1         23.27         30.90         5.04 o                         
   8   2   1          8.94         13.01         3.68 o                         
  -8   3   1         97.58         95.11         5.44 o                         
  -7   3   1        190.30        181.58         6.65 o                         
  -6   3   1        555.82        561.81        11.34 o                         
  -5   3   1         57.61         60.92         2.64 o                         
  -4   3   1        858.86        836.53        12.74 o                         
  -3   3   1         51.22         64.11         1.88 o                         
  -2   3   1       6321.76       6088.39       104.85 o                         
  -1   3   1        593.78        569.19         9.08 o                         
   0   3   1        685.36        728.22         7.93 o                         
   1   3   1       1365.86       1342.17        13.68 o                         
   2   3   1       2153.44       1976.88        24.77 o                         
   3   3   1       1859.95       2038.75        25.85 o                         
   4   3   1        337.03        349.26         5.82 o                         
   5   3   1       1804.89       1712.72        24.91 o                         
   6   3   1        712.36        717.94        17.39 o                         
   7   3   1          0.33          0.83         2.85 o                         
   8   3   1         12.46         10.53         3.51 o                         
  -8   4   1         83.46         73.65         5.01 o                         
  -7   4   1        191.86        202.24         8.47 o                         
  -6   4   1       1660.95       1662.11        27.79 o                         
  -5   4   1         16.08         21.80         1.85 o                         
  -4   4   1          1.72          4.18         1.00 o                         
  -3   4   1        705.19        798.75        11.88 o                         
  -2   4   1        619.70        823.01        17.99 o                         
  -1   4   1         76.46         79.07         2.44 o                         
   0   4   1      12339.61      12280.69       215.64 o                         
   1   4   1          0.79          2.83         0.49 o                         
   2   4   1       1855.88       2110.06        28.88 o                         
   3   4   1       1938.68       2092.01        26.47 o                         
   4   4   1       1035.38       1017.13        13.90 o                         
   5   4   1        654.39        704.62        13.61 o                         
   6   4   1          8.39          8.88         1.97 o                         
   7   4   1        226.50        245.81         7.01 o                         
   8   4   1        265.60        262.92        21.50 o                         
  -8   5   1        209.25        212.41         7.82 o                         
  -7   5   1        780.95        789.21        15.32 o                         
  -6   5   1       1186.19       1155.50        20.22 o                         
  -5   5   1       1790.49       1755.66        28.34 o                         
  -4   5   1       1011.67       1001.44        14.94 o                         
  -3   5   1         72.11         55.86         2.31 o                         
  -2   5   1       1364.86       1229.13        81.55 o                         
  -1   5   1       1631.58       1587.03        28.20 o                         
   0   5   1          4.82          3.68         0.44 o                         
   1   5   1        547.25        543.10         6.70 o                         
   2   5   1        833.65        995.16        12.98 o                         
   3   5   1         19.62         23.47         1.44 o                         
   4   5   1         29.84         21.79         1.49 o                         
   5   5   1          0.71         -1.07         1.29 o                         
   6   5   1        909.79        880.52        16.22 o                         
   7   5   1          4.79          3.75         1.94 o                         
   8   5   1         18.87         15.82         3.87 o                         
  -8   6   1         19.23         21.44         3.17 o                         
  -7   6   1        263.76        275.27         7.51 o                         
  -6   6   1        227.46        234.90         8.41 o                         
  -5   6   1        752.36        756.51        25.80 o                         
  -4   6   1        373.87        375.73         6.61 o                         
  -3   6   1       1470.97       1528.70        21.56 o                         
  -2   6   1        352.48        332.50         7.44 o                         
  -1   6   1       2834.68       2819.66        49.39 o                         
   0   6   1       2874.83       3001.57        36.74 o                         
   1   6   1        330.17        303.17         4.02 o                         
   2   6   1       3191.33       3243.34        40.08 o                         
   3   6   1       1479.80       1536.94        24.34 o                         
   4   6   1        164.74        169.82         4.02 o                         
   5   6   1          0.57          2.27         1.51 o                         
   6   6   1        135.23        130.82         4.73 o                         
   7   6   1         80.91        100.35         4.76 o                         
   8   6   1        363.92        377.34        19.47 o                         
  -8   7   1         14.23         22.90         3.38 o                         
  -7   7   1        156.29        155.45         5.61 o                         
  -6   7   1       4320.38       4248.97        66.17 o                         
  -5   7   1        176.92        183.83         4.43 o                         
  -4   7   1        550.32        584.58         9.44 o                         
  -3   7   1        258.52        275.28         4.89 o                         
  -2   7   1       2905.14       3110.77        95.63 o                         
  -1   7   1        541.31        583.67        18.65 o                         
   0   7   1        747.77        532.77         7.01 o                         
   1   7   1        395.69        453.24         6.18 o                         
   2   7   1        403.80        432.77         5.74 o                         
   3   7   1        371.88        394.88         6.68 o                         
   4   7   1       1891.84       1929.10        27.46 o                         
   5   7   1         24.70         28.47         2.66 o                         
   6   7   1        615.30        639.63        12.69 o                         
   7   7   1        265.42        249.65        11.04 o                         
   8   7   1        292.15        283.79        17.33 o                         
  -8   8   1       1195.67       1192.27        30.36 o                         
  -7   8   1         72.03         90.08         5.09 o                         
  -6   8   1        437.83        448.50         9.75 o                         
  -5   8   1         89.45         80.61         2.92 o                         
  -4   8   1       1517.49       1506.65        21.66 o                         
  -3   8   1       2145.71       2165.59        30.03 o                         
  -2   8   1        995.37        923.88        56.63 o                         
  -1   8   1        257.76        269.75         4.86 o                         
   0   8   1       2369.65       2534.16        31.22 o                         
   1   8   1        498.20        459.68         6.33 o                         
   2   8   1       1752.07       1712.22        18.82 o                         
   3   8   1        333.41        354.78         6.12 o                         
   4   8   1          2.69          5.49         1.19 o                         
   5   8   1          9.20         13.80         3.42 o                         
   6   8   1       1400.67       1399.22        27.67 o                         
   7   8   1         49.61         58.08         4.39 o                         
   8   8   1         19.32         24.52         3.52 o                         
  -8   9   1         84.49         81.98         5.90 o                         
  -7   9   1         27.91         31.22         3.28 o                         
  -6   9   1        192.76        198.51         7.90 o                         
  -5   9   1        466.98        474.34         8.37 o                         
  -4   9   1       1083.89       1082.39        16.02 o                         
  -3   9   1       1640.98       1621.57        30.31 o                         
  -2   9   1        147.42        130.56        10.30 o                         
  -1   9   1        548.28        573.56         8.47 o                         
   0   9   1       4111.62       4296.17        52.53 o                         
   1   9   1       3042.49       3145.66        38.77 o                         
   2   9   1        593.62        572.44         6.89 o                         
   3   9   1        964.91        992.02        13.45 o                         
   4   9   1        133.58        131.30         3.80 o                         
   5   9   1       1113.81       1139.75        22.67 o                         
   6   9   1        360.23        357.79         9.61 o                         
   7   9   1        276.00        269.19         8.51 o                         
   8   9   1        285.50        299.31         9.60 o                         
  -7  10   1        173.31        163.20         6.28 o                         
  -6  10   1         17.50         12.07         2.22 o                         
  -5  10   1        791.90        757.94        13.55 o                         
  -4  10   1        502.25        509.97         8.36 o                         
  -3  10   1          6.80          7.62         1.67 o                         
  -2  10   1       2252.97       2226.16        49.16 o                         
  -1  10   1       1537.53       1630.78        28.69 o                         
   0  10   1        184.37        185.69         2.98 o                         
   1  10   1        189.32        214.38         3.39 o                         
   2  10   1       3171.52       3118.21        39.63 o                         
   3  10   1         25.34         28.44         1.63 o                         
   4  10   1       1659.00       1698.27        27.22 o                         
   5  10   1          4.45          8.06         2.44 o                         
   6  10   1       1022.33       1035.45        21.49 o                         
   7  10   1        146.05        150.43         6.32 o                         
  -7  11   1        309.68        299.02         8.76 o                         
  -6  11   1        114.74        109.09         5.30 o                         
  -5  11   1        437.37        416.79        11.33 o                         
  -4  11   1       1379.30       1328.29        31.95 o                         
  -3  11   1        181.02        188.21         7.11 o                         
  -2  11   1        551.22        535.29        13.80 o                         
  -1  11   1        179.72        169.02         6.23 o                         
   0  11   1        634.96        665.35         8.80 o                         
   1  11   1        402.51        370.67         5.34 o                         
   2  11   1        360.29        348.16         4.90 o                         
   3  11   1         43.49         41.53         1.85 o                         
   4  11   1        269.33        282.04         6.14 o                         
   5  11   1        765.20        789.29        22.49 o                         
   6  11   1        986.84        964.90        22.62 o                         
   7  11   1        297.31        298.05         9.04 o                         
  -7  12   1         42.80         39.36         3.12 o                         
  -6  12   1        620.60        636.60        13.67 o                         
  -5  12   1       2335.47       2366.40        54.59 o                         
  -4  12   1        844.32        860.12        22.33 o                         
  -3  12   1          0.85          1.32         2.85 o                         
  -2  12   1       2430.07       2479.19        45.81 o                         
  -1  12   1       3466.55       3302.40        57.40 o                         
   0  12   1       6735.22       6663.92        89.03 o                         
   1  12   1        367.30        355.15         5.22 o                         
   2  12   1       2820.49       2847.36        35.51 o                         
   3  12   1         31.43         35.44         1.80 o                         
   4  12   1       6780.18       6872.28       103.69 o                         
   5  12   1        102.94        106.29         5.11 o                         
   6  12   1        793.63        797.52        35.97 o                         
   7  12   1        124.71        126.37         6.26 o                         
  -7  13   1         70.87         83.01         4.05 o                         
  -6  13   1        259.42        272.37        16.23 o                         
  -5  13   1        114.07        125.90        10.53 o                         
  -4  13   1       2048.86       2137.00        70.19 o                         
  -3  13   1       1657.72       1547.03        51.32 o                         
  -2  13   1        137.44        129.68         4.71 o                         
  -1  13   1       1980.96       1936.45        34.68 o                         
   0  13   1       5958.50       5643.63        75.53 o                         
   1  13   1       1232.47       1215.49        15.58 o                         
   2  13   1        220.88        207.89         4.80 o                         
   3  13   1       3816.23       3761.20        57.17 o                         
   4  13   1       1771.15       1706.17        42.74 o                         
   5  13   1       1102.22       1065.42        25.73 o                         
   6  13   1        216.40        208.71         7.95 o                         
   7  13   1       1274.38       1282.55        48.25 o                         
  -6  14   1        636.29        616.29        27.20 o                         
  -5  14   1       1077.31       1108.40        40.80 o                         
  -4  14   1       2617.76       2733.99        88.17 o                         
  -3  14   1        312.97        313.53         9.87 o                         
  -2  14   1       2615.08       2688.81        84.23 o                         
  -1  14   1       1671.72       1706.96        26.80 o                         
   0  14   1       1136.77       1113.56        20.68 o                         
   1  14   1         59.65         71.69         1.98 o                         
   2  14   1       3046.55       3007.61        40.92 o                         
   3  14   1         43.00         42.48         5.92 o                         
   4  14   1        293.12        297.06         7.22 o                         
   5  14   1         12.42         15.56         3.57 o                         
   6  14   1        529.58        563.37        12.83 o                         
  -6  15   1        462.57        456.18        22.37 o                         
  -5  15   1        127.38        100.90        10.09 o                         
  -4  15   1        245.78        268.42        14.48 o                         
  -3  15   1         59.15         66.24         7.02 o                         
  -2  15   1         38.68         36.41         5.26 o                         
  -1  15   1          5.80         13.03         1.68 o                         
   0  15   1        290.19        294.66         6.88 o                         
   1  15   1        445.62        464.87         7.47 o                         
   2  15   1        106.59        102.25         6.58 o                         
   3  15   1          1.49          4.17         2.41 o                         
   4  15   1         36.18         36.01         3.68 o                         
   5  15   1        267.72        282.24        21.28 o                         
   6  15   1         26.48         27.17         2.68 o                         
  -5  16   1         45.13         44.74         7.02 o                         
  -4  16   1        145.09        140.81        10.53 o                         
  -3  16   1          2.37          5.70         3.51 o                         
  -2  16   1         18.80         23.69         4.39 o                         
  -1  16   1         73.69         67.45         2.82 o                         
   0  16   1          7.96          7.22         1.27 o                         
   1  16   1        413.57        398.45         6.26 o                         
   2  16   1        612.72        581.51        14.71 o                         
   3  16   1        860.54        877.26        31.15 o                         
   4  16   1         33.79         35.53         5.70 o                         
   5  16   1          0.07          1.75         3.95 o                         
  -5  17   1         72.85         72.38         8.77 o                         
  -4  17   1          8.42          4.83         3.95 o                         
  -3  17   1          4.74          5.26         3.95 o                         
  -2  17   1        542.59        503.29        13.80 o                         
  -1  17   1        338.05        330.59         7.47 o                         
   0  17   1         69.27         55.90         2.16 o                         
   1  17   1       1246.65       1233.83        22.71 o                         
   2  17   1        837.23        784.15        18.91 o                         
   3  17   1         45.38         39.92         5.26 o                         
   4  17   1         13.48         12.28         4.39 o                         
   5  17   1       2672.90       2794.53        91.24 o                         
  -4  18   1        672.37        649.19        26.76 o                         
  -3  18   1       2801.80       2794.97        89.49 o                         
  -2  18   1        281.95        292.27         9.46 o                         
  -1  18   1        780.99        820.09        15.93 o                         
   0  18   1       1450.08       1385.07        21.93 o                         
   1  18   1       3056.84       3120.54        54.70 o                         
   2  18   1         38.47         40.75         5.92 o                         
   3  18   1         54.97         57.91         6.58 o                         
   4  18   1         25.71         32.46         5.70 o                         
  -3  19   1        710.75        714.95        27.64 o                         
  -2  19   1       1071.77       1116.11        26.99 o                         
  -1  19   1        459.00        477.42        10.08 o                         
   0  19   1        755.81        767.55        12.70 o                         
   1  19   1        794.19        842.09        22.15 o                         
   2  19   1       1328.83       1363.02        31.01 o                         
   3  19   1        320.84        324.14        14.91 o                         
  -2  20   1        333.19        345.23        21.28 o                         
  -1  20   1        265.94        301.50         6.95 o                         
   0  20   1        399.23        414.87        12.06 o                         
   1  20   1       1131.76       1174.59        42.33 o                         
   2  20   1        120.53        117.51         4.80 o                         
  -1  21   1          2.74          5.19         1.22 o                         
   0  21   1        198.06        197.90         6.62 o                         
   1  21   1         33.97         36.02         2.79 o                         
  -8   0   2         22.25         23.25         5.70 o                         
  -6   0   2       4596.81       4595.08       100.03 o                         
  -4   0   2       1798.68       1717.05        38.32 o                         
  -2   0   2       1341.23       1062.27        18.23 o                         
   0   0   2          2.37         -0.54         0.54 o                         
   2   0   2          1.92         30.16         7.02 o                         
   4   0   2        227.72        266.60         8.38 o                         
   6   0   2        363.46        362.54        11.79 o                         
   8   0   2        114.38        114.06        10.97 o                         
  -8   1   2        266.07        249.49        12.06 o                         
  -7   1   2        519.57        519.32        12.65 o                         
  -6   1   2          0.40          4.83         1.67 o                         
  -5   1   2       1758.35       1768.13        23.25 o                         
  -4   1   2        343.83        382.28         6.08 o                         
  -3   1   2        453.19        401.07         5.97 o                         
  -2   1   2       3188.15       3085.77        35.22 o                         
  -1   1   2      10290.20      10347.00       119.99 o                         
   0   1   2       1315.82       1289.13        12.64 o                         
   1   1   2       9296.30       9512.33       108.25 o                         
   2   1   2       1530.61       1193.46        18.86 o                         
   3   1   2        786.16        689.16        11.84 o                         
   4   1   2       1224.31       1330.62        21.77 o                         
   5   1   2       3321.78       3257.78        50.83 o                         
   6   1   2       2024.10       2012.84        38.07 o                         
   7   1   2        955.40        875.29        34.00 o                         
   8   1   2       1220.22       1189.85        31.02 o                         
  -8   2   2         37.27         41.27         3.88 o                         
  -7   2   2        392.61        391.82        10.44 o                         
  -6   2   2        541.35        530.90        13.49 o                         
  -5   2   2        841.89        834.54        11.32 o                         
  -4   2   2        578.74        622.03         8.30 o                         
  -3   2   2         23.15         14.87         1.06 o                         
  -2   2   2       2467.30       2672.53        36.21 o                         
  -1   2   2        931.99        949.41        10.33 o                         
   0   2   2       3245.52       3041.38        28.85 o                         
   1   2   2         10.48          9.27         0.65 o                         
   2   2   2      10885.11      11442.59       153.62 o                         
   3   2   2        122.73        144.04         3.34 o                         
   4   2   2       5938.23       6126.80        92.72 o                         
   5   2   2        206.96        216.68         8.60 o                         
   6   2   2       2574.63       2566.87        47.70 o                         
   7   2   2        200.32        221.76         9.31 o                         
   8   2   2        978.32       1015.31        27.29 o                         
  -8   3   2        251.93        268.22         8.68 o                         
  -7   3   2        177.66        176.26         6.65 o                         
  -6   3   2         14.40          8.39         1.91 o                         
  -5   3   2        344.62        310.12         6.89 o                         
  -4   3   2       4049.44       4182.66        56.88 o                         
  -3   3   2        144.27        166.65         4.29 o                         
  -2   3   2       9194.05       9800.89       147.42 o                         
  -1   3   2         15.39         21.33         0.81 o                         
   0   3   2       4780.71       4793.51        45.47 o                         
   1   3   2        210.71        196.03         2.51 o                         
   2   3   2       2017.97       2130.43        41.36 o                         
   3   3   2         82.09         77.92         3.71 o                         
   4   3   2       1368.80       1408.93        20.52 o                         
   5   3   2        354.91        360.65         6.98 o                         
   6   3   2         81.06         82.44         4.69 o                         
   7   3   2        177.41        179.36         6.91 o                         
   8   3   2          1.75          2.98         3.06 o                         
  -8   4   2       1438.08       1453.39        29.53 o                         
  -7   4   2         19.15         20.91         2.95 o                         
  -6   4   2         60.15         61.00         4.12 o                         
  -5   4   2          0.92         -0.42         1.19 o                         
  -4   4   2       2960.88       2972.94        44.86 o                         
  -3   4   2        664.15        724.71        13.75 o                         
  -2   4   2       1939.05       2017.92        30.86 o                         
  -1   4   2         65.03         69.35         1.36 o                         
   0   4   2       3872.74       3750.50        39.78 o                         
   1   4   2         82.22         73.78         1.47 o                         
   2   4   2       3226.49       3395.45        38.87 o                         
   3   4   2       2471.98       2524.88        39.79 o                         
   4   4   2        159.25        149.34         3.39 o                         
   5   4   2        266.18        268.17         6.51 o                         
   6   4   2         75.63         68.30         3.59 o                         
   7   4   2        810.62        791.54        17.89 o                         
   8   4   2        280.32        282.12        25.00 o                         
  -8   5   2         52.86         59.56         4.64 o                         
  -7   5   2        174.10        167.29         6.48 o                         
  -6   5   2        459.08        434.00        13.04 o                         
  -5   5   2         31.95         26.89         1.95 o                         
  -4   5   2        292.25        254.12         5.69 o                         
  -3   5   2        381.23        399.70         7.31 o                         
  -2   5   2        435.39        532.40         8.83 o                         
  -1   5   2        518.36        372.50         7.21 o                         
   0   5   2      13982.37      13369.38       160.00 o                         
   1   5   2       1212.97       1014.10        10.66 o                         
   2   5   2       3906.31       4275.62        42.99 o                         
   3   5   2       1865.40       1782.04        22.89 o                         
   4   5   2       3048.45       2918.73        37.04 o                         
   5   5   2       2116.72       2069.45        33.39 o                         
   6   5   2          2.71          1.40         1.63 o                         
   7   5   2        540.45        533.25        13.62 o                         
   8   5   2         77.12         78.17         6.49 o                         
  -8   6   2          0.12          3.27         2.42 o                         
  -7   6   2       1533.86       1557.44        26.91 o                         
  -6   6   2        946.27        962.28        20.12 o                         
  -5   6   2       4479.02       4630.80        63.51 o                         
  -4   6   2        103.61        100.84         2.85 o                         
  -3   6   2       2782.88       2982.61        52.25 o                         
  -2   6   2       6652.55       6702.52       142.69 o                         
  -1   6   2      13062.43      13491.75       234.16 o                         
   0   6   2        154.91        155.59         2.67 o                         
   1   6   2      10958.72      11516.41       137.17 o                         
   2   6   2       2500.73       2528.88        31.85 o                         
   3   6   2        635.35        698.06         9.84 o                         
   4   6   2        380.27        401.03         6.56 o                         
   5   6   2        944.68        975.11        17.61 o                         
   6   6   2        109.49        111.75         4.48 o                         
   7   6   2          0.69          1.63         1.89 o                         
   8   6   2        124.00        126.34        10.09 o                         
  -8   7   2          0.18          1.25         2.32 o                         
  -7   7   2        187.86        191.65         6.06 o                         
  -6   7   2         40.91         39.97         3.29 o                         
  -5   7   2          2.13          3.02         1.25 o                         
  -4   7   2         16.42         13.84         1.29 o                         
  -3   7   2        135.59        156.81         4.71 o                         
  -2   7   2        101.92         75.11         3.72 o                         
  -1   7   2       2431.82       2399.06        44.25 o                         
   0   7   2        421.55        419.83         5.42 o                         
   1   7   2       3556.69       3585.15        36.02 o                         
   2   7   2       1473.97       1475.31        17.53 o                         
   3   7   2        220.02        249.34         4.85 o                         
   4   7   2        540.13        528.37         8.98 o                         
   5   7   2       3631.67       3523.97        55.05 o                         
   6   7   2       1267.63       1211.86        21.32 o                         
   7   7   2         24.64         15.74         2.84 o                         
   8   7   2        244.18        235.62        10.94 o                         
  -8   8   2         23.37         23.52         3.68 o                         
  -7   8   2         63.56         66.13         3.99 o                         
  -6   8   2          5.81          4.32         1.82 o                         
  -5   8   2         56.66         44.06         2.49 o                         
  -4   8   2        925.39        909.01        13.74 o                         
  -3   8   2       1728.23       2061.30        83.35 o                         
  -2   8   2        187.48        201.24         6.66 o                         
  -1   8   2        628.92        735.41        14.37 o                         
   0   8   2       2630.80       2841.13        32.45 o                         
   1   8   2       1239.11       1348.45        15.92 o                         
   2   8   2        412.28        460.93         6.22 o                         
   3   8   2       4511.92       4604.01        62.70 o                         
   4   8   2        281.02        278.18         5.62 o                         
   5   8   2       3306.67       3316.06        52.45 o                         
   6   8   2         28.77         31.73         4.41 o                         
   7   8   2       1408.01       1452.81        38.27 o                         
   8   8   2         16.05         23.80         5.92 o                         
  -8   9   2        861.45        917.07        24.23 o                         
  -7   9   2        210.23        228.41         7.48 o                         
  -6   9   2        277.98        269.07         7.10 o                         
  -5   9   2        149.81        140.54         3.63 o                         
  -4   9   2        577.34        571.76         9.06 o                         
  -3   9   2       4391.63       4321.38       132.92 o                         
  -2   9   2       2452.96       2406.46        44.11 o                         
  -1   9   2         62.29         49.97         2.08 o                         
   0   9   2        850.84        860.23        11.18 o                         
   1   9   2       1512.50       1447.69        18.41 o                         
   2   9   2       3335.73       3255.31        35.16 o                         
   3   9   2        208.46        201.12         4.48 o                         
   4   9   2        264.01        263.17         5.96 o                         
   5   9   2        193.69        195.92         7.51 o                         
   6   9   2        256.37        264.39         8.15 o                         
   7   9   2          0.48          2.39         2.30 o                         
  -7  10   2        963.79       1008.77        21.44 o                         
  -6  10   2         33.91         33.28         2.80 o                         
  -5  10   2       1258.85       1304.44        21.33 o                         
  -4  10   2       2730.01       2587.09        47.70 o                         
  -3  10   2        260.98        293.87        13.60 o                         
  -2  10   2       1064.75       1098.34        21.19 o                         
  -1  10   2       4304.75       4479.66        67.88 o                         
   0  10   2       2669.31       2636.62        35.86 o                         
   1  10   2        259.80        323.36         4.92 o                         
   2  10   2        299.95        289.02         4.38 o                         
   3  10   2        537.83        589.93        10.57 o                         
   4  10   2         49.04         45.33         2.28 o                         
   5  10   2          2.58          5.01         1.86 o                         
   6  10   2          0.26         -1.53         1.86 o                         
   7  10   2         58.33         69.44         5.35 o                         
  -7  11   2         39.31         34.19         7.04 o                         
  -6  11   2         29.10         29.53         1.95 o                         
  -5  11   2        449.42        478.11        14.73 o                         
  -4  11   2       1865.16       1820.55        54.40 o                         
  -3  11   2        189.48        177.66        10.09 o                         
  -2  11   2       1576.36       1470.00        35.61 o                         
  -1  11   2          0.05          0.12         0.97 o                         
   0  11   2       2284.28       2197.83        33.89 o                         
   1  11   2        959.96       1013.29        13.31 o                         
   2  11   2        669.05        648.23         9.07 o                         
   3  11   2        175.82        184.90         4.10 o                         
   4  11   2       2644.77       2629.00        47.58 o                         
   5  11   2       1088.99       1081.02        30.44 o                         
   6  11   2          0.73          2.06         1.96 o                         
   7  11   2        485.45        461.47        12.16 o                         
  -7  12   2          4.84          4.47         1.87 o                         
  -6  12   2        626.73        640.68        19.22 o                         
  -5  12   2          0.04         -1.60         2.85 o                         
  -4  12   2        609.13        631.15        17.52 o                         
  -3  12   2        209.73        210.13        11.41 o                         
  -1  12   2        279.10        290.45         5.53 o                         
   0  12   2       1229.04       1300.91        23.43 o                         
   1  12   2          6.07          7.56         0.79 o                         
   2  12   2        383.53        356.58         6.64 o                         
   3  12   2         49.92         46.88         1.98 o                         
   4  12   2          0.08          0.07         1.48 o                         
   5  12   2        250.85        261.36         7.48 o                         
   6  12   2        404.09        394.84        19.08 o                         
   7  12   2        294.21        324.35        15.35 o                         
  -7  13   2         89.36         95.63        11.41 o                         
  -6  13   2        255.59        274.23        11.32 o                         
  -5  13   2         14.77         10.26         3.25 o                         
  -4  13   2         36.81         32.46         5.70 o                         
  -3  13   2        607.54        585.59        23.25 o                         
  -2  13   2         21.20         13.60         3.51 o                         
  -1  13   2         40.23         41.15         3.67 o                         
   0  13   2        444.95        444.40         8.06 o                         
   1  13   2         83.41         83.93         2.81 o                         
   2  13   2         93.01         95.83         2.38 o                         
   3  13   2        121.19        112.44         2.98 o                         
   4  13   2          0.01          0.95         1.48 o                         
   5  13   2         39.58         42.64         3.14 o                         
   6  13   2        662.23        614.83        14.34 o                         
  -6  14   2       1755.33       1772.95        62.29 o                         
  -5  14   2         37.68         37.29         7.02 o                         
  -4  14   2         32.02         24.57         5.70 o                         
  -3  14   2         37.84         46.06         6.14 o                         
  -2  14   2        589.58        568.25        15.19 o                         
  -1  14   2         46.01         44.29         2.26 o                         
   0  14   2         89.07         87.68         2.79 o                         
   1  14   2       1137.12       1109.49        14.53 o                         
   2  14   2          7.21          5.43         1.29 o                         
   3  14   2         46.54         47.94         3.19 o                         
   4  14   2        297.37        296.97         8.49 o                         
   5  14   2        422.20        421.36        10.25 o                         
   6  14   2        433.18        428.75        10.90 o                         
  -6  15   2         14.65         22.37         6.58 o                         
  -5  15   2         85.69         86.86         9.21 o                         
  -4  15   2        597.96        569.79        24.13 o                         
  -3  15   2          7.30          8.33         3.95 o                         
  -2  15   2       2613.37       2554.30        57.07 o                         
  -1  15   2        113.82        132.14         3.78 o                         
   0  15   2        891.59        857.08        28.95 o                         
   1  15   2        244.93        218.85         3.77 o                         
   2  15   2       2712.66       2675.55        36.88 o                         
   3  15   2        312.10        312.33         5.64 o                         
   4  15   2         79.06         71.57         2.96 o                         
   5  15   2          1.62          0.78         1.68 o                         
   6  15   2       1551.46       1594.32        30.97 o                         
  -5  16   2        509.21        486.88        22.81 o                         
  -4  16   2        197.27        218.02        13.60 o                         
  -3  16   2        125.20        121.95         9.21 o                         
  -2  16   2        561.55        590.56        16.89 o                         
  -1  16   2        279.47        262.07         6.11 o                         
   0  16   2        213.72        236.84        10.53 o                         
   1  16   2         13.81         13.27         1.11 o                         
   2  16   2         16.27         23.91         2.47 o                         
   3  16   2        201.38        203.74         4.74 o                         
   4  16   2        149.16        135.21         3.61 o                         
   5  16   2         80.88         82.26         3.69 o                         
  -5  17   2          0.59         -1.32         4.39 o                         
  -4  17   2         15.13         13.16         5.26 o                         
  -3  17   2        830.94        812.65        21.23 o                         
  -2  17   2         87.20         86.22         5.11 o                         
  -1  17   2        264.69        265.86         7.22 o                         
   0  17   2          2.83          6.31         1.41 o                         
   1  17   2        594.93        603.28        11.86 o                         
   2  17   2         37.95         45.89         2.38 o                         
   3  17   2        686.56        689.07        25.44 o                         
   4  17   2          2.35          2.63         3.51 o                         
   5  17   2        141.59        147.39        10.97 o                         
  -4  18   2         13.59          7.46         4.39 o                         
  -3  18   2        281.47        280.24        10.22 o                         
  -2  18   2         81.15         83.40         5.25 o                         
  -1  18   2        269.23        289.35         9.31 o                         
   0  18   2         33.69         30.69         2.12 o                         
   1  18   2        130.24        154.27        11.19 o                         
   2  18   2        447.05        440.73        12.28 o                         
   3  18   2         57.45         51.76         5.70 o                         
   4  18   2        101.15        107.48         8.77 o                         
  -3  19   2         56.13         49.89         4.62 o                         
  -2  19   2          2.81          2.78         2.31 o                         
  -1  19   2        284.45        297.97         9.46 o                         
   0  19   2        829.45        800.49        15.69 o                         
   1  19   2          6.98          8.15         1.38 o                         
   2  19   2        213.66        225.88         7.11 o                         
   3  19   2         26.62         28.95         4.39 o                         
  -2  20   2        135.15        126.72         6.35 o                         
  -1  20   2          2.34          7.11         2.31 o                         
   0  20   2        266.60        279.62         7.19 o                         
   1  20   2          3.07          1.75         2.63 o                         
   2  20   2          9.71         10.12         1.78 o                         
  -7   0   3        388.87        354.15        11.74 o                         
  -5   0   3       1049.32        970.65        20.17 o                         
  -3   0   3       2601.37       2813.87        72.80 o                         
  -1   0   3       2483.46       2585.21        52.62 o                         
   1   0   3         48.82         57.82         2.33 o                         
   3   0   3       1584.96       1776.04        39.92 o                         
   5   0   3        155.38        190.07        14.91 o                         
   7   0   3        139.80        145.64        10.97 o                         
  -8   1   3         34.76         33.47         3.67 o                         
  -7   1   3        184.17        210.37         7.24 o                         
  -6   1   3       2973.52       2953.91        46.44 o                         
  -5   1   3        172.69        196.46         4.22 o                         
  -4   1   3         73.99         84.48         2.40 o                         
  -3   1   3       3010.29       3078.24        38.38 o                         
  -2   1   3       1545.42       1426.08        18.12 o                         
  -1   1   3       1178.97       1062.69        11.11 o                         
   0   1   3       2277.78       2392.52        22.97 o                         
   1   1   3        997.67        907.41        10.22 o                         
   2   1   3        195.79        158.54         2.98 o                         
   3   1   3         10.43         21.14         1.69 o                         
   4   1   3        897.24        892.41        23.05 o                         
   5   1   3        111.92         95.53         3.83 o                         
   6   1   3        168.43        157.43         5.91 o                         
   7   1   3          3.42         13.97         3.56 o                         
   8   1   3        501.06        536.86        17.21 o                         
  -8   2   3         44.68         51.76         4.25 o                         
  -7   2   3        112.67        104.85         5.31 o                         
  -6   2   3        727.23        729.87        18.09 o                         
  -5   2   3        215.06        202.72         4.64 o                         
  -4   2   3        469.24        493.07         7.42 o                         
  -3   2   3       1012.55       1138.55        13.83 o                         
  -2   2   3       1355.04       1297.89        15.35 o                         
  -1   2   3        289.27        331.11         4.21 o                         
   0   2   3        629.82        494.19         5.30 o                         
   1   2   3       2151.44       2171.73        23.46 o                         
   2   2   3        471.92        417.80         7.55 o                         
   3   2   3        914.17        917.79        15.35 o                         
   4   2   3       3054.74       3175.68        56.85 o                         
   5   2   3       1037.23       1000.49        17.49 o                         
   6   2   3        301.96        285.49         8.43 o                         
   7   2   3        109.14        114.08         6.82 o                         
   8   2   3        577.25        607.35        18.76 o                         
  -8   3   3       1686.82       1696.44        33.75 o                         
  -7   3   3        798.18        810.52        17.88 o                         
  -6   3   3          8.31         10.66         2.04 o                         
  -5   3   3       2415.26       2400.53        38.16 o                         
  -4   3   3       7953.05       7850.72        96.18 o                         
  -3   3   3       1254.86       1114.09        14.58 o                         
  -2   3   3       1511.67       1449.39        28.40 o                         
  -1   3   3       9495.10       9026.32       116.61 o                         
   0   3   3      17784.96      17728.77       190.91 o                         
   1   3   3       2724.74       2621.01        25.18 o                         
   2   3   3       2024.29       1972.34        24.92 o                         
   3   3   3        198.87        256.20         7.53 o                         
   4   3   3        872.36        817.45        14.37 o                         
   5   3   3        681.92        643.92        12.22 o                         
   6   3   3       2103.73       2060.56        39.17 o                         
   7   3   3         19.14         24.26         3.20 o                         
   8   3   3        147.86        141.24         8.18 o                         
  -8   4   3        572.86        566.29        14.15 o                         
  -7   4   3        127.51        117.40         5.63 o                         
  -6   4   3        804.03        782.15        19.56 o                         
  -5   4   3        597.02        583.80        11.06 o                         
  -4   4   3        122.86        110.46         3.41 o                         
  -3   4   3        387.35        409.23         7.59 o                         
  -2   4   3       1182.77       1176.04        18.63 o                         
  -1   4   3         29.55         21.11         1.31 o                         
   0   4   3       1575.20       1539.03        15.77 o                         
   1   4   3         54.06         48.64         1.18 o                         
   2   4   3        133.40        134.95         2.34 o                         
   3   4   3       2033.05       2080.07        29.15 o                         
   4   4   3       2696.12       2650.81        53.38 o                         
   5   4   3        381.09        400.18         9.95 o                         
   6   4   3        595.48        564.84        13.42 o                         
   7   4   3        694.69        702.23        16.37 o                         
   8   4   3        124.69        122.03        14.91 o                         
  -8   5   3         28.13         28.78         3.47 o                         
  -7   5   3          1.19          1.97         2.04 o                         
  -6   5   3         12.10         10.81         2.08 o                         
  -5   5   3         17.37         10.13         1.50 o                         
  -4   5   3         48.81         55.30         2.40 o                         
  -3   5   3       1482.95       1585.13        24.99 o                         
  -2   5   3         16.65         25.67         1.39 o                         
  -1   5   3        214.69        251.08         3.49 o                         
   0   5   3       2434.98       2794.21        29.95 o                         
   1   5   3        493.33        609.89         6.14 o                         
   2   5   3        115.03        112.59         1.91 o                         
   3   5   3        360.21        422.53         6.16 o                         
   4   5   3          6.15         12.82         1.52 o                         
   5   5   3        163.26        176.30         5.15 o                         
   6   5   3          2.33          0.00         1.85 o                         
   7   5   3          2.25          4.21         2.38 o                         
   8   5   3        605.25        601.82        25.88 o                         
  -8   6   3         72.12         69.42         4.95 o                         
  -7   6   3        177.21        170.79         6.51 o                         
  -6   6   3        625.85        603.78        12.13 o                         
  -5   6   3         39.47         40.21         2.21 o                         
  -4   6   3        500.83        468.61         9.83 o                         
  -3   6   3         48.60         54.91         3.93 o                         
  -2   6   3       1937.65       1978.52        30.41 o                         
  -1   6   3        477.26        534.30         6.70 o                         
   0   6   3       6330.52       6657.67        75.44 o                         
   1   6   3        783.99        850.83         9.19 o                         
   2   6   3       4658.34       4613.64        52.08 o                         
   3   6   3        199.28        181.19         3.38 o                         
   4   6   3         27.69         32.67         3.36 o                         
   5   6   3        416.48        435.17        10.75 o                         
   6   6   3       1012.38        967.25        20.51 o                         
   7   6   3         12.82         11.01         3.37 o                         
   8   6   3        180.24        186.44        12.28 o                         
  -8   7   3         78.59         92.40         5.61 o                         
  -7   7   3        258.08        266.79         7.73 o                         
  -6   7   3        592.92        621.83        16.90 o                         
  -5   7   3        109.42         96.17         3.13 o                         
  -4   7   3        166.39        172.19         4.09 o                         
  -3   7   3        218.23        165.47         3.67 o                         
  -2   7   3       7798.91       7611.99       161.89 o                         
  -1   7   3          6.28         30.89         1.60 o                         
   0   7   3        703.19        675.14         8.47 o                         
   1   7   3         60.20         21.75         0.89 o                         
   2   7   3       1637.45       1627.80        16.19 o                         
   3   7   3        398.21        482.28         7.56 o                         
   4   7   3       1396.44       1401.77        31.53 o                         
   5   7   3        277.58        247.95         6.40 o                         
   6   7   3          2.51          2.63         1.99 o                         
   7   7   3         23.16         23.21         3.87 o                         
   8   7   3        115.62        119.40         7.80 o                         
  -8   8   3        430.70        439.47        14.18 o                         
  -7   8   3         42.96         33.32         5.95 o                         
  -6   8   3       1067.55       1076.19        21.83 o                         
  -5   8   3       1304.52       1289.98        19.24 o                         
  -4   8   3       1023.76       1050.05        17.24 o                         
  -3   8   3          9.70          9.03         3.29 o                         
  -2   8   3        820.01        743.27        14.86 o                         
  -1   8   3       1498.30       1596.89        22.39 o                         
   0   8   3       3936.07       4108.51        46.87 o                         
   1   8   3        284.23        317.88         4.33 o                         
   2   8   3       7418.48       7087.36        67.26 o                         
   3   8   3        355.34        369.27         5.88 o                         
   4   8   3          0.33          1.00         1.27 o                         
   5   8   3        165.68        170.97         5.97 o                         
   6   8   3       2291.83       2228.25        48.70 o                         
   7   8   3        223.50        222.21         9.56 o                         
  -7   9   3        153.94        161.22         7.22 o                         
  -6   9   3        813.19        773.68        14.70 o                         
  -5   9   3        192.78        184.47         4.20 o                         
  -4   9   3        334.91        311.93         8.59 o                         
  -3   9   3        735.36        672.21        17.68 o                         
  -2   9   3       4441.03       4333.48        98.88 o                         
  -1   9   3       1062.92        994.47        13.20 o                         
   0   9   3       6380.41       6575.49        74.51 o                         
   1   9   3         72.15         55.69         1.55 o                         
   2   9   3        728.77        724.13         8.21 o                         
   3   9   3        985.68        929.41        14.91 o                         
   4   9   3        827.22        774.63        13.98 o                         
   5   9   3        135.12        126.88         4.48 o                         
   6   9   3        255.87        223.72         7.57 o                         
   7   9   3         12.82         15.42         3.02 o                         
  -7  10   3          1.50          0.71         2.83 o                         
  -6  10   3        781.11        755.81        13.67 o                         
  -5  10   3         66.86         66.33         3.86 o                         
  -4  10   3        558.48        532.72        12.57 o                         
  -3  10   3        239.17        235.68         8.53 o                         
  -2  10   3        122.03        110.61         4.04 o                         
  -1  10   3        346.61        336.60         5.24 o                         
   0  10   3         17.96         19.93         0.92 o                         
   1  10   3        460.85        438.89         6.49 o                         
   2  10   3        115.94        113.86         2.27 o                         
   3  10   3        387.02        364.16         6.05 o                         
   4  10   3        867.74        846.55        15.13 o                         
   5  10   3         97.26         96.38         4.08 o                         
   6  10   3       1108.55       1109.20        19.95 o                         
   7  10   3         73.68         73.64         4.90 o                         
  -7  11   3        106.21        115.86         7.46 o                         
  -6  11   3        222.17        217.29         6.37 o                         
  -5  11   3        151.70        153.42        21.06 o                         
  -4  11   3        897.92        910.24        23.41 o                         
  -2  11   3          0.69          0.97         1.46 o                         
  -1  11   3        776.72        789.64        15.62 o                         
   0  11   3       1029.67        978.17        16.23 o                         
   1  11   3        165.62        169.82         3.23 o                         
   2  11   3        264.50        262.45         4.62 o                         
   3  11   3       4645.38       4535.11        71.40 o                         
   4  11   3          8.03          4.98         1.74 o                         
   5  11   3        161.31        156.11         5.86 o                         
   6  11   3        451.61        467.94        11.94 o                         
   7  11   3       1703.11       1729.00        34.34 o                         
  -7  12   3        247.83        218.22        39.46 o                         
  -6  12   3        235.53        248.65        10.70 o                         
  -5  12   3         32.01         37.72        10.31 o                         
  -4  12   3        253.93        236.05         9.87 o                         
  -2  12   3        145.95        180.60         6.80 o                         
  -1  12   3        324.97        309.17         9.15 o                         
   0  12   3         35.25         29.62         1.91 o                         
   1  12   3         13.65         15.89         2.42 o                         
   2  12   3        164.53        160.33         3.34 o                         
   3  12   3        527.35        510.79         9.64 o                         
   4  12   3       1059.18       1034.42        21.43 o                         
   5  12   3        673.73        678.78        15.08 o                         
   6  12   3        159.34        159.52         8.23 o                         
  -6  13   3        297.15        305.95        12.23 o                         
  -5  13   3        609.38        620.23        18.29 o                         
  -4  13   3        776.28        809.37        21.71 o                         
  -3  13   3       4928.72       4935.04       152.66 o                         
  -2  13   3         58.64         82.15         4.62 o                         
  -1  13   3        884.20        866.57        21.09 o                         
   0  13   3        531.83        606.81        12.49 o                         
   1  13   3       5050.53       5064.64        62.53 o                         
   2  13   3        132.60        155.77         3.76 o                         
   3  13   3        287.71        290.11         6.34 o                         
   4  13   3        151.64        152.59         7.84 o                         
   5  13   3       1407.73       1353.30        28.46 o                         
   6  13   3        190.05        179.96         6.77 o                         
  -6  14   3        269.17        266.23        16.67 o                         
  -5  14   3        238.64        231.14        14.48 o                         
  -4  14   3         19.53         13.16         4.83 o                         
  -3  14   3        103.06         97.58         5.68 o                         
  -2  14   3        644.73        599.19        22.37 o                         
  -1  14   3         33.41         36.81         3.25 o                         
   0  14   3         40.81         53.18         2.95 o                         
   1  14   3        214.06        214.60         4.14 o                         
   2  14   3         81.56         71.37         2.78 o                         
   3  14   3        943.65        948.57        16.22 o                         
   4  14   3        197.05        199.92         6.19 o                         
   5  14   3        419.47        421.56        10.49 o                         
   6  14   3         20.66         22.10         5.93 o                         
  -6  15   3          9.27          6.58         5.70 o                         
  -5  15   3         15.25         25.00         6.14 o                         
  -4  15   3         53.21         61.41         7.90 o                         
  -3  15   3         36.60         36.31         4.83 o                         
  -2  15   3          3.69          3.95         2.63 o                         
  -1  15   3         73.24         82.60         4.62 o                         
   0  15   3        465.48        423.51         9.54 o                         
   1  15   3         79.80         69.17         2.10 o                         
   2  15   3          1.71          1.30         1.14 o                         
   3  15   3        446.83        440.18         8.71 o                         
   4  15   3        191.37        181.93         5.81 o                         
   5  15   3        123.87        126.94         5.23 o                         
  -5  16   3         91.10         92.56        10.53 o                         
  -4  16   3        315.17        343.44        17.55 o                         
  -3  16   3        495.59        536.86        21.50 o                         
  -2  16   3          5.04          4.74         2.63 o                         
  -1  16   3          8.35         17.11         3.51 o                         
   0  16   3        562.69        597.55        15.51 o                         
   1  16   3        610.95        641.77         9.86 o                         
   2  16   3         56.95         60.37         3.18 o                         
   3  16   3        335.14        345.27         7.27 o                         
   4  16   3        215.55        225.22         6.66 o                         
   5  16   3        420.76        442.69        10.77 o                         
  -5  17   3        387.71        382.48        20.18 o                         
  -4  17   3        112.87        110.11        10.53 o                         
  -3  17   3         11.80          8.33         3.95 o                         
  -2  17   3         77.18         90.30         5.48 o                         
  -1  17   3        981.09        982.54        33.78 o                         
   0  17   3        156.45        139.64         5.89 o                         
   1  17   3          8.74          5.57         2.00 o                         
   2  17   3        160.89        165.07         4.87 o                         
   3  17   3         73.84         79.89         3.47 o                         
   4  17   3        107.48        118.84         5.92 o                         
  -4  18   3         78.26         81.59         9.21 o                         
  -3  18   3        392.52        410.12        13.16 o                         
  -2  18   3        136.04        148.90         6.93 o                         
  -1  18   3         86.75         92.12         5.25 o                         
   0  18   3        211.22        194.77        10.09 o                         
   1  18   3         67.89         83.55         9.43 o                         
   2  18   3         22.51         26.09         2.33 o                         
   3  18   3         69.32         60.00         3.16 o                         
   4  18   3        489.56        495.69        13.17 o                         
  -3  19   3          0.68         -0.23         2.31 o                         
  -2  19   3        449.44        466.09        14.11 o                         
  -1  19   3          3.40          2.19         2.17 o                         
   0  19   3       1441.56       1495.25        28.51 o                         
   1  19   3        340.10        335.98        14.48 o                         
   2  19   3        485.22        497.25        12.93 o                         
   3  19   3         58.93         60.98         5.70 o                         
  -2  20   3        311.79        316.27        11.01 o                         
  -1  20   3         90.78         98.40         6.14 o                         
   0  20   3         10.42         14.15         1.64 o                         
   1  20   3        233.11        239.63         7.87 o                         
   2  20   3        544.70        557.30        13.99 o                         
  -8   0   4          0.32          4.87         2.74 o                         
  -6   0   4       4282.28       4251.80        99.56 o                         
  -4   0   4        844.44        956.31        22.64 o                         
  -2   0   4       8778.86       9068.75       228.75 o                         
   0   0   4       6601.49       7086.06       106.37 o                         
   2   0   4        197.61        236.23        12.73 o                         
   4   0   4       3270.93       3255.48        71.65 o                         
   6   0   4        127.47        112.33         8.12 o                         
   8   0   4         94.22         67.12         8.77 o                         
  -8   1   4        720.10        745.43        17.20 o                         
  -7   1   4        628.21        607.91        12.47 o                         
  -6   1   4         31.61         29.43         2.45 o                         
  -5   1   4       1169.15       1175.28        19.89 o                         
  -4   1   4       1829.28       1822.41        26.01 o                         
  -3   1   4       1554.56       1515.36        18.17 o                         
  -2   1   4       2829.19       3093.84        42.22 o                         
  -1   1   4       2697.26       2603.10        26.51 o                         
   0   1   4       3425.90       3239.89        35.30 o                         
   1   1   4       3833.91       3699.50        37.81 o                         
   2   1   4       6601.05       6997.13        79.40 o                         
   3   1   4       1060.15       1068.42        15.93 o                         
   4   1   4         54.35         39.64         2.57 o                         
   5   1   4       1673.53       1657.15        27.42 o                         
   6   1   4        275.67        283.35         8.52 o                         
   7   1   4        450.11        437.09        15.35 o                         
   8   1   4        273.03        272.48        11.48 o                         
  -8   2   4        703.88        679.40        16.17 o                         
  -7   2   4         21.09         23.71         3.02 o                         
  -6   2   4       2248.96       2140.03        34.47 o                         
  -5   2   4          1.47          1.93         1.26 o                         
  -4   2   4       1159.39       1059.33        17.78 o                         
  -3   2   4        335.05        316.83         5.18 o                         
  -2   2   4        284.05        294.54         4.25 o                         
  -1   2   4        234.73        232.50         3.55 o                         
   0   2   4      10879.25      12068.90       130.08 o                         
   1   2   4        222.32        207.09         3.31 o                         
   2   2   4         16.11         32.50         2.10 o                         
   3   2   4         73.55         83.79         2.44 o                         
   4   2   4         60.59         74.58         4.05 o                         
   5   2   4        981.80        974.15        17.33 o                         
   6   2   4        507.73        511.85        14.36 o                         
   7   2   4          0.26          1.10         2.79 o                         
   8   2   4         27.90         32.31         4.80 o                         
  -8   3   4          0.26          0.30         2.36 o                         
  -7   3   4         13.28         13.51         2.76 o                         
  -6   3   4         76.15         63.80         4.93 o                         
  -5   3   4         15.28         19.84         2.49 o                         
  -4   3   4         30.04         30.96         1.92 o                         
  -3   3   4        126.11        111.46         2.70 o                         
  -2   3   4       1024.22       1036.94        13.57 o                         
  -1   3   4         99.82         90.23         1.68 o                         
   0   3   4        240.31        310.74         3.93 o                         
   1   3   4         16.23         23.03         1.21 o                         
   2   3   4        243.40        274.42         4.25 o                         
   3   3   4       2722.10       2708.88        37.63 o                         
   4   3   4          1.41          3.71         1.41 o                         
   5   3   4        356.42        390.37         8.55 o                         
   6   3   4        217.09        210.40         7.16 o                         
   7   3   4       1106.65       1159.74        24.56 o                         
   8   3   4        140.49        161.76        12.50 o                         
  -8   4   4        302.16        291.72         9.35 o                         
  -7   4   4        150.28        131.97         6.81 o                         
  -6   4   4        756.21        683.09        57.03 o                         
  -5   4   4        531.49        489.30         9.89 o                         
  -4   4   4        667.75        699.58        12.32 o                         
  -3   4   4       5016.51       5179.59        78.41 o                         
  -2   4   4          4.76          7.20         0.95 o                         
  -1   4   4         45.39         68.94         1.28 o                         
   0   4   4        838.80        964.01         9.83 o                         
   1   4   4       1724.09       1659.57        16.40 o                         
   2   4   4        855.44        795.57        10.16 o                         
   3   4   4       3237.31       3249.74        40.89 o                         
   4   4   4        135.88        141.10         3.88 o                         
   5   4   4        163.47        163.79         6.14 o                         
   6   4   4        913.32        891.15        19.25 o                         
   7   4   4          3.28          4.99         2.51 o                         
   8   4   4         77.57         88.61         9.65 o                         
  -8   5   4        150.65        147.62         9.98 o                         
  -7   5   4       1425.07       1446.26        29.01 o                         
  -6   5   4        972.57        981.42        17.79 o                         
  -5   5   4        861.42        876.31        17.48 o                         
  -4   5   4        570.01        590.93        10.65 o                         
  -3   5   4       2905.74       2923.62        40.25 o                         
  -2   5   4       2787.76       2617.29        35.90 o                         
  -1   5   4       1772.73       1817.30        21.29 o                         
   0   5   4       1758.16       1760.30        18.14 o                         
   1   5   4        217.37        211.03         2.80 o                         
   2   5   4       1462.55       1342.22        15.24 o                         
   3   5   4        127.62        147.49         3.27 o                         
   4   5   4        354.19        370.85         7.10 o                         
   5   5   4          0.44          2.63         1.96 o                         
   6   5   4        574.44        570.58        13.75 o                         
   7   5   4        128.93        133.38         7.68 o                         
   8   5   4          0.37          3.07         4.39 o                         
  -8   6   4         87.59         90.85         7.66 o                         
  -7   6   4          0.01          0.67         2.12 o                         
  -6   6   4         61.84         60.88         3.55 o                         
  -5   6   4          1.69          2.72         1.26 o                         
  -4   6   4        174.40        175.24         4.03 o                         
  -3   6   4       1734.74       1676.41        26.46 o                         
  -2   6   4        374.11        365.24         6.02 o                         
  -1   6   4        404.80        427.95         5.70 o                         
   0   6   4         15.62         16.79         1.52 o                         
   1   6   4       2623.40       2682.14        27.42 o                         
   2   6   4        314.79        341.30         4.46 o                         
   3   6   4        739.87        731.74        11.49 o                         
   4   6   4        885.91        911.09        23.36 o                         
   5   6   4       1544.42       1402.66        23.85 o                         
   6   6   4        165.56        158.96         7.74 o                         
   7   6   4        271.27        247.75        11.41 o                         
  -8   7   4        433.04        436.65        11.96 o                         
  -7   7   4        130.82        130.42         6.95 o                         
  -6   7   4        584.60        596.74        12.10 o                         
  -5   7   4        243.28        226.25         5.08 o                         
  -4   7   4       1249.12       1248.66        20.40 o                         
  -3   7   4        326.83        321.83         5.57 o                         
  -2   7   4       1136.94       1156.29        16.51 o                         
  -1   7   4       1123.04       1202.96        14.43 o                         
   0   7   4       2358.53       2380.96        27.68 o                         
   1   7   4         51.25         78.50         1.76 o                         
   2   7   4        361.70        369.18         4.29 o                         
   3   7   4        274.40        270.57         4.32 o                         
   4   7   4       1408.60       1406.66        21.10 o                         
   5   7   4        152.98        178.53        10.31 o                         
   6   7   4         59.90         55.75         5.39 o                         
   7   7   4        313.93        317.76        11.92 o                         
  -7   8   4        725.00        679.21        52.84 o                         
  -6   8   4        105.80        105.35         4.46 o                         
  -5   8   4        973.27        924.31        14.41 o                         
  -4   8   4        106.88        105.57         2.87 o                         
  -3   8   4          5.32         10.66         1.81 o                         
  -2   8   4         59.45         56.62         3.40 o                         
  -1   8   4          1.45          7.34         0.62 o                         
   0   8   4       1950.06       2020.53        23.65 o                         
   1   8   4         48.08         41.00         1.25 o                         
   2   8   4        216.23        222.46         3.14 o                         
   3   8   4       1130.62       1165.81        15.75 o                         
   4   8   4         19.91         23.60         2.18 o                         
   5   8   4        125.26        134.64         6.09 o                         
   6   8   4        842.33        809.77        17.98 o                         
   7   8   4        135.90        145.54         6.58 o                         
  -7   9   4        250.76        256.84         8.09 o                         
  -6   9   4         19.56         15.67         2.15 o                         
  -5   9   4       1635.80       1644.44        24.00 o                         
  -3   9   4       1740.44       1707.41        32.16 o                         
  -2   9   4        123.52        123.87         8.72 o                         
  -1   9   4       2320.55       2366.50        32.87 o                         
   0   9   4       2287.91       2226.22        25.08 o                         
   1   9   4       1127.88       1167.80        13.28 o                         
   2   9   4          0.19          1.59         0.96 o                         
   3   9   4        252.15        237.03         4.45 o                         
   4   9   4       2968.04       2948.36        41.23 o                         
   5   9   4         44.52         51.16         3.28 o                         
   6   9   4        427.46        437.85        11.55 o                         
   7   9   4        399.59        402.08        11.47 o                         
  -7  10   4         21.42         27.79         3.03 o                         
  -6  10   4        888.76        863.70        15.16 o                         
  -5  10   4         63.56         70.13         5.73 o                         
  -4  10   4        670.51        393.01        18.42 o                         
  -3  10   4       1997.39       1892.48        35.45 o                         
  -2  10   4        381.96        386.70         9.19 o                         
  -1  10   4       1434.01       1335.89        19.24 o                         
   0  10   4         24.52         28.12         1.23 o                         
   1  10   4        466.72        438.51         6.67 o                         
   2  10   4       2709.89       2643.74        33.42 o                         
   3  10   4       5608.67       5487.82       123.86 o                         
   4  10   4         15.19         16.47         1.87 o                         
   5  10   4        297.83        296.01         8.44 o                         
   6  10   4        708.78        720.79        15.01 o                         
   7  10   4        430.33        399.45        20.34 o                         
  -7  11   4         87.01         90.07         6.86 o                         
  -6  11   4       1864.54       1892.55        45.90 o                         
  -5  11   4        212.79        200.93         8.98 o                         
  -3  11   4        145.39        143.56         7.46 o                         
  -2  11   4       4981.13       5076.79       109.50 o                         
  -1  11   4        361.94        382.34         7.23 o                         
   0  11   4        441.61        471.76         6.70 o                         
   1  11   4         10.30         11.89         1.22 o                         
   2  11   4       1682.80       1740.88        34.75 o                         
   3  11   4        579.42        601.31        11.24 o                         
   4  11   4          3.08          2.11         1.56 o                         
   5  11   4         93.37         94.16         6.76 o                         
   6  11   4        361.50        385.33        17.94 o                         
  -6  12   4          4.71         -2.63         2.79 o                         
  -5  12   4         76.58         85.83         6.49 o                         
  -4  12   4       1218.05       1156.21        41.67 o                         
  -3  12   4        384.64        335.71        10.98 o                         
  -2  12   4       1409.39       1259.71        29.92 o                         
  -1  12   4          0.01          5.04         3.54 o                         
   0  12   4        679.23        583.21        12.41 o                         
   1  12   4         76.33         66.56         3.23 o                         
   2  12   4       1995.36       1861.47        29.72 o                         
   3  12   4        201.07        192.28         5.09 o                         
   4  12   4        942.74        911.94        19.13 o                         
   5  12   4         52.97         51.25         3.78 o                         
   6  12   4        432.68        430.10        11.38 o                         
  -6  13   4         89.54         95.20         7.28 o                         
  -5  13   4         18.19         18.97         3.87 o                         
  -4  13   4          4.90          6.14         4.39 o                         
  -3  13   4          6.81          5.92         2.85 o                         
  -2  13   4        329.89        300.33         9.74 o                         
  -1  13   4         50.88         58.92         2.25 o                         
   0  13   4          2.00          9.55         1.59 o                         
   1  13   4         21.51         21.22         1.39 o                         
   2  13   4       2173.54       2091.79        33.17 o                         
   3  13   4        305.90        313.74         7.01 o                         
   4  13   4        562.41        551.73        12.74 o                         
   5  13   4         72.52         75.02         4.86 o                         
   6  13   4        744.50        763.29        17.35 o                         
  -6  14   4          4.77          6.10         3.37 o                         
  -5  14   4        166.91        158.80        12.28 o                         
  -4  14   4        247.89        226.75        13.60 o                         
  -3  14   4        610.48        639.98        24.13 o                         
  -2  14   4         92.65        118.16         5.87 o                         
  -1  14   4        110.03        106.29         5.42 o                         
   0  14   4        141.57        184.58         7.26 o                         
   1  14   4        590.76        604.88         9.48 o                         
   2  14   4          1.09          6.37         1.90 o                         
   3  14   4         58.89         58.90         3.06 o                         
   4  14   4        476.67        513.37        14.02 o                         
   5  14   4        231.41        231.33         7.39 o                         
  -5  15   4         10.93         20.62         5.70 o                         
  -4  15   4       3636.73       3427.01       110.11 o                         
  -3  15   4        685.49        650.95        25.00 o                         
  -2  15   4        254.17        261.05        12.28 o                         
  -1  15   4        401.51        391.69        11.63 o                         
   0  15   4       4760.04       4758.87       103.14 o                         
   1  15   4        218.23        211.70         4.11 o                         
   2  15   4         41.65         42.54         3.29 o                         
   3  15   4        596.40        583.12        11.18 o                         
   4  15   4        521.76        524.71        12.70 o                         
   5  15   4         28.00         27.48         3.09 o                         
  -5  16   4        174.25        173.72        13.60 o                         
  -4  16   4        248.17        249.12        14.91 o                         
  -3  16   4          0.74          1.07         2.42 o                         
  -2  16   4       1632.28       1533.47        50.89 o                         
  -1  16   4        883.93        894.64        40.14 o                         
   0  16   4         51.90         46.19         3.12 o                         
   1  16   4         42.85         44.23         6.08 o                         
   2  16   4       1767.42       1693.45        27.29 o                         
   3  16   4        310.21        299.39         6.90 o                         
   4  16   4       1153.86       1125.28        22.60 o                         
   5  16   4         53.25         51.69         3.74 o                         
  -4  17   4          4.75          5.70         4.83 o                         
  -3  17   4        919.50        901.65        23.86 o                         
  -2  17   4         13.92         10.53         3.51 o                         
  -1  17   4        392.58        381.04        12.72 o                         
   0  17   4         29.76         20.58         2.93 o                         
   1  17   4        873.65        832.30        20.94 o                         
   2  17   4       1014.08        951.57        18.64 o                         
   3  17   4          1.00          1.85         1.45 o                         
   4  17   4        167.01        149.40         8.43 o                         
  -3  18   4        895.28        893.57        26.10 o                         
  -2  18   4         71.71         65.12         5.25 o                         
  -1  18   4         16.37         17.55         3.95 o                         
   0  18   4         10.96         13.50         1.68 o                         
   1  18   4        789.19        794.71        20.16 o                         
   2  18   4         43.99         45.92         2.64 o                         
   3  18   4        636.52        644.72        13.75 o                         
  -2  19   4        217.03        211.77         8.84 o                         
  -1  19   4         15.70         29.39         4.83 o                         
   0  19   4         16.77         18.24         1.96 o                         
   1  19   4        128.52        113.64         6.58 o                         
   2  19   4         13.49         15.69         2.19 o                         
  -1  20   4         14.72         20.36         3.25 o                         
   0  20   4         31.72         36.44         2.58 o                         
  -7   0   5         10.57          5.06         2.62 o                         
  -5   0   5        117.43         93.88         7.46 o                         
  -3   0   5       2609.09       2754.44        49.22 o                         
  -1   0   5        601.13        687.60        11.79 o                         
   1   0   5       1131.55       1174.37        19.08 o                         
   3   0   5         73.39         79.38         3.55 o                         
   5   0   5       1105.66       1120.46        22.71 o                         
   7   0   5        695.33        703.55        28.95 o                         
  -8   1   5        739.29        728.08        17.02 o                         
  -7   1   5         17.07         23.29         2.45 o                         
  -6   1   5        187.58        186.09         5.40 o                         
  -5   1   5         12.40         16.16         1.94 o                         
  -4   1   5       2338.63       2455.97        34.48 o                         
  -3   1   5        497.15        542.17         8.60 o                         
  -2   1   5       4547.48       4840.27        65.60 o                         
  -1   1   5        309.76        321.54         4.49 o                         
   0   1   5        738.63        854.58         9.47 o                         
   1   1   5        525.90        556.10         6.58 o                         
   2   1   5      10037.62      10282.97       116.47 o                         
   3   1   5       5533.58       5623.87        64.52 o                         
   4   1   5        653.52        718.20        14.06 o                         
   5   1   5         28.97         35.29         2.19 o                         
   6   1   5       1451.56       1455.06        29.13 o                         
   7   1   5       1326.68       1325.13        33.65 o                         
   8   1   5        549.63        540.40        17.68 o                         
  -8   2   5          0.05          1.41         2.44 o                         
  -7   2   5        359.57        373.76        10.20 o                         
  -6   2   5        265.73        268.63         7.60 o                         
  -5   2   5        710.11        720.64        13.08 o                         
  -4   2   5        332.97        308.80         6.09 o                         
  -3   2   5       2269.46       2250.78        28.68 o                         
  -2   2   5       4854.60       4826.00        59.64 o                         
  -1   2   5       2547.72       2415.85        23.61 o                         
   0   2   5       5408.11       5431.00        51.78 o                         
   1   2   5       2799.04       2703.71        29.51 o                         
   2   2   5       1766.18       1673.42        18.82 o                         
   3   2   5       1734.16       1615.43        19.78 o                         
   4   2   5        732.52        732.30        13.96 o                         
   5   2   5       2160.07       1982.68        29.07 o                         
   6   2   5        220.43        216.61         6.47 o                         
   7   2   5        213.02        184.75        16.01 o                         
  -8   3   5        342.46        347.15        12.57 o                         
  -7   3   5        277.64        284.73         8.75 o                         
  -6   3   5       1461.51       1504.33        29.46 o                         
  -5   3   5        138.84        133.42         4.04 o                         
  -4   3   5        817.17        813.27        11.50 o                         
  -3   3   5       2096.11       2080.33        28.50 o                         
  -2   3   5        960.58        947.45        11.73 o                         
  -1   3   5        411.43        459.31         5.97 o                         
   0   3   5       3216.55       3263.27        35.28 o                         
   1   3   5        809.72        886.08        10.48 o                         
   2   3   5        372.87        355.49         5.64 o                         
   3   3   5         36.45         39.17         1.69 o                         
   4   3   5       1742.15       1728.67        23.07 o                         
   5   3   5          7.52          9.03         1.57 o                         
   6   3   5        172.68        168.59         8.76 o                         
   7   3   5          3.84          8.11         2.40 o                         
  -8   4   5         36.27         36.21         4.09 o                         
  -7   4   5        317.22        298.41         9.02 o                         
  -6   4   5        962.22       1010.09        27.90 o                         
  -5   4   5        516.46        485.87        18.42 o                         
  -4   4   5         21.65         24.84         1.40 o                         
  -3   4   5         11.63         12.22         1.05 o                         
  -2   4   5       4732.31       4550.40        51.94 o                         
  -1   4   5       1291.09       1330.91        16.10 o                         
   0   4   5        786.42        824.26         8.68 o                         
   1   4   5          3.03          7.53         0.71 o                         
   2   4   5       2732.46       2678.19        29.37 o                         
   3   4   5        363.82        370.46         5.73 o                         
   4   4   5        399.02        381.80         6.68 o                         
   5   4   5          0.02          0.87         1.41 o                         
   6   4   5        877.54        806.26        15.57 o                         
   7   4   5        104.58        104.77         8.19 o                         
  -8   5   5        281.58        287.68         9.37 o                         
  -7   5   5         56.69         62.74         7.46 o                         
  -6   5   5          1.00          0.65         1.99 o                         
  -5   5   5        181.90        185.19         7.11 o                         
  -4   5   5         80.91         79.59         2.82 o                         
  -3   5   5       1386.64       1417.57        20.50 o                         
  -2   5   5        322.61        319.20         7.10 o                         
  -1   5   5        226.62        241.32         3.83 o                         
   0   5   5       1021.22       1016.49        11.04 o                         
   1   5   5        954.96        948.74         9.91 o                         
   2   5   5       2934.67       2979.35        30.75 o                         
   3   5   5       1725.53       1750.90        24.10 o                         
   4   5   5       3101.62       3161.16        40.44 o                         
   5   5   5        240.71        239.56         5.71 o                         
   6   5   5       1499.13       1580.35        31.32 o                         
   7   5   5        145.21        146.11         6.71 o                         
  -7   6   5        388.88        394.94        15.79 o                         
  -6   6   5        378.39        371.74        11.43 o                         
  -5   6   5         75.70         81.77         4.74 o                         
  -4   6   5       3847.71       3851.64        59.31 o                         
  -3   6   5       2571.33       2538.06        39.69 o                         
  -2   6   5        778.60        792.62        11.68 o                         
  -1   6   5          5.56          4.87         0.80 o                         
   0   6   5       1092.59       1114.04        12.80 o                         
   1   6   5        121.11        112.11         1.98 o                         
   2   6   5        535.67        577.03         6.59 o                         
   3   6   5        641.08        625.16         9.40 o                         
   4   6   5         46.62         49.11         2.88 o                         
   5   6   5          0.73          3.41         1.84 o                         
   6   6   5        101.68        102.00         5.53 o                         
   7   6   5         42.33         47.74         5.98 o                         
  -7   7   5          1.33          1.68         2.18 o                         
  -6   7   5        491.25        492.37        10.60 o                         
  -5   7   5         27.38         24.29         3.73 o                         
  -4   7   5        919.73        906.72        15.59 o                         
  -3   7   5         35.37         36.47         1.68 o                         
  -2   7   5        121.68        128.79         2.86 o                         
  -1   7   5        426.25        445.69         6.15 o                         
   0   7   5         29.32         42.34         1.53 o                         
   1   7   5        193.12        184.65         2.85 o                         
   2   7   5        670.13        633.15         7.14 o                         
   3   7   5        223.68        220.91         4.46 o                         
   4   7   5       2918.33       2929.39        46.11 o                         
   5   7   5          1.51          2.24         1.67 o                         
   6   7   5        137.63        137.49         6.24 o                         
   7   7   5         16.61         22.91         3.54 o                         
  -7   8   5         12.13         14.09         2.64 o                         
  -6   8   5          0.13         -1.50         1.58 o                         
  -5   8   5          0.03         -0.59         1.54 o                         
  -4   8   5       6059.88       6029.75       128.20 o                         
  -3   8   5        574.07        570.33         9.07 o                         
  -2   8   5       1370.06       1305.69        30.26 o                         
  -1   8   5        238.70        259.81         4.50 o                         
   0   8   5       5217.54       5064.52        71.09 o                         
   1   8   5        189.17        175.68         2.98 o                         
   2   8   5       1003.00        986.33        11.69 o                         
   3   8   5          7.45          7.41         1.28 o                         
   4   8   5       2637.39       2557.82        40.52 o                         
   5   8   5         15.76         17.86         2.26 o                         
   6   8   5        244.69        226.50         6.64 o                         
   7   8   5          0.86         -0.34         2.32 o                         
  -7   9   5        779.41        835.22        21.79 o                         
  -6   9   5         53.81         59.00         3.44 o                         
  -5   9   5        342.89        353.91         7.85 o                         
  -4   9   5        151.08        153.22         7.44 o                         
  -3   9   5        848.22        818.95        17.13 o                         
  -2   9   5          2.16         10.50         6.45 o                         
  -1   9   5        676.72        671.04         8.70 o                         
   0   9   5        282.89        260.64         4.15 o                         
   1   9   5        400.09        375.67         5.35 o                         
   2   9   5        381.91        381.26         6.34 o                         
   3   9   5         20.64         19.67         2.19 o                         
   4   9   5       1101.89       1131.92        19.45 o                         
   5   9   5        141.96        142.21         4.85 o                         
   6   9   5         85.29         97.68         4.64 o                         
   7   9   5         61.70         63.28         4.09 o                         
  -7  10   5         39.65         41.37         4.39 o                         
  -6  10   5         14.92         14.82         1.43 o                         
  -5  10   5         38.53         34.03         9.65 o                         
  -4  10   5          8.40          7.68         3.10 o                         
  -3  10   5        681.06        680.41        19.40 o                         
  -2  10   5          4.93          3.58         1.48 o                         
  -1  10   5        563.12        608.85         9.84 o                         
   0  10   5         57.55         47.19         1.63 o                         
   1  10   5        881.11        941.98        12.94 o                         
   2  10   5        347.03        313.38         5.86 o                         
   3  10   5        166.95        166.72         4.05 o                         
   4  10   5        432.15        412.20         8.67 o                         
   5  10   5        310.64        294.93         7.40 o                         
   6  10   5        508.21        515.72        11.17 o                         
  -6  11   5         37.19         53.01         5.89 o                         
  -5  11   5         61.10         66.54         7.68 o                         
  -4  11   5          3.25         -1.75         3.51 o                         
  -3  11   5         13.53         12.80         2.93 o                         
  -2  11   5        950.59        907.97        32.90 o                         
  -1  11   5         47.78         35.46         1.93 o                         
   0  11   5         61.74         41.17         1.77 o                         
   1  11   5       1293.56       1199.33        19.62 o                         
   2  11   5       3899.75       3712.35        57.35 o                         
   3  11   5        573.90        548.27        10.74 o                         
   4  11   5        703.56        649.11        17.37 o                         
   5  11   5       1767.24       1784.76        34.61 o                         
   6  11   5       1052.03       1030.26        22.20 o                         
  -6  12   5       1128.99       1167.07        31.16 o                         
  -5  12   5         10.09          8.02         3.37 o                         
  -4  12   5       1271.82       1243.07        44.74 o                         
  -3  12   5        718.89        686.49        23.47 o                         
  -2  12   5       8224.79       7993.40       227.87 o                         
  -1  12   5        191.35        172.61         4.88 o                         
   0  12   5        215.24        195.62         3.92 o                         
   1  12   5        147.84        147.22         4.15 o                         
   2  12   5       5801.37       5531.62        84.39 o                         
   3  12   5        268.14        265.89         6.52 o                         
   4  12   5        710.35        690.87        15.80 o                         
   5  12   5         42.04         42.94         3.71 o                         
   6  12   5        441.87        431.60        11.71 o                         
  -6  13   5       1126.66       1102.15        61.17 o                         
  -5  13   5       1432.43       1427.56        65.14 o                         
  -3  13   5          5.10          9.21         4.39 o                         
  -2  13   5        534.67        494.84        14.26 o                         
  -1  13   5       1428.20       1494.77        27.87 o                         
   0  13   5        970.40        879.85        15.21 o                         
   1  13   5         94.38        105.66         2.94 o                         
   2  13   5        342.53        384.42         8.03 o                         
   3  13   5         30.16         34.35         3.08 o                         
   4  13   5        313.64        297.56         8.43 o                         
   5  13   5        291.76        298.25         8.92 o                         
  -5  14   5         73.41         82.58         8.77 o                         
  -3  14   5        882.96        846.99        32.46 o                         
  -2  14   5          1.74          4.39         2.42 o                         
  -1  14   5         71.12         78.14         3.12 o                         
   0  14   5        616.20        581.31        10.81 o                         
   1  14   5          8.64         12.15         1.58 o                         
   2  14   5         87.78         80.82         4.27 o                         
   3  14   5       1088.27       1094.36        18.97 o                         
   4  14   5        185.42        183.40         9.42 o                         
   5  14   5          6.81          7.69         2.44 o                         
  -5  15   5         12.89         12.72         5.70 o                         
  -4  15   5        821.48        866.73        34.66 o                         
  -3  15   5        135.06        144.32        10.97 o                         
  -2  15   5        520.90        486.16        14.57 o                         
  -1  15   5        122.01        109.34         3.48 o                         
   0  15   5       1558.22       1467.20        23.99 o                         
   1  15   5          0.69          2.16         0.81 o                         
   2  15   5        180.49        162.36         4.73 o                         
   3  15   5        507.70        505.87        10.24 o                         
   4  15   5        477.27        460.97        11.37 o                         
   5  15   5          0.28          1.90         2.18 o                         
  -4  16   5        347.67        333.79        17.99 o                         
  -2  16   5        191.90        201.91         8.36 o                         
  -1  16   5        100.52         92.40         5.42 o                         
   0  16   5        117.08        103.24         3.80 o                         
   1  16   5        203.00        215.49         6.58 o                         
   2  16   5        175.36        173.30         4.82 o                         
   3  16   5         10.91         11.80         1.96 o                         
   4  16   5         77.57         71.90         4.36 o                         
  -4  17   5         14.13         13.60         5.70 o                         
  -2  17   5          8.87          7.56         2.62 o                         
  -1  17   5         76.54         60.63         5.48 o                         
   0  17   5         12.30          8.91         1.41 o                         
   1  17   5        261.57        278.02         6.51 o                         
   2  17   5        588.41        576.29        10.95 o                         
   3  17   5        431.59        420.52         8.95 o                         
  -3  18   5       1322.68       1408.01        50.45 o                         
  -2  18   5        465.16        475.48        20.62 o                         
  -1  18   5        134.53        153.11        15.35 o                         
   0  18   5         12.56         18.28         1.79 o                         
   1  18   5        957.92        997.44        20.16 o                         
   2  18   5        307.83        310.52         7.68 o                         
  -1  19   5         42.11         49.60        11.19 o                         
   0  19   5        364.41        367.14         8.71 o                         
   1  19   5          1.03          2.81         1.92 o                         
  -8   0   6       1242.49       1274.49        51.32 o                         
  -6   0   6        919.42        935.08        23.69 o                         
  -4   0   6       3413.38       3299.26        79.16 o                         
  -2   0   6      11459.03      10731.98       339.52 o                         
   0   0   6        735.14        731.32        12.72 o                         
   2   0   6      11596.45      11193.71       167.77 o                         
   4   0   6        116.07         89.68         4.39 o                         
   6   0   6       2448.75       2322.06        44.80 o                         
  -8   1   6        198.67        213.26         7.79 o                         
  -7   1   6         52.94         55.05         3.48 o                         
  -6   1   6        932.47        877.61        18.52 o                         
  -5   1   6        199.47        209.28         6.32 o                         
  -4   1   6         17.14         27.65         2.07 o                         
  -3   1   6          7.16         14.39         1.33 o                         
  -2   1   6       1705.72       1634.62        21.40 o                         
  -1   1   6       1011.69       1133.42        13.90 o                         
   0   1   6        272.35        248.45         3.87 o                         
   1   1   6        796.48        896.96        10.18 o                         
   2   1   6        128.47        131.62         2.98 o                         
   3   1   6         44.44         36.59         1.96 o                         
   4   1   6        477.97        462.21         7.88 o                         
   5   1   6        156.60        159.17         4.74 o                         
   6   1   6        304.14        290.52         6.94 o                         
   7   1   6         30.97         37.78         3.74 o                         
  -8   2   6          1.28          2.26         3.12 o                         
  -7   2   6        326.47        327.80         7.90 o                         
  -6   2   6        402.25        364.81         9.02 o                         
  -5   2   6        201.33        209.89         5.70 o                         
  -4   2   6         51.00         56.87         2.59 o                         
  -3   2   6        230.34        223.18         4.66 o                         
  -2   2   6        288.25        290.95         5.03 o                         
  -1   2   6          7.48          6.26         0.76 o                         
   0   2   6        545.13        542.15         6.59 o                         
   1   2   6        286.06        303.74         4.53 o                         
   2   2   6        279.09        286.49         4.48 o                         
   3   2   6          1.20          3.60         1.15 o                         
   4   2   6        348.34        357.80         6.53 o                         
   5   2   6        472.20        487.25         8.47 o                         
   6   2   6         18.74         22.88         2.42 o                         
   7   2   6          6.52          5.18         2.38 o                         
  -7   3   6         39.43         41.99         4.01 o                         
  -6   3   6         20.06         17.79         2.02 o                         
  -5   3   6          0.04          3.53         2.18 o                         
  -4   3   6          5.83          7.62         1.42 o                         
  -3   3   6        672.23        670.03        12.55 o                         
  -2   3   6        856.14        819.99        10.70 o                         
  -1   3   6         49.23         62.01         1.77 o                         
   0   3   6       1149.84       1245.84        13.56 o                         
   1   3   6        148.07        134.22         2.69 o                         
   2   3   6       4183.79       4094.99        44.41 o                         
   3   3   6        669.31        663.76        10.06 o                         
   4   3   6        886.44        899.97        16.00 o                         
   5   3   6         40.51         42.21         2.68 o                         
   6   3   6         55.82         66.07         3.65 o                         
   7   3   6         80.41         90.35         5.23 o                         
  -7   4   6        187.94        173.70         8.42 o                         
  -6   4   6        840.52        864.30        18.72 o                         
  -5   4   6         96.03         85.66        11.45 o                         
  -4   4   6       3119.96       3131.51        48.75 o                         
  -3   4   6        174.92        185.51         4.00 o                         
  -2   4   6       2137.02       2075.83        24.58 o                         
  -1   4   6          8.55          6.01         0.81 o                         
   0   4   6       5112.41       4967.18        47.68 o                         
   1   4   6        165.27        138.78         2.42 o                         
   2   4   6        234.52        234.95         3.91 o                         
   3   4   6          0.33          0.43         1.14 o                         
   4   4   6       3536.23       3524.24        45.01 o                         
   5   4   6        202.61        203.88         5.97 o                         
   6   4   6          9.06          7.88         2.18 o                         
   7   4   6        226.65        216.10         7.07 o                         
  -7   5   6        791.54        799.66        28.51 o                         
  -6   5   6        173.70        174.91         6.44 o                         
  -5   5   6        534.38        545.15        12.70 o                         
  -4   5   6       3715.15       3695.05        66.43 o                         
  -3   5   6          8.65         14.05         1.59 o                         
  -2   5   6        146.15        153.61         3.28 o                         
  -1   5   6          1.67          3.61         0.70 o                         
   0   5   6        611.18        599.85         6.74 o                         
   1   5   6        145.42        153.36         2.57 o                         
   2   5   6         62.20         62.32         3.04 o                         
   3   5   6       3732.49       3616.84        45.84 o                         
   4   5   6         17.11         13.74         1.87 o                         
   5   5   6         14.14         12.28         2.13 o                         
   6   5   6          6.49          4.13         2.02 o                         
   7   5   6        612.42        583.28        15.77 o                         
  -7   6   6       3737.23       3780.44        69.38 o                         
  -6   6   6         11.81         13.32         2.65 o                         
  -5   6   6       6201.53       5939.11       185.80 o                         
  -4   6   6         29.58         30.83         2.32 o                         
  -3   6   6      10741.86      10700.52       160.53 o                         
  -2   6   6        108.57        113.25         2.68 o                         
  -1   6   6       7170.70       7258.43        82.66 o                         
   0   6   6        741.94        758.47         9.29 o                         
   1   6   6       3803.71       3813.00        54.73 o                         
   2   6   6        279.25        274.06         4.67 o                         
   3   6   6       1328.79       1314.28        19.69 o                         
   4   6   6        548.65        538.28        10.79 o                         
   5   6   6        870.34        831.53        15.62 o                         
   6   6   6        230.44        239.45         7.01 o                         
   7   6   6         33.56         43.33         3.65 o                         
  -7   7   6         16.02         23.86         3.14 o                         
  -6   7   6         72.45         69.72         4.31 o                         
  -5   7   6        638.62        625.14        20.30 o                         
  -4   7   6         25.60         24.80         2.01 o                         
  -3   7   6        211.46        211.35         6.06 o                         
  -2   7   6         80.56         75.28         2.19 o                         
  -1   7   6       4466.25       4359.55        50.26 o                         
   0   7   6        346.45        382.14         5.29 o                         
   1   7   6       2202.97       2161.13        22.66 o                         
   2   7   6        190.02        189.75         3.72 o                         
   3   7   6       3108.93       3045.07        42.61 o                         
   4   7   6          1.95          2.02         1.56 o                         
   5   7   6       1236.48       1191.11        20.99 o                         
   6   7   6         51.21         55.31         3.61 o                         
   7   7   6        340.64        341.48         9.10 o                         
  -7   8   6        395.47        367.26        10.31 o                         
  -6   8   6         78.58         76.00         4.42 o                         
  -5   8   6        852.16        846.52        17.95 o                         
  -4   8   6         61.36         62.50         2.71 o                         
  -3   8   6         40.12         43.17         2.52 o                         
  -2   8   6         53.88         51.18         2.01 o                         
  -1   8   6       3677.13       3647.94        42.27 o                         
   0   8   6         66.94         79.32         2.18 o                         
   1   8   6       1048.24       1012.29        13.50 o                         
   2   8   6        608.80        602.43         9.14 o                         
   3   8   6       3736.02       3614.28        50.26 o                         
   4   8   6         30.35         28.07         2.45 o                         
   5   8   6       1354.59       1376.38        23.78 o                         
   6   8   6        487.19        503.40        11.10 o                         
  -7   9   6         89.37         97.82         5.58 o                         
  -6   9   6        943.08        961.52        17.88 o                         
  -5   9   6         73.77         75.13         3.89 o                         
  -4   9   6        182.53        178.02         4.66 o                         
  -3   9   6        215.82        220.26         4.72 o                         
  -2   9   6       1932.34       1920.46        24.70 o                         
  -1   9   6        517.77        543.63         7.52 o                         
   0   9   6        262.61        264.10         4.63 o                         
   1   9   6          1.58          2.64         0.83 o                         
   2   9   6        956.26        947.90        13.39 o                         
   3   9   6        216.20        201.76         4.80 o                         
   4   9   6        669.89        671.89        12.86 o                         
   5   9   6        327.81        343.12         8.30 o                         
   6   9   6        335.19        342.68         8.62 o                         
  -6  10   6          0.09          1.48         1.13 o                         
  -5  10   6        794.32        754.43        29.83 o                         
  -4  10   6        306.33        313.61        16.23 o                         
  -3  10   6       6910.35       6740.41       368.44 o                         
  -2  10   6         90.08         85.07         3.28 o                         
  -1  10   6       1183.67       1229.53        16.30 o                         
   0  10   6        473.03        508.51         7.66 o                         
   1  10   6       1949.62       2005.75        23.98 o                         
   2  10   6        408.83        395.03         6.59 o                         
   3  10   6       1037.38       1045.38        16.26 o                         
   4  10   6        136.81        143.25         4.86 o                         
   5  10   6        647.59        645.60        15.19 o                         
   6  10   6        297.33        296.50         9.36 o                         
  -6  11   6          1.46         -1.39         2.93 o                         
  -5  11   6         24.56         25.00         5.70 o                         
  -4  11   6        231.64        271.50        15.35 o                         
  -3  11   6        565.10        535.58        22.81 o                         
  -2  11   6        623.83        599.44        20.72 o                         
  -1  11   6        209.25        197.08         5.04 o                         
   0  11   6       1310.32       1276.90        17.20 o                         
   1  11   6       2129.44       2060.67        26.73 o                         
   2  11   6       1033.50       1061.50        16.39 o                         
   3  11   6        942.50        890.48        16.12 o                         
   4  11   6         24.54         20.85         3.26 o                         
   5  11   6        721.11        695.87        18.44 o                         
   6  11   6        238.27        239.18         8.51 o                         
  -6  12   6         59.95         59.82         8.55 o                         
  -5  12   6          3.44          3.95         4.39 o                         
  -4  12   6        240.96        260.53        14.91 o                         
  -3  12   6        102.45         93.88         9.21 o                         
  -2  12   6        666.50        741.42        85.32 o                         
  -1  12   6         39.06         34.01         2.22 o                         
   0  12   6          1.19          2.59         0.87 o                         
   1  12   6        527.46        520.35         8.07 o                         
   2  12   6         10.91          6.55         1.34 o                         
   3  12   6        240.03        247.09         6.51 o                         
   4  12   6          0.01          1.38         1.93 o                         
   5  12   6        940.19        955.57        20.76 o                         
  -5  13   6          0.23          5.34         3.56 o                         
  -4  13   6        177.93        173.72        12.72 o                         
  -3  13   6          1.55          1.75         3.51 o                         
  -2  13   6        214.76        211.44        12.72 o                         
  -1  13   6         92.22         98.74         3.34 o                         
   0  13   6       1114.33       1095.04        25.25 o                         
   1  13   6         50.67         58.44         2.52 o                         
   2  13   6       1363.75       1287.18        19.45 o                         
   3  13   6        120.46        119.33         4.43 o                         
   4  13   6        800.76        798.04        18.24 o                         
   5  13   6         14.49         12.18         2.67 o                         
  -5  14   6        774.20        783.35        22.95 o                         
  -4  14   6        212.59        194.33        13.60 o                         
  -3  14   6        136.78        121.95        10.09 o                         
  -2  14   6        616.28        596.55        24.57 o                         
  -1  14   6        815.77        794.16        16.24 o                         
   0  14   6        132.34        139.35         4.17 o                         
   1  14   6        397.72        379.57         6.27 o                         
   2  14   6        423.47        416.47         7.85 o                         
   3  14   6        755.84        731.91        13.91 o                         
   4  14   6        496.34        515.52        12.64 o                         
   5  14   6        421.42        415.81        14.91 o                         
  -3  15   6          1.27          3.07         3.95 o                         
  -2  15   6        147.95        159.24        10.97 o                         
  -1  15   6         74.94         86.60         3.66 o                         
   0  15   6         41.78         49.61         3.55 o                         
   1  15   6        623.81        650.24         9.48 o                         
   2  15   6        209.71        214.32         5.76 o                         
   3  15   6         72.89         68.17         3.60 o                         
   4  15   6        173.85        170.32         6.46 o                         
  -3  16   6        774.58        741.71        30.27 o                         
  -2  16   6       1126.76       1161.48        42.11 o                         
  -1  16   6        147.20        137.70         6.94 o                         
   0  16   6        110.86        133.57         4.17 o                         
   1  16   6       1223.49       1176.38        20.26 o                         
   2  16   6        918.66        929.47        14.72 o                         
   3  16   6        326.09        313.04         8.23 o                         
  -2  17   6        113.56        116.25        10.09 o                         
  -1  17   6        280.10        283.33        10.75 o                         
   0  17   6         56.65         63.69         2.98 o                         
   1  17   6          0.28          1.22         1.41 o                         
   2  17   6        748.70        750.91        12.43 o                         
   3  17   6        110.66        110.04         4.37 o                         
  -2  18   6         13.42         26.76         6.14 o                         
  -1  18   6        254.04        296.48        11.29 o                         
   0  18   6         99.15        102.52         5.24 o                         
   1  18   6          0.19          1.45         1.54 o                         
  -7   0   7         62.02         73.23         5.68 o                         
  -5   0   7          7.97          9.21         3.51 o                         
  -3   0   7        542.17        503.55        20.18 o                         
  -1   0   7         50.69         53.87         2.66 o                         
   1   0   7        254.87        242.97         6.15 o                         
   3   0   7       2146.40       2173.59        40.52 o                         
   5   0   7       1001.28       1029.44        21.78 o                         
   7   0   7       1823.79       1894.43        46.37 o                         
  -7   1   7         77.73         72.77         3.94 o                         
  -6   1   7        454.78        440.58        11.07 o                         
  -5   1   7         66.75         61.79         4.50 o                         
  -4   1   7        201.97        199.36         6.15 o                         
  -3   1   7        733.91        776.87        23.80 o                         
  -2   1   7        219.99        222.30         4.38 o                         
  -1   1   7         25.30         29.27         1.45 o                         
   0   1   7         11.19          8.98         1.27 o                         
   1   1   7       1123.28       1096.14        14.33 o                         
   2   1   7         19.01         23.96         1.78 o                         
   3   1   7       1314.19       1306.96        19.72 o                         
   4   1   7        174.77        171.26         4.38 o                         
   5   1   7        111.56         97.92         3.65 o                         
   6   1   7        296.32        284.37         9.27 o                         
   7   1   7         28.21         24.79         3.53 o                         
  -7   2   7        479.71        506.21        10.73 o                         
  -6   2   7        465.10        474.01        10.01 o                         
  -5   2   7        438.77        450.04        18.86 o                         
  -4   2   7        454.12        459.92         9.23 o                         
  -3   2   7       3742.53       3616.40        55.98 o                         
  -2   2   7        692.49        688.67        12.49 o                         
  -1   2   7        610.89        617.99         7.56 o                         
   0   2   7         32.60         30.83         1.53 o                         
   1   2   7        884.54        882.88        10.91 o                         
   2   2   7        429.24        431.05         7.59 o                         
   3   2   7       1378.34       1385.67        19.10 o                         
   4   2   7        426.16        424.39        11.35 o                         
   5   2   7        233.46        226.18         5.39 o                         
   6   2   7         88.11         75.58         4.32 o                         
   7   2   7        234.75        222.33         8.35 o                         
  -7   3   7          2.94          2.17         2.58 o                         
  -6   3   7         55.07         60.51         4.31 o                         
  -5   3   7          8.20          9.28         1.76 o                         
  -4   3   7        626.21        628.65        20.70 o                         
  -3   3   7        148.51        145.34         4.41 o                         
  -2   3   7        129.24        117.50         3.86 o                         
  -1   3   7          3.01          4.46         1.08 o                         
   0   3   7       1613.40       1690.31        24.03 o                         
   1   3   7         38.54         40.72         1.71 o                         
   2   3   7        481.11        469.26         9.55 o                         
   3   3   7         23.49         21.32         1.81 o                         
   4   3   7        767.55        736.44        11.59 o                         
   5   3   7        127.72        136.60         5.10 o                         
   6   3   7        393.51        396.82        10.45 o                         
   7   3   7         78.16         77.28         5.48 o                         
  -7   4   7         13.26         16.62         5.48 o                         
  -6   4   7         24.05         20.72         2.93 o                         
  -5   4   7          6.21          6.86         2.09 o                         
  -4   4   7       1878.23       1852.57        29.99 o                         
  -3   4   7         60.86         63.85         3.54 o                         
  -2   4   7         49.48         45.52         2.06 o                         
  -1   4   7        736.84        705.28        11.33 o                         
   0   4   7         67.22         65.59         1.94 o                         
   1   4   7       2046.38       1996.94        22.78 o                         
   2   4   7         79.23         66.64         2.50 o                         
   3   4   7       2411.39       2392.45        37.73 o                         
   4   4   7         86.18        104.70         3.76 o                         
   5   4   7       2185.34       2202.67        36.30 o                         
   6   4   7         13.54         14.85         2.56 o                         
   7   4   7       2672.21       2618.82        43.48 o                         
  -7   5   7        135.22        138.75         6.61 o                         
  -6   5   7        393.77        397.65        14.83 o                         
  -5   5   7        511.61        532.68        12.77 o                         
  -4   5   7        230.95        244.76         9.62 o                         
  -3   5   7       2519.17       2504.87        46.08 o                         
  -2   5   7       1035.43        977.91        13.98 o                         
  -1   5   7       1819.95       1745.91        21.11 o                         
   0   5   7        475.09        443.58         5.78 o                         
   1   5   7       1529.27       1482.39        18.45 o                         
   2   5   7       1297.75       1263.87        16.15 o                         
   3   5   7       5090.54       5058.37        69.68 o                         
   4   5   7        218.88        215.73         6.02 o                         
   5   5   7         65.06         64.72         3.78 o                         
   6   5   7         23.93         21.56         2.78 o                         
  -7   6   7        222.74        226.61        13.36 o                         
  -6   6   7        330.79        333.93         9.53 o                         
  -5   6   7        463.65        455.65        11.46 o                         
  -4   6   7          0.40         -1.92         1.92 o                         
  -3   6   7        725.44        739.74        21.59 o                         
  -2   6   7         64.61         67.92         2.53 o                         
  -1   6   7       1306.90       1302.46        16.57 o                         
   0   6   7        584.71        560.31         6.90 o                         
   1   6   7        979.32        995.84        12.99 o                         
   2   6   7       1429.38       1425.95        17.99 o                         
   3   6   7        136.85        142.50         5.26 o                         
   4   6   7        833.60        822.59        15.35 o                         
   5   6   7       1165.88       1183.16        21.16 o                         
   6   6   7       1126.84       1161.19        21.27 o                         
  -7   7   7       1311.09       1278.30        26.67 o                         
  -6   7   7         61.34         69.21         4.94 o                         
  -5   7   7       1269.11       1312.89        23.34 o                         
  -4   7   7        113.77        113.65         4.95 o                         
  -3   7   7       4054.07       4045.70        62.37 o                         
  -2   7   7       3443.19       3376.40        46.71 o                         
  -1   7   7       2411.58       2352.47        30.31 o                         
   0   7   7       1353.86       1336.83        16.69 o                         
   1   7   7       3674.40       3648.30        40.16 o                         
   2   7   7       5060.97       4957.25        57.48 o                         
   3   7   7       1450.72       1480.11        24.83 o                         
   4   7   7        181.41        182.06         5.56 o                         
   5   7   7        609.91        610.60        12.55 o                         
   6   7   7          1.16          2.21         1.96 o                         
  -6   8   7        787.48        815.44        18.09 o                         
  -5   8   7       1156.26       1230.16        21.78 o                         
  -4   8   7          7.15          7.58         1.57 o                         
  -3   8   7         35.53         38.78         3.55 o                         
  -2   8   7       1439.90       1421.63        20.71 o                         
  -1   8   7        681.67        675.80        12.06 o                         
   0   8   7        231.86        214.86         4.03 o                         
   1   8   7        157.02        160.61         3.03 o                         
   2   8   7          2.21          2.38         1.13 o                         
   3   8   7        221.05        214.77         5.42 o                         
   4   8   7         53.48         56.19         3.37 o                         
   5   8   7        186.77        182.27         5.83 o                         
   6   8   7         21.26         21.58         2.84 o                         
  -6   9   7        361.33        373.98        10.63 o                         
  -5   9   7        128.28        124.39         4.67 o                         
  -4   9   7          1.57          1.52         1.13 o                         
  -3   9   7        104.71        102.29         3.42 o                         
  -2   9   7        555.65        537.21         8.87 o                         
  -1   9   7          0.25         -0.56         0.84 o                         
   0   9   7         74.03         79.10         2.49 o                         
   1   9   7         65.75         61.47         2.32 o                         
   2   9   7        403.61        377.79         6.56 o                         
   3   9   7        400.46        393.04         7.83 o                         
   4   9   7        123.30        130.30         4.71 o                         
   5   9   7        226.43        230.06         6.71 o                         
   6   9   7          4.99          6.64         3.63 o                         
  -6  10   7        397.13        410.56        20.62 o                         
  -5  10   7          4.13          4.61         3.10 o                         
  -4  10   7          4.97          6.58         4.83 o                         
  -3  10   7        224.07        220.61        13.16 o                         
  -2  10   7        238.23        236.52         4.85 o                         
  -1  10   7         81.19         93.78         2.67 o                         
   0  10   7       2110.81       2047.26        26.70 o                         
   1  10   7         69.32         76.98         3.09 o                         
   2  10   7        341.26        338.54         7.41 o                         
   3  10   7        238.44        224.91         6.30 o                         
   4  10   7       1292.36       1292.73        47.58 o                         
   5  10   7        215.22        206.36         7.59 o                         
  -6  11   7          0.33         -3.32         3.32 o                         
  -5  11   7         76.96         87.47         6.97 o                         
  -4  11   7        423.99        431.61        20.62 o                         
  -3  11   7        166.88        155.73        11.41 o                         
  -2  11   7          3.31          3.04         1.60 o                         
  -1  11   7        356.57        355.03         6.24 o                         
   0  11   7        378.69        363.22         6.14 o                         
   1  11   7          5.46         11.83         1.47 o                         
   2  11   7         54.80         57.54         3.91 o                         
   3  11   7        213.11        225.33         6.34 o                         
   4  11   7        127.08        136.69         5.98 o                         
   5  11   7         62.34         62.64         8.15 o                         
  -5  12   7        157.51        171.08        12.72 o                         
  -4  12   7       1473.15       1447.06        51.76 o                         
  -3  12   7        939.79       1032.11        38.60 o                         
  -2  12   7         92.31         91.58         9.43 o                         
  -1  12   7        301.53        277.45         7.36 o                         
   0  12   7        632.19        645.63         9.55 o                         
   1  12   7         59.64         70.06         2.91 o                         
   2  12   7         75.18         86.26         4.20 o                         
   3  12   7       1027.31        998.03        18.19 o                         
   4  12   7         24.48         32.23         3.77 o                         
   5  12   7        248.49        249.80         8.52 o                         
  -5  13   7        760.41        763.64        31.58 o                         
  -4  13   7        277.98        275.44        16.23 o                         
  -3  13   7       1573.53       1508.03        53.08 o                         
  -2  13   7         35.77         32.46         6.14 o                         
  -1  13   7       1367.58       1342.04        26.17 o                         
   0  13   7          9.59          9.88         1.07 o                         
   1  13   7       2132.93       2138.80        30.78 o                         
   2  13   7        184.59        186.38         4.85 o                         
   3  13   7       2079.26       2036.83        36.99 o                         
   4  13   7         82.72         83.83         5.05 o                         
  -4  14   7        467.83        480.74        23.25 o                         
  -3  14   7       1673.42       1701.88        59.22 o                         
  -2  14   7       1020.88       1153.58        42.11 o                         
  -1  14   7        131.16        133.69         5.51 o                         
   0  14   7       1004.50       1021.05        20.75 o                         
   1  14   7        142.88        148.82         4.02 o                         
   2  14   7        925.51        906.79        14.69 o                         
   3  14   7        203.07        205.49         6.64 o                         
   4  14   7        225.87        237.33         8.00 o                         
  -4  15   7         49.84         46.94         7.90 o                         
  -3  15   7        454.24        460.13        21.93 o                         
  -2  15   7         22.74         25.00         5.70 o                         
  -1  15   7        134.99        136.06         5.30 o                         
   0  15   7         23.30         24.74         2.55 o                         
   1  15   7        365.78        370.72         7.07 o                         
   2  15   7        185.43        184.55         4.88 o                         
   3  15   7        512.22        496.39        14.63 o                         
  -3  16   7         87.70         94.31        10.53 o                         
  -2  16   7         28.95         41.24         7.02 o                         
  -1  16   7         73.61         71.67         6.58 o                         
   0  16   7        120.51        122.18         5.12 o                         
   1  16   7        703.27        715.33        13.70 o                         
   2  16   7        196.22        205.14         5.16 o                         
  -2  17   7        157.72        167.13        12.28 o                         
  -1  17   7        155.75        151.25         6.58 o                         
   0  17   7       1267.56       1272.13        35.23 o                         
   1  17   7        897.06        907.80        16.79 o                         
  -6   0   8         34.76         38.19        14.91 o                         
  -4   0   8       6273.70       6180.72       216.03 o                         
  -2   0   8         23.39         12.28         3.51 o                         
   0   0   8        415.18        360.88        15.43 o                         
   2   0   8        266.32        297.21         8.27 o                         
   4   0   8         33.69         33.21         3.37 o                         
   6   0   8        452.85        449.16        21.06 o                         
  -7   1   8        198.52        200.33         6.21 o                         
  -6   1   8       1280.28       1308.30        22.72 o                         
  -5   1   8        801.56        790.28        16.83 o                         
  -4   1   8        419.00        418.25         8.91 o                         
  -3   1   8        774.24        786.11        20.78 o                         
  -2   1   8       2443.57       2435.74        61.15 o                         
  -1   1   8       1862.42       1927.27        25.55 o                         
   0   1   8        584.24        570.51         9.07 o                         
   1   1   8       1653.14       1714.10        23.07 o                         
   2   1   8        997.49        959.38        14.47 o                         
   3   1   8       1115.48       1143.85        16.53 o                         
   4   1   8        600.21        588.46        10.00 o                         
   5   1   8        631.02        619.20        11.57 o                         
   6   1   8        283.02        288.28         8.49 o                         
  -7   2   8        271.07        282.64         7.36 o                         
  -6   2   8        237.82        249.18         6.66 o                         
  -5   2   8        116.78        115.25         4.95 o                         
  -4   2   8        179.78        179.42         5.13 o                         
  -3   2   8       1774.28       1705.28        32.14 o                         
  -2   2   8       1948.97       1810.64        42.03 o                         
  -1   2   8        244.28        257.45         5.08 o                         
   0   2   8       1246.38       1151.57        16.14 o                         
   1   2   8        152.27        138.07         4.00 o                         
   2   2   8       5886.28       5662.61        77.77 o                         
   3   2   8        109.59        112.29         4.00 o                         
   4   2   8       1845.35       1811.31        27.31 o                         
   5   2   8        128.43        128.62         5.15 o                         
   6   2   8       1142.11       1160.08        21.60 o                         
  -7   3   8         17.46         12.45         2.90 o                         
  -6   3   8        121.93        121.97         4.79 o                         
  -5   3   8         11.70         16.82         2.05 o                         
  -4   3   8       1081.18       1086.39        21.54 o                         
  -3   3   8         33.57         31.13         2.64 o                         
  -2   3   8       1046.58       1005.81        17.59 o                         
  -1   3   8         48.72         59.72         2.73 o                         
   0   3   8          1.71          1.86         1.02 o                         
   1   3   8          6.20          6.44         1.94 o                         
   2   3   8        713.25        694.45        11.92 o                         
   3   3   8         20.17         28.67         2.37 o                         
   4   3   8        184.81        200.17         5.45 o                         
   5   3   8          9.44         11.83         3.04 o                         
   6   3   8        229.77        235.88         7.40 o                         
  -6   4   8        644.59        682.82        19.22 o                         
  -5   4   8        371.82        381.62        15.41 o                         
  -4   4   8          0.11          2.08         1.43 o                         
  -3   4   8        443.54        446.54         9.01 o                         
  -2   4   8       1067.95       1052.00        18.29 o                         
  -1   4   8        608.81        577.99        10.02 o                         
   0   4   8       1622.81       1593.53        26.87 o                         
   1   4   8        351.61        346.06         7.01 o                         
   2   4   8          0.24          0.55         1.31 o                         
   3   4   8       1400.02       1421.70        21.85 o                         
   4   4   8       1134.53       1104.05        19.95 o                         
   5   4   8         57.23         51.84         6.08 o                         
   6   4   8         51.66         52.85         3.97 o                         
  -6   5   8        218.60        213.36         8.98 o                         
  -5   5   8        139.53        136.69         5.86 o                         
  -4   5   8       2170.48       2155.78        49.77 o                         
  -3   5   8       1088.31       1101.71        22.56 o                         
  -2   5   8       1361.79       1361.61        19.19 o                         
  -1   5   8         26.39         21.03         1.82 o                         
   0   5   8        935.27        970.48        13.89 o                         
   1   5   8          5.69         10.64         1.36 o                         
   2   5   8       2344.79       2331.32        33.70 o                         
   3   5   8          0.30          4.18         1.54 o                         
   4   5   8         25.00         24.12         2.56 o                         
   5   5   8        311.27        320.59         8.37 o                         
   6   5   8        299.73        283.23         8.22 o                         
  -6   6   8         94.00        103.13        12.94 o                         
  -5   6   8         25.19         27.57         5.67 o                         
  -4   6   8        242.60        232.59        16.65 o                         
  -3   6   8        335.24        313.38         8.70 o                         
  -2   6   8        102.53        108.31         3.88 o                         
  -1   6   8        378.98        379.30         6.38 o                         
   0   6   8       3395.45       3320.70        42.38 o                         
   1   6   8        758.14        772.08        11.57 o                         
   2   6   8         57.78         62.08         5.11 o                         
   3   6   8         56.71         55.54         3.28 o                         
   4   6   8       1275.38       1280.53        22.63 o                         
   5   6   8        638.46        654.93        15.88 o                         
   6   6   8        227.32        234.61         7.32 o                         
  -6   7   8        485.56        482.64        14.80 o                         
  -5   7   8        301.69        311.63         9.03 o                         
  -4   7   8        139.19        131.90         7.44 o                         
  -3   7   8       1225.92       1186.75        23.91 o                         
  -2   7   8        897.37        896.81        15.96 o                         
  -1   7   8        230.20        239.08         5.40 o                         
   0   7   8        355.24        378.11         5.94 o                         
   1   7   8        376.97        404.12        12.33 o                         
   2   7   8        271.57        264.27         6.65 o                         
   3   7   8        611.14        589.86        11.94 o                         
   4   7   8        350.05        346.18         8.42 o                         
   5   7   8        191.25        205.74         6.56 o                         
  -6   8   8         74.19         73.96         5.44 o                         
  -5   8   8          2.41          6.08         2.20 o                         
  -4   8   8         59.66         57.29         3.93 o                         
  -3   8   8          4.71          3.70         1.92 o                         
  -2   8   8          5.06          5.00         1.42 o                         
  -1   8   8        388.33        379.55         7.31 o                         
   0   8   8       1430.60       1436.00        24.56 o                         
   1   8   8       1122.46       1121.39        17.24 o                         
   2   8   8         16.61         15.74         2.72 o                         
   3   8   8        463.62        467.33        10.11 o                         
   4   8   8        402.20        406.34         9.40 o                         
   5   8   8        489.32        502.72        11.27 o                         
  -6   9   8        351.84        348.05        11.26 o                         
  -5   9   8        284.94        305.39         8.80 o                         
  -4   9   8         33.65         31.10         2.96 o                         
  -3   9   8        341.42        327.11        21.43 o                         
  -2   9   8        502.09        495.12         8.91 o                         
  -1   9   8        122.17        138.36         5.59 o                         
   0   9   8        654.09        620.49        16.39 o                         
   1   9   8          2.59          7.43         1.38 o                         
   2   9   8         53.34         52.67         5.70 o                         
   3   9   8        560.47        556.85        11.36 o                         
   4   9   8       1412.21       1412.13        52.77 o                         
   5   9   8        167.02        170.92         7.34 o                         
  -5  10   8        118.69        120.21        22.81 o                         
  -4  10   8         75.58         84.50         4.17 o                         
  -3  10   8          2.33          3.15         1.84 o                         
  -2  10   8        632.43        603.92        12.12 o                         
  -1  10   8         29.59         32.19         2.32 o                         
   0  10   8        164.57        162.58         5.78 o                         
   1  10   8          0.32          0.71         1.36 o                         
   2  10   8        293.51        273.60         8.23 o                         
   3  10   8        323.13        329.03        13.74 o                         
   4  10   8         51.57         48.84         4.17 o                         
   5  10   8        335.64        336.58        10.47 o                         
  -5  11   8        188.27        174.72         9.46 o                         
  -4  11   8        998.55        998.34        38.60 o                         
  -3  11   8         83.19         87.30         9.65 o                         
  -2  11   8        716.64        682.93        28.12 o                         
  -1  11   8        284.81        294.65         5.75 o                         
   0  11   8        452.41        503.49        10.00 o                         
   1  11   8         49.01         43.28         2.68 o                         
   2  11   8       1430.17       1431.15        28.51 o                         
   3  11   8        268.41        285.83         8.73 o                         
   4  11   8        238.54        241.81         8.33 o                         
  -4  12   8        598.21        657.49        28.95 o                         
  -3  12   8          4.09         -0.44         4.39 o                         
  -2  12   8        500.05        518.01        14.44 o                         
  -1  12   8       1386.91       1338.81        30.61 o                         
   0  12   8          1.05          3.37         1.52 o                         
   1  12   8        260.21        251.06         7.53 o                         
   2  12   8          1.66          0.24         1.74 o                         
   3  12   8        383.27        394.54        12.67 o                         
   4  12   8        199.48        190.19         7.42 o                         
  -4  13   8         77.29         68.43         9.21 o                         
  -3  13   8         12.38         13.16         5.26 o                         
  -2  13   8        377.89        436.44        20.62 o                         
  -1  13   8        345.58        347.20         9.17 o                         
   0  13   8         58.01         66.76         2.91 o                         
   1  13   8          1.77          1.87         1.42 o                         
   2  13   8         28.11         33.04         3.26 o                         
   3  13   8        199.80        189.29         7.14 o                         
  -3  14   8          0.10          1.32         4.39 o                         
  -2  14   8       1064.10       1054.49        39.92 o                         
  -1  14   8          0.14          1.25         1.60 o                         
   0  14   8        914.82        959.50        21.45 o                         
   1  14   8         49.70         51.10         2.92 o                         
   2  14   8       1494.16       1519.95        44.78 o                         
   3  14   8        129.92        131.17         5.86 o                         
  -3  15   8        130.48        121.51        11.84 o                         
  -2  15   8        562.10        579.88        25.88 o                         
  -1  15   8        264.48        263.22         9.87 o                         
   0  15   8        141.01        129.53         5.10 o                         
   1  15   8         46.00         41.07         2.50 o                         
   2  15   8        243.81        234.94         7.42 o                         
  -1  16   8          1.61          3.10         1.60 o                         
   0  16   8        376.92        416.53        10.52 o                         
   1  16   8        190.82        172.47         8.15 o                         
  -5   0   9          1.40          6.00         2.84 o                         
  -3   0   9        192.12        194.77        11.84 o                         
  -1   0   9        482.68        451.26        13.65 o                         
   1   0   9        665.34        667.42        18.45 o                         
   3   0   9       2887.44       2739.11        62.66 o                         
   5   0   9          7.51          9.43         3.41 o                         
  -6   1   9        223.94        209.82         6.93 o                         
  -5   1   9        874.88        860.58        16.02 o                         
  -4   1   9        207.31        235.81         6.24 o                         
  -3   1   9        720.34        647.01        18.30 o                         
  -2   1   9        402.50        319.32        10.86 o                         
  -1   1   9        468.27        437.09        10.76 o                         
   0   1   9         48.90         96.13         4.00 o                         
   1   1   9          8.78         12.63         1.80 o                         
   2   1   9         14.85         10.00         1.90 o                         
   3   1   9         52.21         51.91         3.17 o                         
   4   1   9         79.69         93.95         4.82 o                         
   5   1   9        412.28        440.93        14.71 o                         
  -6   2   9        194.42        198.53         8.95 o                         
  -5   2   9        205.30        206.64        10.31 o                         
  -4   2   9         80.56         84.59         3.90 o                         
  -3   2   9         13.54         17.25         2.38 o                         
  -2   2   9        282.10        251.18         9.29 o                         
  -1   2   9       1895.22       1858.42        30.70 o                         
   0   2   9         12.59         22.79         2.10 o                         
   1   2   9        621.94        611.02        16.01 o                         
   2   2   9       2585.86       2478.81        37.51 o                         
   3   2   9        644.17        623.76        11.45 o                         
   4   2   9         22.13         21.47         2.63 o                         
   5   2   9         51.20         51.15         3.88 o                         
  -6   3   9       1281.17       1316.64        25.81 o                         
  -5   3   9        918.02        917.50        19.10 o                         
  -4   3   9         43.22         47.88         3.40 o                         
  -3   3   9       2477.39       2414.26        44.62 o                         
  -2   3   9       3202.48       3241.38        86.40 o                         
  -1   3   9         23.51         47.94         8.84 o                         
   0   3   9        150.32        119.47         4.00 o                         
   1   3   9        325.77        324.51         6.94 o                         
   2   3   9       1956.72       1934.74        28.76 o                         
   3   3   9        162.38        153.13         4.82 o                         
   4   3   9         10.52          8.91         2.24 o                         
   5   3   9        254.92        277.05         7.94 o                         
  -6   4   9         81.34         81.78         5.38 o                         
  -5   4   9        108.47        117.43         6.16 o                         
  -4   4   9        104.13        100.91         4.15 o                         
  -3   4   9          5.71          6.51         1.95 o                         
  -2   4   9          9.29         13.33         3.25 o                         
  -1   4   9        447.39        453.43        10.38 o                         
   0   4   9         65.68         71.29         4.98 o                         
   1   4   9        657.39        661.16        11.52 o                         
   2   4   9         13.38         12.77         1.87 o                         
   3   4   9        183.59        180.89         5.28 o                         
   4   4   9        243.87        249.04         7.17 o                         
   5   4   9        233.40        241.51         7.44 o                         
  -6   5   9         34.67         34.80         3.90 o                         
  -5   5   9         15.37         12.06         2.76 o                         
  -4   5   9          0.02          0.53         2.31 o                         
  -3   5   9         61.34         56.92         8.55 o                         
  -2   5   9        113.17        115.95         3.40 o                         
  -1   5   9         71.79         84.63         4.57 o                         
   0   5   9       1143.96       1126.61        17.84 o                         
   1   5   9         51.53         49.86         4.11 o                         
   2   5   9         44.32         42.11         2.73 o                         
   3   5   9        201.17        200.35         6.17 o                         
   4   5   9        929.03        946.55        17.97 o                         
   5   5   9         16.97         17.57         2.78 o                         
  -6   6   9        269.98        276.80         9.18 o                         
  -5   6   9        118.95        123.83         6.10 o                         
  -4   6   9        227.97        213.15         8.85 o                         
  -3   6   9         16.51         20.37         3.29 o                         
  -2   6   9        304.17        287.27         7.06 o                         
  -1   6   9        199.37        200.38         5.11 o                         
   0   6   9       1379.03       1308.86        20.23 o                         
   1   6   9         75.21         77.34         3.50 o                         
   2   6   9        709.05        683.91        12.16 o                         
   3   6   9          0.17         -1.16         1.63 o                         
   4   6   9       1102.22       1073.71        19.89 o                         
   5   6   9          0.72          1.90         2.13 o                         
  -5   7   9        334.10        311.75         9.42 o                         
  -4   7   9       2128.28       1381.69        46.50 o                         
  -3   7   9        883.43        865.07        18.75 o                         
  -2   7   9        100.67        106.37         4.09 o                         
  -1   7   9        436.47        441.59         8.52 o                         
   0   7   9       1248.03       1319.80        20.31 o                         
   1   7   9        157.04        159.93         4.63 o                         
   2   7   9         13.23         18.73         2.30 o                         
   3   7   9        503.74        508.88        11.04 o                         
   4   7   9        124.46        129.20         5.37 o                         
   5   7   9         23.63         19.15         2.98 o                         
  -5   8   9         21.06         22.44         3.00 o                         
  -4   8   9        152.36        154.42         7.14 o                         
  -3   8   9         60.62         59.22         5.69 o                         
  -2   8   9          1.81          3.92         1.42 o                         
  -1   8   9        129.46        122.05         3.91 o                         
   0   8   9        203.07        207.92         5.76 o                         
   1   8   9        161.78        151.91         6.14 o                         
   2   8   9         13.38         13.02         2.04 o                         
   3   8   9          4.60          3.72         1.85 o                         
   4   8   9        349.74        347.31         8.92 o                         
  -5   9   9        226.31        233.51         8.60 o                         
  -4   9   9        539.49        522.42        19.30 o                         
  -3   9   9        666.70        687.37        18.42 o                         
  -2   9   9         29.55         33.29         2.68 o                         
  -1   9   9        157.12        164.17         4.92 o                         
   0   9   9          1.06          1.10         1.39 o                         
   1   9   9        349.14        343.89         8.01 o                         
   2   9   9         62.79         58.72         4.36 o                         
   3   9   9          1.29          0.35         2.40 o                         
   4   9   9          6.59          0.96         2.42 o                         
  -4  10   9         54.41         52.94         3.92 o                         
  -3  10   9        287.35        293.89        15.57 o                         
  -2  10   9         91.19         84.57         3.86 o                         
  -1  10   9       1172.82       1169.65        28.74 o                         
   0  10   9        517.88        508.85        10.47 o                         
   1  10   9        852.13        828.52        18.11 o                         
   2  10   9        410.10        405.78        10.95 o                         
   3  10   9        211.32        207.63         7.64 o                         
   4  10   9        255.10        263.43         8.93 o                         
  -4  11   9         40.87         44.74         7.90 o                         
  -3  11   9         36.41         37.29         7.46 o                         
  -2  11   9        506.50        529.34        11.67 o                         
  -1  11   9        900.23        873.60        17.56 o                         
   0  11   9          2.74          1.85         1.42 o                         
   1  11   9        680.94        657.52        18.08 o                         
   2  11   9        506.12        516.30        16.85 o                         
   3  11   9        488.26        464.78        12.47 o                         
  -4  12   9          1.97          0.44         4.83 o                         
  -3  12   9        104.11        102.21        10.97 o                         
  -2  12   9         10.31         16.37         2.65 o                         
  -1  12   9        166.06        159.13         7.09 o                         
   0  12   9        431.38        467.25         9.75 o                         
   1  12   9       1093.92       1091.51        22.64 o                         
   2  12   9        177.72        159.78         6.37 o                         
   3  12   9        208.87        203.22        10.00 o                         
  -3  13   9       1132.33       1159.28        44.31 o                         
  -2  13   9         75.77         61.63        10.09 o                         
  -1  13   9       1053.92       1040.61        26.04 o                         
   0  13   9        546.30        580.55        11.78 o                         
   1  13   9        340.90        332.08         7.89 o                         
   2  13   9         13.82          8.77         2.48 o                         
  -2  14   9          1.45          4.83         4.39 o                         
  -1  14   9         89.79        100.63         7.02 o                         
   0  14   9          1.73          2.39         1.24 o                         
   1  14   9        265.17        264.64         6.81 o                         
  -4   0  10       2110.87       2063.06        63.39 o                         
  -2   0  10        293.83        267.99        14.48 o                         
   0   0  10       3004.10       2799.86        87.27 o                         
   2   0  10        463.41        435.45        14.27 o                         
   4   0  10        132.46        122.12         7.59 o                         
  -5   1  10        368.16        355.40         8.58 o                         
  -4   1  10        110.35        107.96         5.38 o                         
  -3   1  10       1617.94       1531.45        37.69 o                         
  -2   1  10        106.64        111.44         6.51 o                         
  -1   1  10        467.51        439.75         9.87 o                         
   0   1  10       2495.86       2426.62        39.59 o                         
   1   1  10        777.91        739.84        15.83 o                         
   2   1  10         71.35         85.35         4.74 o                         
   3   1  10       2216.35       2178.25        38.81 o                         
   4   1  10       1763.53       1749.12        30.49 o                         
   5   1  10         71.82         66.53         5.23 o                         
  -5   2  10         10.29          7.58         2.41 o                         
  -4   2  10        205.16        224.42         7.22 o                         
  -3   2  10          1.14          0.39         1.81 o                         
  -2   2  10         20.04         19.94         3.41 o                         
  -1   2  10         21.68         27.30         4.63 o                         
   0   2  10        141.89        155.21         5.37 o                         
   1   2  10         73.82         68.58         4.86 o                         
   2   2  10          1.07          2.31         2.38 o                         
   3   2  10          0.09          0.56         1.89 o                         
   4   2  10        197.90        197.57         6.79 o                         
   5   2  10          4.38          9.45         3.09 o                         
  -5   3  10        133.13        137.39         4.76 o                         
  -4   3  10        230.62        222.95         7.01 o                         
  -3   3  10        384.04        369.82        17.98 o                         
  -2   3  10        641.33        660.83        18.75 o                         
  -1   3  10        405.37        387.21        10.54 o                         
   0   3  10        409.63        417.57        10.51 o                         
   1   3  10       1661.50       1639.77        37.36 o                         
   2   3  10       1563.27       1631.52        25.07 o                         
   3   3  10        447.08        431.65         9.21 o                         
   4   3  10        276.05        298.58         8.57 o                         
  -5   4  10        147.21        136.00         8.32 o                         
  -4   4  10        100.84        107.43         4.24 o                         
  -3   4  10        422.53        433.87        10.51 o                         
  -2   4  10        641.33        657.70        27.61 o                         
  -1   4  10        460.72        455.15        11.79 o                         
   0   4  10         19.51         18.11         2.09 o                         
   1   4  10        452.23        465.35         9.29 o                         
   2   4  10         70.62         65.21         3.40 o                         
   3   4  10        347.42        341.98         8.16 o                         
   4   4  10          1.60          2.70         2.12 o                         
  -5   5  10        888.85        879.54        24.79 o                         
  -4   5  10       1031.24       1007.41        26.63 o                         
  -3   5  10        528.46        506.38        15.61 o                         
  -2   5  10         62.07         75.42         3.64 o                         
  -1   5  10        328.68        335.98         9.60 o                         
   0   5  10        172.71        188.26         5.26 o                         
   1   5  10         17.64         19.96         2.23 o                         
   2   5  10         38.91         46.27         3.07 o                         
   3   5  10         13.45         13.49         2.49 o                         
   4   5  10        395.87        402.99        10.03 o                         
  -5   6  10        342.46        364.60        10.66 o                         
  -4   6  10         68.62         73.03         5.90 o                         
  -3   6  10          0.20         -0.88         2.42 o                         
  -2   6  10        345.99        337.98        11.55 o                         
  -1   6  10        926.44        985.25        18.35 o                         
   0   6  10          5.77          5.87         1.86 o                         
   1   6  10         35.51         41.01         2.74 o                         
   2   6  10         87.91         96.54         4.65 o                         
   3   6  10        493.44        491.76        11.10 o                         
   4   6  10         32.77         34.99         3.37 o                         
  -4   7  10        940.94        951.17        25.29 o                         
  -3   7  10        102.75         97.92         6.32 o                         
  -2   7  10       1347.29       1320.83        28.55 o                         
  -1   7  10       1404.67       1386.70        24.38 o                         
   0   7  10       1179.73       1212.24        21.70 o                         
   1   7  10        141.44        146.25         6.19 o                         
   2   7  10       1585.97       1581.09        27.23 o                         
   3   7  10        199.11        204.90         6.84 o                         
   4   7  10        623.76        606.22        13.25 o                         
  -4   8  10         13.03         16.56         3.48 o                         
  -3   8  10         71.85         77.63         5.68 o                         
  -2   8  10        167.58        177.88         5.80 o                         
  -1   8  10        208.74        195.19         6.90 o                         
   0   8  10        126.51        128.46         5.68 o                         
   1   8  10         77.72         72.49         4.43 o                         
   2   8  10        125.20        128.80         4.98 o                         
   3   8  10         26.41         24.79         3.23 o                         
  -4   9  10         28.95         32.02         4.39 o                         
  -3   9  10        412.60        450.04        17.55 o                         
  -2   9  10        859.86        868.07        18.30 o                         
  -1   9  10          0.38         -1.74         1.74 o                         
   0   9  10        416.20        408.17        18.88 o                         
   1   9  10         31.68         36.52         3.61 o                         
   2   9  10       1166.08       1227.23        25.72 o                         
   3   9  10        113.33        114.58         8.97 o                         
  -3  10  10        243.44        244.52         9.01 o                         
  -2  10  10        761.59        786.15        16.74 o                         
  -1  10  10        236.07        235.77         6.37 o                         
   0  10  10         31.53         36.49         3.74 o                         
   1  10  10        662.01        694.15        16.08 o                         
   2  10  10        264.73        261.01         8.59 o                         
   3  10  10        247.67        261.08         9.09 o                         
  -3  11  10        371.60        372.10        17.99 o                         
  -2  11  10        229.43        224.03         6.65 o                         
  -1  11  10          9.82          7.59         1.65 o                         
   0  11  10        338.01        340.31        10.77 o                         
   1  11  10          0.05         -0.11         2.07 o                         
   2  11  10        120.14        128.26         5.93 o                         
  -2  12  10       1295.58       1252.49        31.16 o                         
  -1  12  10         54.97         59.41         3.57 o                         
   0  12  10        452.97        461.27        11.75 o                         
   1  12  10          0.57          1.68         2.12 o                         
  -3   0  11         42.78         41.67         7.02 o                         
  -1   0  11          6.52          8.77         4.39 o                         
   1   0  11          5.08          7.60         2.93 o                         
   3   0  11        735.51        784.25        27.42 o                         
  -4   1  11        255.71        239.03         6.76 o                         
  -3   1  11        182.50        181.69        19.30 o                         
  -2   1  11        700.08        690.28        19.85 o                         
  -1   1  11       1693.56       1633.73        32.67 o                         
   0   1  11        158.53        151.57         5.70 o                         
   1   1  11       1190.30       1149.57        21.05 o                         
   2   1  11        644.48        623.92        15.82 o                         
   3   1  11        640.39        614.92        13.43 o                         
  -4   2  11         47.21         52.91         4.18 o                         
  -3   2  11        931.32        952.92        20.35 o                         
  -2   2  11        194.47        200.96         9.15 o                         
  -1   2  11        427.17        462.64        12.23 o                         
   0   2  11        494.40        505.44        11.29 o                         
   1   2  11        443.65        470.90        10.95 o                         
   2   2  11        490.31        460.50        10.74 o                         
   3   2  11        203.79        211.19        10.56 o                         
  -4   3  11       1256.62       1254.41        25.41 o                         
  -3   3  11        227.72        222.81         7.22 o                         
  -2   3  11         34.39         40.49        12.50 o                         
  -1   3  11        248.51        249.89         9.38 o                         
   0   3  11         32.13         40.62         4.38 o                         
   1   3  11         52.80         54.39         3.76 o                         
   2   3  11        257.14        260.93         7.61 o                         
   3   3  11        107.55        111.77         5.62 o                         
  -4   4  11        825.65        794.40        22.76 o                         
  -3   4  11         63.04         66.23         3.69 o                         
  -2   4  11        295.99        284.45        10.98 o                         
  -1   4  11          2.70          6.77         2.73 o                         
   0   4  11        563.33        573.80        12.22 o                         
   1   4  11        423.00        466.36        10.72 o                         
   2   4  11        134.84        128.43         5.31 o                         
   3   4  11         49.61         53.27         4.54 o                         
  -4   5  11        166.77        179.55         9.05 o                         
  -3   5  11       2256.98       2277.76        53.79 o                         
  -2   5  11        788.37        799.89        17.02 o                         
  -1   5  11       1123.59       1221.48        25.55 o                         
   0   5  11       2723.06       2785.64        45.34 o                         
   1   5  11       1740.22       1802.71        30.81 o                         
   2   5  11       1190.29       1216.05        25.48 o                         
   3   5  11       1164.22       1170.24        25.14 o                         
  -3   6  11          0.61          3.12         2.62 o                         
  -2   6  11        584.36        588.17        17.79 o                         
  -1   6  11        460.96        460.39        12.22 o                         
   0   6  11         15.04         16.44         2.82 o                         
   1   6  11          9.26         10.97         2.56 o                         
   2   6  11        226.35        233.39         7.04 o                         
   3   6  11         63.01         66.00         4.33 o                         
  -3   7  11        857.03        942.35        25.48 o                         
  -2   7  11        204.06        196.67        12.94 o                         
  -1   7  11        243.59        275.81         8.89 o                         
   0   7  11         61.22         60.49         4.86 o                         
   1   7  11        708.47        753.39        14.99 o                         
   2   7  11         58.94         65.17         4.08 o                         
  -3   8  11         29.42         35.97         5.70 o                         
  -2   8  11       1360.92       1356.25        46.06 o                         
  -1   8  11          0.03         -1.95         2.42 o                         
   0   8  11         20.80         22.11         3.16 o                         
   1   8  11        108.79        119.33         7.55 o                         
   2   8  11        858.14        872.40        19.99 o                         
  -2   9  11          3.99          0.44         3.07 o                         
  -1   9  11        851.60        869.68        19.56 o                         
   0   9  11       1459.81       1434.29        29.24 o                         
   1   9  11        248.71        260.59         8.74 o                         
  -1  10  11        537.45        543.07        13.80 o                         
   0  10  11         22.35         26.75         3.34 o                         
  -2   0  12        811.29        859.71        34.22 o                         
   0   0  12        134.37        165.81         8.53 o                         
   2   0  12        527.99        544.73        21.06 o                         
  -3   1  12        141.42        140.16         9.43 o                         
  -2   1  12        419.83        438.15        15.04 o                         
  -1   1  12         35.28         46.95         5.27 o                         
   0   1  12         71.02         78.76         4.60 o                         
   1   1  12        159.25        168.51         6.19 o                         
   2   1  12        120.05        129.46         5.59 o                         
  -3   2  12        114.88        128.90         5.79 o                         
  -2   2  12         85.33         99.36        14.48 o                         
  -1   2  12          5.94          2.15         2.93 o                         
   0   2  12        127.68        131.70         5.36 o                         
   1   2  12          0.09          5.99         2.13 o                         
   2   2  12        481.58        482.19        11.42 o                         
  -2   3  12         70.27         56.99         5.73 o                         
  -1   3  12       1797.80       1913.40        46.37 o                         
   0   3  12        641.57        612.07        13.21 o                         
   1   3  12        560.68        604.94        13.15 o                         
   2   3  12          2.79          2.66         2.16 o                         
  -2   4  12         31.58         31.03         3.12 o                         
  -1   4  12        131.34        148.30         8.05 o                         
   0   4  12          0.75          0.96         2.25 o                         
   1   4  12          1.20         -0.52         1.91 o                         
  -2   5  12        413.83        394.80         9.88 o                         
  -1   5  12         46.66         48.80         5.37 o                         
   0   5  12        169.86        194.63         7.64 o                         
   1   5  12          0.05         -0.38         2.00 o                         
  -1   6  12          0.18         -0.01         1.42 o                         
   0   6  12        121.55        111.51         7.48 o                         
                                                                                
