# Supplementary material for: Crystal structures of sodium-, lithium-, and ammonium 4,5-di­hydroxy­benzene-1,3-di­sulfonate (tiron) hydrates
Source: Acta Crystallogr E Crystallogr Commun. 2018 Jun 8;74(Pt 7):918–25. doi: 10.1107/S2056989018008009 (PMC6038641; doi:10.1107/S2056989018008009)
Supplement: Supplementary file 3 [file e-74-00918-NH4Tironsup3.hkl]

data_NH4Tiron                                                                   
_shelx_title ' solve61fin_a.res in Pbca'                                        
_shelx_refln_list_code          4                                               
_shelx_F_calc_maximum      586.93                                               
_exptl_crystal_F_000      1344.00                                               
_reflns_d_resolution_high  0.8304                                               
                                                                                
loop_                                                                           
 _space_group_symop_operation_xyz                                               
 'x, y, z'                                                                      
 '-x+1/2, -y, z+1/2'                                                            
 '-x, y+1/2, -z+1/2'                                                            
 'x+1/2, -y+1/2, -z'                                                            
 '-x, -y, -z'                                                                   
 'x-1/2, y, -z-1/2'                                                             
 'x, -y-1/2, z-1/2'                                                             
 '-x-1/2, y-1/2, z'                                                             
                                                                                
_cell_length_a     6.5023                                                       
_cell_length_b    18.7789                                                       
_cell_length_c    20.2359                                                       
_cell_angle_alpha  90.000                                                       
_cell_angle_beta   90.000                                                       
_cell_angle_gamma  90.000                                                       
                                                                                
_shelx_F_squared_multiplier     1.000                                           
                                                                                
loop_                                                                           
 _refln_index_h                                                                 
 _refln_index_k                                                                 
 _refln_index_l                                                                 
 _refln_F_squared_calc                                                          
 _refln_F_squared_meas                                                          
 _refln_F_squared_sigma                                                         
 _refln_observed_status                                                         
   2   0   0     344484.44     305556.53     25569.08 o                         
   4   0   0      75768.56      72655.16      6153.91 o                         
   6   0   0      15845.08      14675.25      1122.88 o                         
   2   1   0       1123.61        962.83       228.27 o                         
   4   1   0         81.08        -45.40       105.46 o                         
   6   1   0       1604.00       1251.21       175.46 o                         
   0   2   0       4528.43       3981.49       354.48 o                         
   2   2   0          0.85        -11.64        75.92 o                         
   4   2   0       1114.89       1007.43       230.25 o                         
   6   2   0       1796.37       1913.32       227.83 o                         
   2   3   0        413.24        549.24        83.56 o                         
   4   3   0        141.01        203.27       114.26 o                         
   6   3   0       3265.38       3395.24       304.03 o                         
   0   4   0       7828.00       7373.21       660.07 o                         
   2   4   0       7529.79       6858.99       326.57 o                         
   4   4   0        343.95        265.16       103.23 o                         
   6   4   0         60.06         81.15       164.00 o                         
   2   5   0         15.22        137.14        81.43 o                         
   4   5   0         57.94        -44.32       100.01 o                         
   6   5   0         12.37         79.24       164.07 o                         
   0   6   0       6564.69       5524.40       534.78 o                         
   2   6   0      20397.10      22672.76       874.18 o                         
   4   6   0       1842.86       2123.13       173.08 o                         
   6   6   0         61.82        242.43       171.14 o                         
   2   7   0       2454.28       2729.52       163.07 o                         
   4   7   0       1570.39       1569.45       151.43 o                         
   6   7   0        190.69        211.20       172.59 o                         
   0   8   0       1451.21       1827.11       265.86 o                         
   2   8   0        310.88        307.12        75.99 o                         
   4   8   0       2296.35       2231.74       186.16 o                         
   6   8   0        659.16        539.15       153.48 o                         
   2   9   0        235.48        250.75        74.90 o                         
   4   9   0       4208.71       4204.41       229.58 o                         
   6   9   0       9638.12       9878.58       536.54 o                         
   0  10   0       3463.65       3437.55       409.49 o                         
   2  10   0       1195.28       1213.48       110.48 o                         
   4  10   0       1629.18       1699.02       158.52 o                         
   6  10   0        827.51        992.16       177.79 o                         
   2  11   0       4618.18       4857.65       527.88 o                         
   4  11   0       4549.08       4797.38       658.92 o                         
   6  11   0       4740.45       5138.39       378.84 o                         
   0  12   0       5016.45       5444.95       598.95 o                         
   2  12   0       2032.16       2086.54       150.71 o                         
   4  12   0       1055.84        902.43       169.09 o                         
   6  12   0         82.66        151.29       256.05 o                         
   2  13   0        161.60        288.46       125.04 o                         
   4  13   0         50.99        -64.74       152.83 o                         
   6  13   0        200.23        171.79       190.21 o                         
   0  14   0       6333.19       6079.37       756.33 o                         
   2  14   0       5292.25       4875.75       362.76 o                         
   4  14   0       6211.59       6487.66       686.27 o                         
   6  14   0        535.72        605.15       333.09 o                         
   2  15   0        592.43        350.89       141.56 o                         
   4  15   0         41.68        -99.79       153.58 o                         
   0  16   0        185.72         33.77       149.61 o                         
   2  16   0       1817.74       1724.55       200.21 o                         
   4  16   0          6.82        215.34       168.80 o                         
   2  17   0        615.20        548.28       159.90 o                         
   4  17   0         83.01        373.89       226.86 o                         
   0  18   0       8627.31       9256.29       767.02 o                         
   2  18   0       2477.17       2233.21       368.79 o                         
   4  18   0       1522.16       1515.71       406.43 o                         
   2  19   0         75.75        171.13       302.53 o                         
   4  19   0        527.32       1106.23       391.15 o                         
   0  20   0        406.55        754.80       320.87 o                         
   2  20   0          0.54         58.06       308.64 o                         
   2  21   0         80.90        653.96       366.70 o                         
   0  22   0        828.92        904.54       366.70 o                         
   1   1   1        534.20        508.84        49.46 o                         
   2   1   1      19267.77      18336.25       647.35 o                         
   3   1   1         27.70         80.32        68.24 o                         
   4   1   1      19946.86      19994.83       791.41 o                         
   5   1   1       1400.69       1382.05       134.13 o                         
   6   1   1      13734.99      13120.52       482.57 o                         
   7   1   1        270.83        247.54       112.52 o                         
   0   2   1       1670.47       1374.16        83.50 o                         
   1   2   1          1.26         39.51        39.46 o                         
   2   2   1      16158.56      16556.39       543.67 o                         
   3   2   1       4269.42       4787.77       207.70 o                         
   4   2   1       6771.42       6711.81       282.23 o                         
   5   2   1         61.28        103.76        91.02 o                         
   6   2   1       1502.25       1530.35       139.02 o                         
   7   2   1        400.06        306.67       117.23 o                         
   1   3   1         43.54         18.57        37.80 o                         
   2   3   1        212.77        163.86        55.14 o                         
   3   3   1        468.91        444.41        66.57 o                         
   4   3   1         91.97        128.67        73.81 o                         
   5   3   1          0.62        -82.51       117.53 o                         
   6   3   1         66.05        -81.97        95.15 o                         
   7   3   1          3.00       -103.82       103.82 o                         
   0   4   1      18047.08      16843.76      1014.49 o                         
   1   4   1      44252.51      41881.29      1334.58 o                         
   2   4   1        257.15        125.67        54.46 o                         
   3   4   1       4638.34       4512.65       173.20 o                         
   4   4   1       1483.82       1534.83       117.84 o                         
   5   4   1       6449.02       6481.92       295.26 o                         
   6   4   1        590.48        734.23       167.87 o                         
   7   4   1        216.70         23.18       116.59 o                         
   1   5   1          0.21          9.26        38.18 o                         
   2   5   1        239.20        110.36        56.11 o                         
   3   5   1        615.83        704.00        73.01 o                         
   4   5   1       1353.46       1403.61       101.40 o                         
   5   5   1        918.59       1101.45       115.51 o                         
   6   5   1        566.30        635.97       161.26 o                         
   7   5   1        127.96         85.62       118.46 o                         
   0   6   1       4784.19       4786.54       337.01 o                         
   1   6   1      20617.92      18982.44       574.58 o                         
   2   6   1        118.43         84.43        79.91 o                         
   3   6   1       4586.83       4596.64       179.42 o                         
   4   6   1          5.79         86.90        71.49 o                         
   5   6   1       3948.89       3953.10       186.33 o                         
   6   6   1         36.95       -111.14       111.14 o                         
   7   6   1        821.65        689.75       181.12 o                         
   1   7   1       5171.34       5398.54       185.19 o                         
   2   7   1          0.56          8.67        44.92 o                         
   3   7   1       1216.94       1241.15        81.37 o                         
   4   7   1         23.43        -37.34        70.26 o                         
   5   7   1       6643.20       5745.72       236.24 o                         
   6   7   1        914.07        888.89       126.02 o                         
   7   7   1       2111.82       2013.92       193.22 o                         
   0   8   1      11949.54      12473.26       785.44 o                         
   1   8   1        460.88        669.86        68.49 o                         
   2   8   1       1167.96       1318.49        77.58 o                         
   3   8   1       1446.42       1486.02       109.04 o                         
   4   8   1          0.11        134.02        75.40 o                         
   5   8   1        462.19        483.14        95.37 o                         
   6   8   1          1.27         57.25       105.37 o                         
   7   8   1        440.26        747.64       150.31 o                         
   1   9   1        778.05        721.91        69.36 o                         
   2   9   1       1058.78       1135.77        74.29 o                         
   3   9   1        138.28        190.72        57.68 o                         
   4   9   1        400.96        355.72        76.22 o                         
   5   9   1         79.34        -66.85        86.31 o                         
   6   9   1         93.23         20.52       107.83 o                         
   7   9   1        103.76        -29.30       138.55 o                         
   0  10   1      33593.11      32487.46      1969.37 o                         
   1  10   1        240.56        256.80        61.69 o                         
   2  10   1       8781.80       9462.87       310.68 o                         
   3  10   1       2371.67       2490.44       122.28 o                         
   4  10   1       7802.94       7828.23       267.11 o                         
   5  10   1        326.08        195.13        89.11 o                         
   6  10   1       1389.44       1394.86       160.49 o                         
   7  10   1        398.02        593.42       237.54 o                         
   1  11   1        539.04        524.80        82.27 o                         
   2  11   1        167.88        203.73        50.79 o                         
   3  11   1         30.20        -36.83        56.47 o                         
   4  11   1        199.16        229.32        86.30 o                         
   5  11   1        250.24        228.91       136.18 o                         
   6  11   1        355.49        318.15       117.45 o                         
   0  12   1        521.21        564.93       119.06 o                         
   1  12   1        915.02        938.67        97.82 o                         
   2  12   1        234.57        162.75        67.21 o                         
   3  12   1       2209.63       2393.00       232.14 o                         
   4  12   1          3.34        256.66       101.31 o                         
   5  12   1        136.37        141.61       113.66 o                         
   6  12   1        134.83        422.88       153.54 o                         
   1  13   1        774.81        846.87       107.45 o                         
   2  13   1         38.50        -32.16        84.11 o                         
   3  13   1        353.71        264.13        98.85 o                         
   4  13   1         58.65         52.99        99.46 o                         
   5  13   1        264.54        493.07       132.56 o                         
   6  13   1        935.81       1184.84       233.80 o                         
   0  14   1        154.39        315.16       113.36 o                         
   1  14   1       4437.84       4454.71       216.35 o                         
   2  14   1         50.03        -85.12        85.12 o                         
   3  14   1       1322.60       1350.00       130.12 o                         
   4  14   1          2.99        214.94       107.85 o                         
   5  14   1       1923.97       2083.05       203.90 o                         
   6  14   1        321.12        441.01       160.83 o                         
   1  15   1          0.20        -80.07        80.07 o                         
   2  15   1        489.19        434.37       112.36 o                         
   3  15   1       1547.01       1767.71       147.18 o                         
   4  15   1        805.61       1099.02       141.94 o                         
   5  15   1        708.63        834.89       161.32 o                         
   0  16   1        477.61        483.88       121.90 o                         
   1  16   1        253.09        233.19       102.58 o                         
   2  16   1        142.22         54.20        94.34 o                         
   3  16   1        213.50        409.96       114.19 o                         
   4  16   1         59.27       -122.83       122.83 o                         
   5  16   1         47.88       -184.73       184.73 o                         
   1  17   1         71.16        131.66        92.27 o                         
   2  17   1        134.00         20.09        97.61 o                         
   3  17   1         21.87       -113.52       113.52 o                         
   4  17   1         53.91        481.93       160.96 o                         
   5  17   1        353.40        343.75       207.27 o                         
   0  18   1        633.62        406.12       138.14 o                         
   1  18   1       1379.85       1423.38       185.06 o                         
   2  18   1       1176.54       1444.94       282.99 o                         
   3  18   1       1485.20       1268.80       222.66 o                         
   4  18   1         93.55       -103.04       185.57 o                         
   1  19   1        558.57        675.26       152.87 o                         
   2  19   1        652.43        679.64       159.27 o                         
   3  19   1        141.75         52.85       227.82 o                         
   4  19   1        690.07        351.70       250.18 o                         
   0  20   1       1168.04       1077.05       247.35 o                         
   1  20   1        578.31        663.83       187.57 o                         
   2  20   1        215.37        454.07       241.55 o                         
   3  20   1          1.61       -161.10       228.56 o                         
   1  21   1          1.64        265.06       158.80 o                         
   2  21   1        410.37        488.99       256.89 o                         
   0  22   1       3086.39       3108.71       370.54 o                         
   1  22   1       1394.98       1184.07       191.50 o                         
   0   0   2       8489.53       7626.32       290.79 o                         
   1   0   2      88994.99      85959.64      3598.36 o                         
   2   0   2      20279.26      19612.02       844.79 o                         
   3   0   2         42.88        -60.87        96.37 o                         
   4   0   2        368.80        332.95       113.77 o                         
   5   0   2       7143.24       6803.30       502.39 o                         
   6   0   2         33.39       -138.72       207.88 o                         
   7   0   2        149.13        367.05       163.11 o                         
   1   1   2         48.35         37.46        35.61 o                         
   2   1   2         96.25         65.84        62.72 o                         
   3   1   2       2040.99       1977.56       121.32 o                         
   4   1   2        290.89        267.22        79.45 o                         
   5   1   2         67.37         31.04        89.54 o                         
   6   1   2          1.84         -5.64        95.19 o                         
   7   1   2        151.84         26.33       119.94 o                         
   0   2   2      14227.95      14568.76       551.54 o                         
   1   2   2        683.13        664.51        51.88 o                         
   2   2   2        366.31        465.53        69.03 o                         
   3   2   2          0.38        -66.89        66.89 o                         
   4   2   2        201.90        343.04        87.45 o                         
   5   2   2        220.11        258.83        90.58 o                         
   6   2   2          5.82        -98.70        98.70 o                         
   7   2   2        795.07        633.22       129.19 o                         
   1   3   2       1912.13       1847.85        77.09 o                         
   2   3   2        135.55        193.56        58.25 o                         
   3   3   2          1.24        -27.11        68.74 o                         
   4   3   2        326.78        376.32        81.33 o                         
   5   3   2      11309.97      10954.38       436.62 o                         
   6   3   2        571.82        509.07       108.06 o                         
   7   3   2       1377.59       1518.10       152.23 o                         
   0   4   2       2992.54       2939.03       221.75 o                         
   1   4   2        565.66        665.12        56.88 o                         
   2   4   2        152.57        190.61        54.02 o                         
   3   4   2         89.98        101.57        60.41 o                         
   4   4   2         18.42         40.01        84.49 o                         
   5   4   2          2.09         53.01        88.89 o                         
   6   4   2         13.99        -78.33        99.41 o                         
   7   4   2        103.01         97.80       119.32 o                         
   1   5   2        146.39        109.30        46.31 o                         
   2   5   2          1.30         26.15        52.55 o                         
   3   5   2       1025.41       1091.60       140.38 o                         
   4   5   2        269.58        233.27        73.17 o                         
   5   5   2         33.29         68.58        89.25 o                         
   6   5   2        715.79        816.36       131.20 o                         
   7   5   2        308.41        374.38       127.13 o                         
   0   6   2       8486.33       7176.02       470.82 o                         
   1   6   2      31184.85      29927.36       963.32 o                         
   2   6   2      14474.38      14027.78       438.62 o                         
   3   6   2       1438.47       1626.01       120.06 o                         
   4   6   2       1282.67       1137.00        94.81 o                         
   5   6   2       1391.97       1503.59       128.47 o                         
   6   6   2         83.03         92.10       134.84 o                         
   7   6   2         99.60        -11.38       117.60 o                         
   1   7   2        779.03        835.75        68.74 o                         
   2   7   2        681.78        801.26        68.25 o                         
   3   7   2       2904.55       2899.90       153.62 o                         
   4   7   2        587.45        566.94        81.55 o                         
   5   7   2        990.30        999.77       106.15 o                         
   6   7   2        111.22         94.58       106.89 o                         
   7   7   2        554.18        422.61       131.72 o                         
   0   8   2       4759.57       5080.33       362.32 o                         
   1   8   2       8477.03       7973.13       282.59 o                         
   2   8   2       4265.04       4321.63       171.62 o                         
   3   8   2       9428.68       9222.61       309.77 o                         
   4   8   2        527.84        560.46        79.42 o                         
   5   8   2       2935.57       3037.26       163.94 o                         
   6   8   2         75.01        -13.51       104.58 o                         
   7   8   2         14.00        -24.85       150.09 o                         
   1   9   2         30.59         -4.69        65.85 o                         
   2   9   2        688.47        848.52        64.71 o                         
   3   9   2        781.43        737.50        70.95 o                         
   4   9   2       2078.70       2254.22       129.92 o                         
   5   9   2       2411.54       2325.63       138.25 o                         
   6   9   2        980.80        785.75       120.70 o                         
   7   9   2        144.23         87.06       164.68 o                         
   0  10   2        330.76        586.17       135.68 o                         
   1  10   2         20.33          8.24        57.31 o                         
   2  10   2         45.92         57.95        58.52 o                         
   3  10   2         41.08         25.65        55.33 o                         
   4  10   2        490.69        458.17        85.27 o                         
   5  10   2        648.52        440.77       109.73 o                         
   6  10   2        328.34        318.24       129.90 o                         
   1  11   2       1194.72       1209.82        88.87 o                         
   2  11   2        494.84        533.10        73.45 o                         
   3  11   2        821.82        689.22        90.01 o                         
   4  11   2         47.93          8.02        80.23 o                         
   5  11   2        413.64        515.22       109.84 o                         
   6  11   2         49.25        166.36       124.29 o                         
   0  12   2       1419.79       1540.47       162.18 o                         
   1  12   2       1923.08       2319.63       181.31 o                         
   2  12   2         18.85        -25.83        62.75 o                         
   3  12   2       1941.77       2117.94       143.62 o                         
   4  12   2        514.47        531.95       146.07 o                         
   5  12   2         41.38        -24.12       105.87 o                         
   6  12   2        354.81        475.26       140.39 o                         
   1  13   2        296.64        261.29        83.59 o                         
   2  13   2        567.52        612.86        86.70 o                         
   3  13   2        104.04        176.52        91.32 o                         
   4  13   2        333.43        579.08       142.81 o                         
   5  13   2        358.74        334.76       169.16 o                         
   6  13   2        326.96        111.39       146.84 o                         
   0  14   2        434.14        686.89       120.39 o                         
   1  14   2       4697.50       4587.99       222.23 o                         
   2  14   2        174.62        149.50        89.91 o                         
   3  14   2       4855.26       4703.05       240.67 o                         
   4  14   2        207.25        147.38       109.83 o                         
   5  14   2       2168.73       1497.42       175.23 o                         
   6  14   2         10.24         72.31       165.96 o                         
   1  15   2         21.59         -6.88        84.10 o                         
   2  15   2         20.05         25.17        89.89 o                         
   3  15   2         49.78        177.45       108.62 o                         
   4  15   2          2.65         19.96       163.94 o                         
   5  15   2       2216.47       2081.27       391.63 o                         
   0  16   2          8.74        -56.47       105.46 o                         
   1  16   2         15.26        -84.45        84.45 o                         
   2  16   2        159.33        239.47        99.72 o                         
   3  16   2        191.46        228.62       118.58 o                         
   4  16   2        132.94        -81.73       138.56 o                         
   5  16   2        235.37        127.90       160.79 o                         
   1  17   2       1042.70       1220.02       145.36 o                         
   2  17   2        344.48        591.03       228.48 o                         
   3  17   2        289.64        234.90       205.10 o                         
   4  17   2       1733.45       1866.14       209.25 o                         
   5  17   2        184.56        260.47       205.18 o                         
   0  18   2        734.65        795.95       175.53 o                         
   1  18   2       3663.00       3779.03       267.26 o                         
   2  18   2        540.38        485.13       205.54 o                         
   3  18   2        161.96        250.99       147.11 o                         
   4  18   2        254.51        317.59       167.35 o                         
   1  19   2         19.56        -44.43       115.51 o                         
   2  19   2        111.75        153.67       142.20 o                         
   3  19   2        575.38        271.85       281.88 o                         
   4  19   2         24.14       -148.08       187.22 o                         
   0  20   2       3531.27       3614.97       309.75 o                         
   1  20   2          0.00         82.32       119.98 o                         
   2  20   2       3433.12       3398.67       319.25 o                         
   3  20   2          0.07        441.56       199.60 o                         
   1  21   2          2.04        123.80       150.36 o                         
   2  21   2         20.50         74.96       225.18 o                         
   0  22   2        100.30        405.97       234.38 o                         
   1  22   2       1952.14       1906.12       240.22 o                         
   1   1   3       1932.22       2037.21       109.49 o                         
   2   1   3        323.77        327.22        55.55 o                         
   3   1   3       6613.15       6543.14       244.65 o                         
   4   1   3        143.31        311.72        83.23 o                         
   5   1   3       7917.70       7811.74       334.04 o                         
   6   1   3        720.11        652.22       123.46 o                         
   7   1   3       2607.40       2305.91       175.11 o                         
   0   2   3        591.77        603.97        82.04 o                         
   1   2   3       3195.18       3479.59       133.71 o                         
   2   2   3       4043.98       3720.59       183.32 o                         
   3   2   3        622.59        787.93        79.77 o                         
   4   2   3        259.56        272.89        77.79 o                         
   5   2   3        183.45        -26.46        91.76 o                         
   6   2   3         39.92        -62.70        97.19 o                         
   7   2   3       1273.74       1310.12       150.60 o                         
   1   3   3         25.00         82.74        44.84 o                         
   2   3   3        695.67        727.96        74.36 o                         
   3   3   3        117.24        131.60        72.18 o                         
   4   3   3        621.11        587.14        86.34 o                         
   5   3   3          7.64        -10.41        85.73 o                         
   6   3   3          0.44        119.37       104.48 o                         
   7   3   3         64.14         95.48       121.49 o                         
   0   4   3      30326.81      28122.73      1188.17 o                         
   1   4   3      18990.13      17362.42       526.66 o                         
   2   4   3         32.29          8.12        55.50 o                         
   3   4   3       1495.71       1624.91       111.38 o                         
   4   4   3       2725.85       2676.06       167.32 o                         
   5   4   3       1589.17       1567.45       118.42 o                         
   6   4   3        916.31       1087.08       131.86 o                         
   7   4   3        120.74        120.46       131.07 o                         
   1   5   3        166.79        227.26        47.42 o                         
   2   5   3       2578.34       2687.28       114.21 o                         
   3   5   3        408.89        388.76        65.17 o                         
   4   5   3        545.64        582.43        85.45 o                         
   5   5   3       1800.00       1778.56       134.62 o                         
   6   5   3         94.17         78.58       103.65 o                         
   7   5   3        243.35        109.11       123.62 o                         
   0   6   3       4380.10       4256.42       246.65 o                         
   1   6   3       3906.15       4046.24       146.91 o                         
   2   6   3        308.24        216.51        54.87 o                         
   3   6   3        194.60        185.80        59.96 o                         
   4   6   3       4180.03       4010.84       175.43 o                         
   5   6   3         18.64        -84.43        84.43 o                         
   6   6   3       1709.52       1709.56       139.11 o                         
   7   6   3         16.83        -49.54       111.79 o                         
   1   7   3         33.64        139.81        54.70 o                         
   2   7   3       1870.44       1959.23       155.82 o                         
   3   7   3        165.51         88.96        61.79 o                         
   4   7   3        306.46        426.82        74.51 o                         
   5   7   3       1116.52       1172.45       120.31 o                         
   6   7   3       2176.06       1953.33       160.53 o                         
   7   7   3        289.49        174.27       124.64 o                         
   0   8   3       1560.19       1622.71       164.03 o                         
   1   8   3       9679.86      10355.28       355.75 o                         
   2   8   3          0.11         11.06        40.62 o                         
   3   8   3        363.87        403.82        71.09 o                         
   4   8   3        304.14        275.67        76.05 o                         
   5   8   3       1159.58       1110.84       110.67 o                         
   6   8   3         49.46         82.91        99.64 o                         
   7   8   3         43.59         84.94       115.30 o                         
   1   9   3        476.20        391.31        72.37 o                         
   2   9   3          2.73          5.95        60.10 o                         
   3   9   3        460.09        480.24        78.40 o                         
   4   9   3        193.35        141.79        74.88 o                         
   5   9   3        751.65        967.85       108.70 o                         
   6   9   3        106.01        -65.73        98.12 o                         
   7   9   3        857.83        990.84       133.44 o                         
   0  10   3       3448.39       3034.66       228.21 o                         
   1  10   3       4112.75       4513.06       192.61 o                         
   2  10   3       3244.78       3580.82       162.99 o                         
   3  10   3       1120.04       1069.21        76.99 o                         
   4  10   3         15.11        -21.52        75.01 o                         
   5  10   3        633.16        494.39       108.08 o                         
   6  10   3         49.46         43.61       110.26 o                         
   1  11   3         12.17         29.06        59.79 o                         
   2  11   3          0.41        -47.89        62.31 o                         
   3  11   3         44.00         69.68        73.17 o                         
   4  11   3        823.31        957.11        99.39 o                         
   5  11   3       1020.61       1180.98       117.61 o                         
   6  11   3        573.27        613.96       139.31 o                         
   0  12   3        490.99        622.44       125.37 o                         
   1  12   3          4.55          9.97        64.52 o                         
   2  12   3       5119.01       5248.03       220.22 o                         
   3  12   3          2.78        -94.76       115.66 o                         
   4  12   3        450.97        515.50        98.86 o                         
   5  12   3        111.04         99.47       114.56 o                         
   6  12   3        361.77        398.23       144.82 o                         
   1  13   3        375.43        300.52        83.61 o                         
   2  13   3       1021.38        869.37        95.80 o                         
   3  13   3       2817.50       2594.48       148.22 o                         
   4  13   3         10.33        127.99       118.74 o                         
   5  13   3       4892.13       5214.12       310.00 o                         
   6  13   3        537.15        395.95       177.31 o                         
   0  14   3      11117.34      11077.38       605.41 o                         
   1  14   3        277.70        274.53        87.68 o                         
   2  14   3       5147.66       5199.87       270.18 o                         
   3  14   3        101.51        -21.39       110.01 o                         
   4  14   3       1487.07       1277.44       155.30 o                         
   5  14   3        117.39        -29.93       151.29 o                         
   6  14   3       2092.46       2319.27       246.20 o                         
   1  15   3         87.96        193.16       122.18 o                         
   2  15   3        697.63        780.51       115.18 o                         
   3  15   3         58.88         68.31       111.89 o                         
   4  15   3       2622.37       2389.80       222.68 o                         
   5  15   3        120.90        -29.08       203.35 o                         
   0  16   3       1363.97       1439.72       164.41 o                         
   1  16   3        258.63        286.98       107.91 o                         
   2  16   3       8513.71       8648.70       659.37 o                         
   3  16   3         27.82        158.38       137.01 o                         
   4  16   3       2164.49       2415.70       275.19 o                         
   5  16   3         46.16        144.58       153.71 o                         
   1  17   3          5.28        -71.91       119.50 o                         
   2  17   3          2.52        -49.74       120.62 o                         
   3  17   3          2.82         75.86       138.09 o                         
   4  17   3        204.29         48.36       152.42 o                         
   5  17   3        424.50        532.95       174.49 o                         
   0  18   3        251.51         51.21       143.27 o                         
   1  18   3        322.89        245.72       133.85 o                         
   2  18   3        240.83        197.56       149.53 o                         
   3  18   3        239.77        558.79       164.03 o                         
   4  18   3         22.00        -77.24       149.31 o                         
   1  19   3         50.75        -41.06       112.27 o                         
   2  19   3        259.80        170.75       141.69 o                         
   3  19   3        219.95        487.14       162.82 o                         
   4  19   3          0.85        -98.65       177.75 o                         
   0  20   3       1695.22       1964.28       272.27 o                         
   1  20   3          0.71        -97.64       230.40 o                         
   2  20   3        117.49         56.36       148.22 o                         
   3  20   3        178.65        390.19       180.54 o                         
   1  21   3        336.65        418.16       129.41 o                         
   2  21   3         70.26         23.20       184.35 o                         
   0  22   3       2164.29       2602.64       409.49 o                         
   1  22   3       4721.39       4760.51       334.58 o                         
   0   0   4      38097.45      34942.40      1466.26 o                         
   1   0   4        329.39        272.10        59.21 o                         
   2   0   4       1831.61       2204.01       138.97 o                         
   3   0   4       2135.08       2711.67       176.83 o                         
   4   0   4        147.93        222.15       113.08 o                         
   5   0   4       2697.18       2475.75       224.09 o                         
   6   0   4       1702.40       2065.30       233.45 o                         
   7   0   4        679.56        586.51       209.21 o                         
   1   1   4       1184.60       1206.66        61.74 o                         
   2   1   4         64.32        -29.19        50.46 o                         
   3   1   4          9.01         32.99        62.70 o                         
   4   1   4         37.24         73.65        67.01 o                         
   5   1   4       2026.01       1969.67       149.94 o                         
   6   1   4          2.82         -6.85       104.04 o                         
   7   1   4        204.04        221.22       118.94 o                         
   0   2   4       6780.52       6616.35       299.38 o                         
   1   2   4      44058.73      41276.79      1229.26 o                         
   2   2   4       3483.12       2907.71       124.77 o                         
   3   2   4       5716.23       5373.43       212.16 o                         
   4   2   4       1481.00       1449.12       115.31 o                         
   5   2   4       2848.72       2876.25       174.86 o                         
   6   2   4         24.92        157.55       112.59 o                         
   7   2   4        168.99        240.23       139.26 o                         
   1   3   4        305.25        277.41        50.96 o                         
   2   3   4       1386.24       1505.73        86.27 o                         
   3   3   4       8180.56       8396.46       302.54 o                         
   4   3   4        739.26        648.06        88.24 o                         
   5   3   4         99.58         36.41        88.37 o                         
   6   3   4       4008.98       4017.65       212.84 o                         
   7   3   4        174.46        134.16       129.55 o                         
   0   4   4       4447.60       4177.49       164.67 o                         
   1   4   4        210.73        199.50        41.45 o                         
   2   4   4       2022.22       2280.77       120.63 o                         
   3   4   4       2353.35       2386.50       124.07 o                         
   4   4   4         57.36         76.57        91.42 o                         
   5   4   4         18.88         24.04        80.53 o                         
   6   4   4         67.49          9.67        99.58 o                         
   7   4   4         15.69        107.37       121.69 o                         
   1   5   4         23.07        -40.78        40.78 o                         
   2   5   4       4875.40       4726.41       171.72 o                         
   3   5   4        310.19        349.05        66.66 o                         
   4   5   4       1841.05       1720.65       119.69 o                         
   5   5   4        855.80        817.99       101.36 o                         
   6   5   4        490.95        402.26       106.47 o                         
   7   5   4        207.50         30.86       116.90 o                         
   0   6   4      32048.73      33083.46      1256.01 o                         
   1   6   4        647.62        512.52        51.56 o                         
   2   6   4        268.25        329.31        57.12 o                         
   3   6   4       5177.72       5179.88       194.44 o                         
   4   6   4         33.83         24.21        71.24 o                         
   5   6   4         10.59         47.23        84.02 o                         
   6   6   4         95.14         93.23        97.81 o                         
   7   6   4         39.31        143.69       121.32 o                         
   1   7   4        736.62        806.52        67.90 o                         
   2   7   4        268.46        269.27        57.30 o                         
   3   7   4       1483.47       1428.12       108.77 o                         
   4   7   4        427.45        364.73        76.76 o                         
   5   7   4       2668.24       2602.08       150.90 o                         
   6   7   4        366.63        364.70       107.68 o                         
   7   7   4        422.36        294.17       128.35 o                         
   0   8   4      10972.66      10395.37       471.91 o                         
   1   8   4       6042.00       6437.11       236.64 o                         
   2   8   4       6979.28       7250.68       248.07 o                         
   3   8   4       4747.91       4838.69       189.95 o                         
   4   8   4       3771.78       4097.36       180.26 o                         
   5   8   4       1050.79       1094.39       116.45 o                         
   6   8   4        397.08        430.85       102.82 o                         
   7   8   4        591.41        497.32       125.22 o                         
   1   9   4         16.87         49.59        56.52 o                         
   2   9   4          1.07         83.92        61.54 o                         
   3   9   4       4570.82       4570.27       250.00 o                         
   4   9   4       1447.21       1283.81       139.04 o                         
   5   9   4       1932.03       1788.09       143.27 o                         
   6   9   4       2693.07       2781.24       173.54 o                         
   7   9   4       2220.75       2250.52       180.90 o                         
   0  10   4       8932.92       8064.61       448.58 o                         
   1  10   4       1219.58       1434.54        94.48 o                         
   2  10   4       2557.59       2488.80       130.68 o                         
   3  10   4       3845.64       4553.65       186.38 o                         
   4  10   4       2198.38       2424.68       137.73 o                         
   5  10   4       2957.27       3144.88       172.88 o                         
   6  10   4        838.45        418.03       146.53 o                         
   1  11   4        321.28        391.46        68.88 o                         
   2  11   4       1330.61       1500.96       103.15 o                         
   3  11   4         69.01        -74.56        98.81 o                         
   4  11   4        148.55        294.80        83.45 o                         
   5  11   4        141.92        211.35       103.33 o                         
   6  11   4        105.69       -133.02       133.02 o                         
   0  12   4       8092.73       8374.22       469.50 o                         
   1  12   4       6576.00       6617.69       253.71 o                         
   2  12   4        186.14        163.23        70.92 o                         
   3  12   4       9939.57       9902.62       364.85 o                         
   4  12   4        296.59        216.03       102.52 o                         
   5  12   4       2410.39       2557.74       190.06 o                         
   6  12   4          6.74        -73.48       132.78 o                         
   1  13   4        971.81       1076.55       115.00 o                         
   2  13   4        113.49        147.81        74.25 o                         
   3  13   4       1089.97       1033.82       144.63 o                         
   4  13   4        109.22        207.08       122.28 o                         
   5  13   4        976.68        947.11       221.82 o                         
   6  13   4        261.84        258.30       167.64 o                         
   0  14   4       3777.62       3903.04       337.25 o                         
   1  14   4       1840.63       1704.85       126.29 o                         
   2  14   4       2475.18       2659.70       164.62 o                         
   3  14   4        724.60        652.24       152.05 o                         
   4  14   4       1554.94       1271.47       184.53 o                         
   5  14   4        117.17         17.41       145.68 o                         
   6  14   4         25.26       -165.40       165.40 o                         
   1  15   4         22.72        -72.23       109.99 o                         
   2  15   4          0.08        -63.55       117.08 o                         
   3  15   4        103.59        -31.60       125.11 o                         
   4  15   4        443.76        312.82       156.58 o                         
   5  15   4        164.40        230.46       159.97 o                         
   0  16   4       4695.69       4231.82       315.35 o                         
   1  16   4       1077.92       1060.41       145.18 o                         
   2  16   4       7342.58       6799.90       388.06 o                         
   3  16   4       1209.84       1089.07       172.91 o                         
   4  16   4       2320.09       2843.82       340.07 o                         
   5  16   4        763.65        842.36       194.10 o                         
   1  17   4         47.73        -71.51       116.38 o                         
   2  17   4        413.68        595.20       168.49 o                         
   3  17   4        722.20        754.89       163.96 o                         
   4  17   4         25.84        149.48       152.16 o                         
   5  17   4        643.43        769.99       192.49 o                         
   0  18   4      11028.88      10232.52       598.94 o                         
   1  18   4       1080.29        969.00       146.28 o                         
   2  18   4       2152.27       2322.60       217.40 o                         
   3  18   4        251.39         88.91       280.08 o                         
   4  18   4        796.22       1034.26       198.36 o                         
   1  19   4        264.72        303.26       127.28 o                         
   2  19   4        346.88        123.79       144.17 o                         
   3  19   4        137.86         73.71       147.64 o                         
   4  19   4        351.02        246.36       178.12 o                         
   0  20   4        163.64         55.58       160.50 o                         
   1  20   4       4693.17       4591.44       286.78 o                         
   2  20   4        160.57        -90.06       136.29 o                         
   3  20   4       2400.77       2422.25       240.71 o                         
   1  21   4        209.41        316.36       122.55 o                         
   2  21   4        126.55        407.74       160.88 o                         
   0  22   4          0.59       -147.74       147.74 o                         
   1  22   4         33.82        -32.44       128.36 o                         
   1   1   5         14.84         98.65        39.54 o                         
   2   1   5         71.98         87.21        50.02 o                         
   3   1   5       2019.49       2231.92       111.08 o                         
   4   1   5       2888.05       2915.58       150.54 o                         
   5   1   5         54.63        -53.02        89.99 o                         
   6   1   5       1919.29       1963.44       164.87 o                         
   7   1   5          3.88        -64.11       121.79 o                         
   0   2   5      43919.58      41249.34      1739.78 o                         
   1   2   5       8407.32       7507.89       274.74 o                         
   2   2   5       9196.59       8577.67       276.77 o                         
   3   2   5       8595.27       9058.46       321.74 o                         
   4   2   5       3378.51       3424.30       164.42 o                         
   5   2   5         32.80         48.80        86.62 o                         
   6   2   5        943.47        994.50       136.52 o                         
   7   2   5        269.24        485.93       127.34 o                         
   1   3   5       1350.35       1146.20        74.50 o                         
   2   3   5         11.40         -0.09        53.68 o                         
   3   3   5       1759.25       1744.02       131.28 o                         
   4   3   5        233.19        116.96        74.19 o                         
   5   3   5       2887.04       2650.03       156.63 o                         
   6   3   5          2.29        195.10       103.12 o                         
   7   3   5       1605.26       1582.81       158.77 o                         
   0   4   5       1598.87       1510.03        90.72 o                         
   1   4   5        576.69        506.04        45.68 o                         
   2   4   5       1549.01       1490.72        88.38 o                         
   3   4   5       1094.16       1175.64        83.51 o                         
   4   4   5       1735.70       1877.60       122.31 o                         
   5   4   5       2109.91       1908.98       153.61 o                         
   6   4   5        702.86        503.27       123.15 o                         
   7   4   5        139.48        139.74       120.43 o                         
   1   5   5        151.75        171.51        40.94 o                         
   2   5   5         69.32         61.45        56.01 o                         
   3   5   5        299.85        246.72        66.82 o                         
   4   5   5       1920.06       1912.83       115.96 o                         
   5   5   5        306.51        239.59        90.88 o                         
   6   5   5       2702.74       2811.08       168.00 o                         
   7   5   5        168.06       -119.04       119.04 o                         
   0   6   5      35201.18      34627.73      1311.48 o                         
   1   6   5       2970.15       3532.24       121.92 o                         
   2   6   5      13818.40      13901.61       436.22 o                         
   3   6   5        734.83        830.85        77.10 o                         
   4   6   5       6571.34       6641.67       248.98 o                         
   5   6   5        540.61        524.39        89.41 o                         
   6   6   5        945.34        796.29       116.44 o                         
   7   6   5        174.37        280.69       124.17 o                         
   1   7   5       1955.80       2035.02        91.86 o                         
   2   7   5         32.22         45.34        52.71 o                         
   3   7   5         71.03         28.90        59.82 o                         
   4   7   5       1794.28       1970.51       127.69 o                         
   5   7   5       1021.37        687.90        99.06 o                         
   6   7   5        376.63        369.30       101.36 o                         
   7   7   5        141.75        102.61       117.98 o                         
   0   8   5      16399.33      16682.42       725.45 o                         
   1   8   5       3178.15       3232.59       138.79 o                         
   2   8   5       1740.08       1728.21        93.33 o                         
   3   8   5       6117.07       5968.65       219.51 o                         
   4   8   5       2812.32       2795.30       155.33 o                         
   5   8   5        127.86        173.52        88.28 o                         
   6   8   5       1022.22       1025.29       121.75 o                         
   7   8   5          0.12       -102.31       120.07 o                         
   1   9   5         98.87         19.21        55.13 o                         
   2   9   5       2145.48       2435.58       115.79 o                         
   3   9   5       2521.66       2836.04       195.77 o                         
   4   9   5        789.99        871.29       103.37 o                         
   5   9   5        169.34        142.40        90.84 o                         
   6   9   5       1290.83       1134.23       128.46 o                         
   7   9   5        111.40         45.91       123.72 o                         
   0  10   5       7675.59       7395.37       413.08 o                         
   1  10   5        675.34        687.28        73.05 o                         
   2  10   5       5744.68       5863.52       229.04 o                         
   3  10   5       1092.59       1313.83        96.98 o                         
   4  10   5        267.26        333.70        82.90 o                         
   5  10   5        229.49        125.95        99.13 o                         
   6  10   5         81.99        200.41       112.76 o                         
   1  11   5        223.15        221.99        86.55 o                         
   2  11   5        175.59        192.17        69.26 o                         
   3  11   5        190.23        119.27        69.36 o                         
   4  11   5        611.06        394.95        96.94 o                         
   5  11   5          9.07        -23.52       120.81 o                         
   6  11   5        817.55        612.83       142.33 o                         
   0  12   5        298.86        274.95       108.39 o                         
   1  12   5          0.47        -26.99        64.51 o                         
   2  12   5       1337.69       1493.98       106.42 o                         
   3  12   5        127.73        361.08       112.29 o                         
   4  12   5        246.29        193.37        98.14 o                         
   5  12   5        104.85        390.26       119.66 o                         
   6  12   5        994.30       1126.72       157.49 o                         
   1  13   5       1088.76       1039.57        93.60 o                         
   2  13   5       1312.61       1443.29       122.50 o                         
   3  13   5        199.71        371.83       101.37 o                         
   4  13   5       5596.04       5738.68       318.50 o                         
   5  13   5         17.55       -115.65       142.02 o                         
   6  13   5       2677.38       2580.72       286.74 o                         
   0  14   5       5534.45       5284.50       704.23 o                         
   1  14   5      21790.98      20578.48       921.45 o                         
   2  14   5        175.99        191.25        97.56 o                         
   3  14   5       5552.31       5579.89       305.87 o                         
   4  14   5         78.27        158.99       142.72 o                         
   5  14   5       2884.39       2672.26       255.05 o                         
   1  15   5         86.36         80.34       117.76 o                         
   2  15   5       1125.96        860.54       130.28 o                         
   3  15   5        122.82        203.60       137.21 o                         
   4  15   5        720.77        643.72       163.19 o                         
   5  15   5         44.97        222.86       158.59 o                         
   0  16   5       1269.37       1208.81       181.06 o                         
   1  16   5       1764.78       1565.73       176.41 o                         
   2  16   5       1476.86       1832.14       193.03 o                         
   3  16   5       3779.76       3476.56       446.37 o                         
   4  16   5        217.97         66.64       151.29 o                         
   5  16   5        383.55        545.20       175.07 o                         
   1  17   5          3.07        -66.04       109.38 o                         
   2  17   5          0.76         89.62       134.09 o                         
   3  17   5         49.01       -123.70       131.78 o                         
   4  17   5          0.11        -51.15       181.28 o                         
   0  18   5        344.36        304.29       149.40 o                         
   1  18   5         13.66         34.13       140.32 o                         
   2  18   5        374.65        227.44       141.07 o                         
   3  18   5        505.66        662.37       170.47 o                         
   4  18   5         30.73       -148.23       148.23 o                         
   1  19   5        137.93         72.40       121.15 o                         
   2  19   5        411.95        267.04       150.33 o                         
   3  19   5        213.35        345.06       158.40 o                         
   0  20   5       1320.75       1204.99       210.48 o                         
   1  20   5        430.73        418.95       140.53 o                         
   2  20   5        114.09        271.51       154.00 o                         
   3  20   5       1721.92       1747.02       221.06 o                         
   1  21   5         59.20         20.63       119.25 o                         
   2  21   5        401.89        247.81       232.89 o                         
   0  22   5        177.53        324.77       190.89 o                         
   0   0   6       4062.82       4069.43       192.45 o                         
   1   0   6         78.04         91.93        54.60 o                         
   2   0   6      10305.71      10405.75       420.56 o                         
   3   0   6       4204.48       4402.24       336.06 o                         
   4   0   6          3.42        -61.36        95.14 o                         
   5   0   6        308.30        139.73       129.22 o                         
   6   0   6        477.30        329.48       171.01 o                         
   7   0   6         62.35         53.01       181.46 o                         
   1   1   6         94.85        132.99        37.68 o                         
   2   1   6        180.22        132.86        51.45 o                         
   3   1   6       1248.25       1404.29        89.85 o                         
   4   1   6       2395.42       2507.97       139.24 o                         
   5   1   6         15.87         25.62        92.47 o                         
   6   1   6       3671.07       3380.93       206.47 o                         
   7   1   6         20.49         99.95       124.25 o                         
   0   2   6       7154.91       6874.85       317.64 o                         
   1   2   6       9101.38       9056.58       243.08 o                         
   2   2   6         33.50        -35.95        48.39 o                         
   3   2   6       2331.04       2525.80       170.98 o                         
   4   2   6        966.49       1008.62       127.44 o                         
   5   2   6       2532.59       2781.11       159.92 o                         
   6   2   6        540.66        661.52       125.52 o                         
   7   2   6         25.79       -110.19       110.19 o                         
   1   3   6       2963.34       3135.47       103.03 o                         
   2   3   6        827.70        837.85        71.24 o                         
   3   3   6       1650.66       1966.54       112.86 o                         
   4   3   6       3379.34       3450.85       170.24 o                         
   5   3   6        482.19        418.06        97.82 o                         
   6   3   6          0.86        -79.92       109.12 o                         
   7   3   6          0.55          4.24       117.71 o                         
   0   4   6      69193.32      68492.83      2572.51 o                         
   1   4   6       3237.74       3011.76       107.80 o                         
   2   4   6      18155.33      17897.09       589.70 o                         
   3   4   6       1238.75       1238.06        93.16 o                         
   4   4   6       5771.76       5706.05       237.63 o                         
   5   4   6       3427.11       3401.31       181.78 o                         
   6   4   6       1302.05       1357.42       128.00 o                         
   7   4   6        122.58         13.84       119.79 o                         
   1   5   6       2964.58       3179.12       119.76 o                         
   2   5   6        273.92        372.98        60.34 o                         
   3   5   6       1619.98       1740.01       108.95 o                         
   4   5   6       2204.21       2318.10       136.15 o                         
   5   5   6       1067.15       1068.77       102.75 o                         
   6   5   6       3049.99       2892.18       171.22 o                         
   7   5   6        131.11        -10.22       119.15 o                         
   0   6   6       6644.03       8341.02       305.45 o                         
   1   6   6      16177.27      15590.42       450.70 o                         
   2   6   6       3069.42       2507.53       121.07 o                         
   3   6   6          5.64        -25.30        65.54 o                         
   4   6   6         65.13         92.18        77.39 o                         
   5   6   6       1023.40        993.74       107.87 o                         
   6   6   6         44.27        -94.05        94.05 o                         
   7   6   6         53.40        221.08       125.33 o                         
   1   7   6          1.13        -10.76        34.36 o                         
   2   7   6       2004.14       2123.87        94.54 o                         
   3   7   6        789.71        811.74        77.71 o                         
   4   7   6        622.27        546.55        83.83 o                         
   5   7   6         19.79        -22.78        88.50 o                         
   6   7   6        111.68        138.22       102.32 o                         
   7   7   6         74.65        215.16       171.73 o                         
   0   8   6        810.83        831.79        75.97 o                         
   1   8   6        389.36        503.81        66.74 o                         
   2   8   6        473.50        552.36        56.71 o                         
   3   8   6          8.10          6.14        63.62 o                         
   4   8   6       1198.95       1351.10       103.11 o                         
   5   8   6         31.40        -36.83        84.96 o                         
   6   8   6        692.08        708.82       133.50 o                         
   7   8   6        842.78        723.21       167.21 o                         
   1   9   6         45.10         55.49        41.66 o                         
   2   9   6       2140.34       2206.72       109.38 o                         
   3   9   6         45.96        192.81        66.34 o                         
   4   9   6       5102.16       5078.83       211.85 o                         
   5   9   6       1837.08       1711.02       130.43 o                         
   6   9   6       1485.95       1473.63       158.88 o                         
   0  10   6       7925.57       8105.61       338.65 o                         
   1  10   6        212.96        169.05        59.33 o                         
   2  10   6       8072.97       8094.72       295.82 o                         
   3  10   6        614.70        615.91        81.20 o                         
   4  10   6       5126.38       5290.92       237.93 o                         
   5  10   6         29.60        -69.79        94.85 o                         
   6  10   6       1444.16       1799.94       202.74 o                         
   1  11   6        887.28        746.39        77.66 o                         
   2  11   6         11.80        -10.71        65.78 o                         
   3  11   6        392.63        285.19        82.70 o                         
   4  11   6        513.54        599.72       120.49 o                         
   5  11   6          9.51          6.63       107.79 o                         
   6  11   6        163.85        266.52       117.73 o                         
   0  12   6       3786.72       3844.47       261.41 o                         
   1  12   6       1460.05       1628.22       106.93 o                         
   2  12   6       9550.29       9256.92       367.54 o                         
   3  12   6       1184.28       1164.32       133.43 o                         
   4  12   6       2821.93       2723.09       177.37 o                         
   5  12   6          0.08        101.34       101.54 o                         
   6  12   6         70.65         31.71       126.23 o                         
   1  13   6         84.21        202.73       140.06 o                         
   2  13   6          4.97        -89.61        89.61 o                         
   3  13   6        269.27        373.24       107.09 o                         
   4  13   6        942.44       1053.20       144.87 o                         
   5  13   6        502.08        489.83       160.93 o                         
   6  13   6        419.08        324.21       175.35 o                         
   0  14   6       4081.92       4006.47       667.55 o                         
   1  14   6       1628.30       1749.80       207.43 o                         
   2  14   6       2859.72       2609.87       182.45 o                         
   3  14   6       1038.86        756.52       125.37 o                         
   4  14   6         95.52        301.16       145.03 o                         
   5  14   6        226.75        250.50       168.93 o                         
   1  15   6        127.46        151.43       119.00 o                         
   2  15   6        679.22        701.44       122.56 o                         
   3  15   6        405.63        164.28       142.68 o                         
   4  15   6        864.54        907.40       168.88 o                         
   5  15   6       2258.92       2042.14       377.52 o                         
   0  16   6        487.93        346.13       149.66 o                         
   1  16   6        519.79        470.49       141.99 o                         
   2  16   6        115.12        187.57       129.67 o                         
   3  16   6       1411.31       1372.58       190.49 o                         
   4  16   6        706.86        948.84       211.72 o                         
   5  16   6        186.35        248.89       164.34 o                         
   1  17   6        163.47        218.62       147.46 o                         
   2  17   6         44.74        182.41       135.33 o                         
   3  17   6        164.29        172.43       166.73 o                         
   4  17   6        351.74        221.71       160.17 o                         
   0  18   6         92.09        225.84       196.70 o                         
   1  18   6       2461.68       2253.27       192.51 o                         
   2  18   6        480.80        358.81       147.26 o                         
   3  18   6          0.06        -47.96       141.56 o                         
   4  18   6        300.91        160.93       166.15 o                         
   1  19   6         15.60         15.18       139.66 o                         
   2  19   6         52.53        449.59       154.16 o                         
   3  19   6        156.43        123.88       161.68 o                         
   0  20   6       4450.06       4814.40       381.63 o                         
   1  20   6         75.40        259.83       131.31 o                         
   2  20   6       5001.55       4982.78       340.00 o                         
   3  20   6        486.53        498.90       223.63 o                         
   1  21   6         14.62         14.95       120.73 o                         
   2  21   6         94.81         30.38       148.23 o                         
   1   1   7        775.92        847.38        50.99 o                         
   2   1   7          1.35        -14.56        52.48 o                         
   3   1   7        510.67        503.24        62.89 o                         
   4   1   7         91.84        115.29        75.26 o                         
   5   1   7       1923.50       1882.21       135.18 o                         
   6   1   7        145.63         48.72       110.46 o                         
   7   1   7        869.61       1064.56       160.25 o                         
   0   2   7       1805.22       2158.87       164.08 o                         
   1   2   7       3852.17       3085.88        99.34 o                         
   2   2   7       3902.40       3940.70       148.44 o                         
   3   2   7       1632.27       1611.26        94.42 o                         
   4   2   7        522.61        535.73        92.44 o                         
   5   2   7       2860.42       2575.38       155.47 o                         
   6   2   7          1.09        -58.50       108.65 o                         
   7   2   7        617.99        645.54       174.47 o                         
   1   3   7       3489.78       3568.01       110.25 o                         
   2   3   7         29.11         -1.55        52.40 o                         
   3   3   7       3658.28       3681.26       161.25 o                         
   4   3   7          8.70        -19.43        71.57 o                         
   5   3   7       3253.57       3393.49       183.76 o                         
   6   3   7         10.94        241.87       107.14 o                         
   7   3   7       1535.38       1745.31       163.28 o                         
   0   4   7         93.08         78.27        42.34 o                         
   1   4   7        402.93        443.92        39.24 o                         
   2   4   7       6274.60       6777.42       246.68 o                         
   3   4   7       1397.09       1360.20        95.60 o                         
   4   4   7         31.00         -7.41        72.57 o                         
   5   4   7       1947.22       1926.68       146.13 o                         
   6   4   7        451.75        480.41       118.24 o                         
   7   4   7        973.94       1201.33       170.38 o                         
   1   5   7         61.68         95.45        34.88 o                         
   2   5   7       1387.33       1239.00        83.42 o                         
   3   5   7        379.53        400.14        72.28 o                         
   4   5   7       1182.76       1098.88       102.92 o                         
   5   5   7       4542.81       4049.21       203.98 o                         
   6   5   7         21.96         51.70        95.15 o                         
   7   5   7       2104.95       2331.66       181.72 o                         
   0   6   7      16205.48      16684.82       648.15 o                         
   1   6   7      10300.37      10138.73       302.45 o                         
   2   6   7       8986.80       9002.49       315.46 o                         
   3   6   7       2862.35       2778.95       138.40 o                         
   4   6   7       3845.78       3857.33       183.17 o                         
   5   6   7       1167.66       1289.72       126.49 o                         
   6   6   7       1018.42        908.85       131.66 o                         
   7   6   7         23.98        -54.45       149.50 o                         
   1   7   7        469.28        466.74        52.33 o                         
   2   7   7         10.23        -49.14        49.14 o                         
   3   7   7       2978.97       3331.02       159.72 o                         
   4   7   7         63.10         22.57        74.17 o                         
   5   7   7       1160.60        992.28       114.49 o                         
   6   7   7        180.45        211.35       111.43 o                         
   7   7   7        291.42        215.70       126.75 o                         
   0   8   7       1457.20       1386.06        95.88 o                         
   1   8   7       9313.46       8605.52       300.98 o                         
   2   8   7       9311.65       9541.65       295.04 o                         
   3   8   7       1838.62       1727.93       103.87 o                         
   4   8   7       2083.43       2317.29       133.02 o                         
   5   8   7       2085.40       2076.28       152.46 o                         
   6   8   7         67.37         78.21       135.70 o                         
   1   9   7       1487.10       1408.76        87.23 o                         
   2   9   7         68.30        186.06        49.99 o                         
   3   9   7          2.71         78.02        64.86 o                         
   4   9   7         35.08        -42.15        76.49 o                         
   5   9   7         45.36         28.93       106.49 o                         
   6   9   7          1.31        -87.98       120.87 o                         
   0  10   7        274.46        259.01        64.53 o                         
   1  10   7       2137.72       2366.81       119.59 o                         
   2  10   7       1826.72       2043.88       100.53 o                         
   3  10   7        511.15        579.86        78.13 o                         
   4  10   7         62.31        110.64        86.58 o                         
   5  10   7        171.12        122.20       101.35 o                         
   6  10   7          0.96        114.88       114.80 o                         
   1  11   7        391.87        415.00        94.07 o                         
   2  11   7        101.10        155.57        79.45 o                         
   3  11   7        196.85        383.50        81.54 o                         
   4  11   7        101.94        112.91        86.74 o                         
   5  11   7       1505.06       1656.25       142.08 o                         
   6  11   7         45.31        216.17       118.69 o                         
   0  12   7         45.98        -96.23       207.80 o                         
   1  12   7       1960.10       1903.63       148.07 o                         
   2  12   7        519.45        521.83       104.83 o                         
   3  12   7        393.55        394.65       106.60 o                         
   4  12   7        184.94        190.97        93.46 o                         
   5  12   7        180.07        300.18       120.64 o                         
   6  12   7         40.69        -99.31       219.26 o                         
   1  13   7          7.82        294.00       101.16 o                         
   2  13   7         35.05        -61.17        91.86 o                         
   3  13   7       4074.72       4072.53       239.74 o                         
   4  13   7        728.73        530.47       131.19 o                         
   5  13   7       2151.16       2094.75       220.08 o                         
   6  13   7        228.96        165.62       173.62 o                         
   0  14   7       1567.94       1826.65       342.10 o                         
   1  14   7        448.34        618.89       116.89 o                         
   2  14   7        124.90        227.33       115.63 o                         
   3  14   7        323.62        362.71       116.96 o                         
   4  14   7         12.44       -213.48       213.48 o                         
   5  14   7          0.26         -6.17       156.00 o                         
   1  15   7        858.44        644.94       125.69 o                         
   2  15   7        465.77        306.72       113.72 o                         
   3  15   7        160.49        125.26       135.60 o                         
   4  15   7       1188.59       1269.17       186.89 o                         
   5  15   7        584.99       1013.31       196.62 o                         
   0  16   7          2.59        -25.73       129.31 o                         
   1  16   7       5947.48       5906.50       391.77 o                         
   2  16   7        769.34       1254.10       215.99 o                         
   3  16   7       3280.11       2990.90       264.21 o                         
   4  16   7          0.18        201.69       189.66 o                         
   5  16   7        301.27        131.53       167.20 o                         
   1  17   7         52.05        220.24       120.21 o                         
   2  17   7         40.67         77.03       134.68 o                         
   3  17   7          1.50       -138.94       138.94 o                         
   4  17   7         19.04        220.35       164.34 o                         
   0  18   7         57.22        188.16       153.73 o                         
   1  18   7       1566.00       1710.01       186.52 o                         
   2  18   7         21.25       -108.40       136.33 o                         
   3  18   7        839.47        778.98       179.68 o                         
   4  18   7          0.25        226.99       180.40 o                         
   1  19   7          0.55         71.33       123.97 o                         
   2  19   7        128.20        -10.34       142.21 o                         
   3  19   7       1099.01       1349.25       252.69 o                         
   0  20   7         38.13        108.70       222.26 o                         
   1  20   7       1092.44       1079.71       168.59 o                         
   2  20   7        441.67        354.89       158.58 o                         
   1  21   7         97.75         65.13       120.54 o                         
   0   0   8       4289.91       4650.76       219.29 o                         
   1   0   8       6494.48       6404.20       269.98 o                         
   2   0   8          2.59        123.12        72.35 o                         
   3   0   8        455.81        477.91        97.41 o                         
   4   0   8       1014.91        970.98       143.12 o                         
   5   0   8       2638.94       2810.70       330.51 o                         
   6   0   8        148.61       -184.40       211.29 o                         
   7   0   8       1827.34       1643.01       374.94 o                         
   1   1   8        103.97        245.27        56.64 o                         
   2   1   8        163.05        110.43        52.55 o                         
   3   1   8        206.79         99.76        61.00 o                         
   4   1   8          1.76        -38.27        66.49 o                         
   5   1   8       3404.68       3566.74       185.74 o                         
   6   1   8        497.40        335.15       120.25 o                         
   7   1   8       1246.01       1086.30       160.06 o                         
   0   2   8       6740.05       6348.71       236.94 o                         
   1   2   8      46169.11      44742.87      1139.95 o                         
   2   2   8         10.63        142.05        51.54 o                         
   3   2   8      10987.74      11329.43       367.83 o                         
   4   2   8       1942.93       1945.21       124.70 o                         
   5   2   8       4003.70       3856.59       195.02 o                         
   6   2   8        377.18        338.10       153.13 o                         
   7   2   8       1367.63       1206.11       175.10 o                         
   1   3   8        339.61        468.39        42.02 o                         
   2   3   8       3485.27       3636.69       143.24 o                         
   3   3   8       3553.47       3750.04       165.28 o                         
   4   3   8          0.07          2.79        82.71 o                         
   5   3   8         69.26        151.18        87.50 o                         
   6   3   8        170.00        349.20       113.85 o                         
   7   3   8        453.62        773.34       164.43 o                         
   0   4   8       9034.83       9539.04       500.62 o                         
   1   4   8        158.62        107.96        37.48 o                         
   2   4   8          6.16         24.41        59.68 o                         
   3   4   8          1.61         63.07        64.12 o                         
   4   4   8       1530.71       1457.94       111.32 o                         
   5   4   8        218.80        550.53       103.12 o                         
   6   4   8        474.87        373.47       124.87 o                         
   7   4   8        238.31        118.26       123.10 o                         
   1   5   8        131.87        254.94        43.58 o                         
   2   5   8          9.10         21.31        56.67 o                         
   3   5   8         33.08        137.49        65.38 o                         
   4   5   8        779.28        822.24       117.26 o                         
   5   5   8       1050.41       1121.48       151.81 o                         
   6   5   8        108.78        322.69       136.80 o                         
   7   5   8        126.83        146.98       133.50 o                         
   0   6   8       7507.90       8328.49       345.50 o                         
   1   6   8          2.98        -14.73        43.03 o                         
   2   6   8       1200.99       1230.97       102.27 o                         
   3   6   8       6184.49       5978.67       236.55 o                         
   4   6   8        144.60        241.53        83.62 o                         
   5   6   8        186.32        165.48        95.57 o                         
   6   6   8        958.46        996.67       130.08 o                         
   7   6   8        179.10        296.46       145.07 o                         
   1   7   8       1230.01       1403.80        69.34 o                         
   2   7   8        149.16        222.38        59.05 o                         
   3   7   8        609.17        780.72        85.06 o                         
   4   7   8        322.73        342.56        81.61 o                         
   5   7   8         87.83        194.59        97.20 o                         
   6   7   8         33.43       -107.86       107.86 o                         
   0   8   8        929.96        777.97        81.12 o                         
   1   8   8         85.18         61.34        43.81 o                         
   2   8   8        303.38        308.17        56.54 o                         
   3   8   8       1247.01       1188.74        89.29 o                         
   4   8   8         60.66         33.64        80.30 o                         
   5   8   8       1729.62       1760.09       142.04 o                         
   6   8   8        585.00        594.24       126.44 o                         
   1   9   8        108.59         67.01        50.53 o                         
   2   9   8        311.07        383.91        57.28 o                         
   3   9   8       5330.27       5775.43       238.40 o                         
   4   9   8        326.46        535.05        96.40 o                         
   5   9   8       1230.80       1203.01       129.02 o                         
   6   9   8        261.59        179.26       115.13 o                         
   0  10   8       2830.97       3197.11       198.65 o                         
   1  10   8        166.65        205.25        73.47 o                         
   2  10   8       7116.64       7039.90       265.55 o                         
   3  10   8        746.78        641.57        85.72 o                         
   4  10   8       2044.80       2186.49       159.38 o                         
   5  10   8        516.71        591.74       114.39 o                         
   6  10   8        339.04        539.74       123.80 o                         
   1  11   8         90.67         44.14        73.29 o                         
   2  11   8         67.47        149.95        94.35 o                         
   3  11   8       3333.37       3228.10       163.40 o                         
   4  11   8         34.76         18.90        92.35 o                         
   5  11   8       4142.64       4421.43       227.07 o                         
   6  11   8         41.80        -16.36       128.40 o                         
   0  12   8       5191.49       4925.81       462.81 o                         
   1  12   8      11892.75      11779.90       447.59 o                         
   2  12   8        151.59         49.88       105.94 o                         
   3  12   8      10743.25      10958.80       481.32 o                         
   4  12   8         75.76         55.57       116.30 o                         
   5  12   8        331.66        461.75       143.78 o                         
   6  12   8        365.51        398.33       179.00 o                         
   1  13   8        538.07        426.55       105.35 o                         
   2  13   8          0.03         35.34       101.00 o                         
   3  13   8         64.70        -26.98       103.37 o                         
   4  13   8        181.18        -83.89       130.93 o                         
   5  13   8         29.39        125.83       137.24 o                         
   0  14   8         99.57        103.92       433.93 o                         
   1  14   8       2921.29       3164.01       204.77 o                         
   2  14   8         10.35         87.08       102.42 o                         
   3  14   8        263.58        287.68       118.43 o                         
   4  14   8         21.34         26.92       117.11 o                         
   5  14   8         87.89         51.42       161.59 o                         
   1  15   8        307.28        386.20       105.23 o                         
   2  15   8         19.34        -24.76       126.54 o                         
   3  15   8       2452.79       2391.59       192.55 o                         
   4  15   8        452.02        339.81       160.79 o                         
   5  15   8        582.80        698.58       178.65 o                         
   0  16   8       2505.84       2437.95       313.96 o                         
   1  16   8        245.73         77.80       115.79 o                         
   2  16   8        862.23        701.26       130.67 o                         
   3  16   8          1.84         -8.20       136.05 o                         
   4  16   8        150.99         84.56       152.15 o                         
   1  17   8        203.85         22.42       120.54 o                         
   2  17   8        278.08        380.87       147.21 o                         
   3  17   8         61.23          6.51       162.64 o                         
   4  17   8        240.51        143.61       162.51 o                         
   0  18   8         18.08         49.61       201.51 o                         
   1  18   8         12.25         93.40       120.72 o                         
   2  18   8       1302.44       1283.50       181.83 o                         
   3  18   8        135.56        201.06       153.96 o                         
   1  19   8         86.24         52.83       124.40 o                         
   2  19   8         70.55         -8.83       138.30 o                         
   3  19   8        354.84        232.86       158.80 o                         
   0  20   8        106.95         84.12       171.20 o                         
   1  20   8       2890.62       2608.86       217.13 o                         
   2  20   8        675.65        902.05       164.80 o                         
   1  21   8         84.38        229.69       128.60 o                         
   1   1   9          3.07        -36.34        36.34 o                         
   2   1   9        542.76        651.30        61.78 o                         
   3   1   9       1312.66       1543.79        95.45 o                         
   4   1   9        818.59        848.13        90.38 o                         
   5   1   9        315.79        412.72       101.46 o                         
   6   1   9        243.52        204.33       114.56 o                         
   7   1   9        861.11       1203.47       197.09 o                         
   0   2   9        603.70        509.35        46.70 o                         
   1   2   9        101.96         81.13        33.17 o                         
   2   2   9        161.69        123.70        51.89 o                         
   3   2   9       4304.30       4460.49       177.11 o                         
   4   2   9        516.97        520.13       102.87 o                         
   5   2   9         16.24          6.24        90.28 o                         
   6   2   9        697.96        678.36       158.76 o                         
   7   2   9          6.72       -128.76       128.76 o                         
   1   3   9         20.29         23.23        37.11 o                         
   2   3   9       1098.36       1025.45        71.53 o                         
   3   3   9        706.54       1017.07        95.20 o                         
   4   3   9        535.36        497.25        87.64 o                         
   5   3   9        228.62        256.67       108.90 o                         
   6   3   9        404.47        513.30       130.63 o                         
   7   3   9         58.69         86.09       163.24 o                         
   0   4   9       2180.08       2158.82       165.76 o                         
   1   4   9       2277.65       2384.09        90.01 o                         
   2   4   9        540.85        554.12        89.35 o                         
   3   4   9       5188.57       4946.65       205.46 o                         
   4   4   9       2759.91       2936.64       157.43 o                         
   5   4   9        161.02        127.60        94.43 o                         
   6   4   9       1049.96       1062.09       148.46 o                         
   7   4   9         62.39        301.70       137.45 o                         
   1   5   9        631.66        644.99        57.55 o                         
   2   5   9        561.58        576.89        88.89 o                         
   3   5   9        247.53        137.13        68.51 o                         
   4   5   9       4733.00       4385.12       199.23 o                         
   5   5   9         70.46        117.66       105.42 o                         
   6   5   9       3885.60       3921.19       239.38 o                         
   7   5   9        182.53        242.37       135.78 o                         
   0   6   9      14466.71      14625.24       577.66 o                         
   1   6   9        495.44        579.48        49.02 o                         
   2   6   9       5569.82       5684.55       219.20 o                         
   3   6   9          5.56         94.32        75.77 o                         
   4   6   9       4692.78       5127.43       246.14 o                         
   5   6   9        213.17        340.77       111.66 o                         
   6   6   9       1097.09       1109.63       138.28 o                         
   1   7   9         78.31        122.38        45.92 o                         
   2   7   9        587.02        587.55        96.70 o                         
   3   7   9        678.76        590.86        84.49 o                         
   4   7   9       5400.20       5373.84       254.53 o                         
   5   7   9        222.91        169.61       100.38 o                         
   6   7   9       1007.47        926.58       132.75 o                         
   0   8   9       6968.33       6388.90       281.53 o                         
   1   8   9         44.96         11.30        62.03 o                         
   2   8   9        926.35        952.49        92.93 o                         
   3   8   9       3174.51       3143.66       157.43 o                         
   4   8   9        893.40        898.20       105.13 o                         
   5   8   9         12.62          9.25       103.91 o                         
   6   8   9        193.82        159.73       119.64 o                         
   1   9   9          4.49        -67.52        67.52 o                         
   2   9   9        711.84        760.75        86.39 o                         
   3   9   9        545.93        312.20        82.31 o                         
   4   9   9         36.39        -82.48        82.48 o                         
   5   9   9         14.47        -95.00        95.00 o                         
   6   9   9        407.49        390.04       153.21 o                         
   0  10   9        956.57        997.40       117.87 o                         
   1  10   9       1627.77       1446.61       109.30 o                         
   2  10   9       2971.02       3044.24       165.88 o                         
   3  10   9       1158.82       1329.25       105.55 o                         
   4  10   9         26.88        -12.91       118.12 o                         
   5  10   9        222.04        145.03       102.08 o                         
   6  10   9        210.37        254.34       120.02 o                         
   1  11   9         29.37        -30.01        73.96 o                         
   2  11   9         58.51        120.81       110.46 o                         
   3  11   9       3396.52       3135.61       202.43 o                         
   4  11   9          6.93       -109.34       109.34 o                         
   5  11   9        509.97        568.00       147.16 o                         
   6  11   9          2.70        -21.01       147.60 o                         
   0  12   9       1899.72       1462.15       273.25 o                         
   1  12   9       7383.41       6995.37       276.70 o                         
   2  12   9       3781.49       3603.26       214.36 o                         
   3  12   9       3480.02       3952.80       237.55 o                         
   4  12   9        836.75       1009.43       167.67 o                         
   5  12   9        853.60       1085.64       161.14 o                         
   1  13   9        388.20        591.31       103.31 o                         
   2  13   9         16.09        -21.83       100.60 o                         
   3  13   9       1988.60       2311.02       183.20 o                         
   4  13   9        854.39        758.47       225.46 o                         
   5  13   9       1329.98       1569.94       262.36 o                         
   0  14   9         44.12        -15.27       124.20 o                         
   1  14   9       1302.98       1281.94       190.37 o                         
   2  14   9       1235.17       1291.89       144.13 o                         
   3  14   9       3308.64       3309.53       225.54 o                         
   4  14   9        442.36        552.88       141.23 o                         
   5  14   9         18.63       -151.49       151.49 o                         
   1  15   9         24.37         89.89        96.86 o                         
   2  15   9        163.49         47.44       139.51 o                         
   3  15   9        220.08        139.70       118.56 o                         
   4  15   9         96.22       -110.33       144.03 o                         
   5  15   9        199.07        -13.92       167.76 o                         
   0  16   9       8662.26       8592.30       525.63 o                         
   1  16   9          1.96        103.18       115.33 o                         
   2  16   9       9801.57      10171.06       465.80 o                         
   3  16   9          7.70         77.12       139.28 o                         
   4  16   9       1908.06       2188.78       235.66 o                         
   1  17   9         18.52        109.10       119.08 o                         
   2  17   9         36.86        -49.81       132.06 o                         
   3  17   9       1233.19       1114.44       184.51 o                         
   4  17   9        181.92        376.45       174.20 o                         
   0  18   9        260.73        339.17       166.35 o                         
   1  18   9        191.18        199.53       130.20 o                         
   2  18   9         47.48       -137.14       137.14 o                         
   3  18   9        118.58        100.95       159.14 o                         
   1  19   9          3.49        -74.46       128.11 o                         
   2  19   9        152.41        167.88       137.62 o                         
   3  19   9         84.77        179.99       157.84 o                         
   0  20   9         57.83        377.37       209.95 o                         
   1  20   9         50.07         97.85       135.13 o                         
   2  20   9         31.41         49.79       134.21 o                         
   0   0  10       1703.98       1567.80       455.17 o                         
   1   0  10       5620.06       5936.81       230.62 o                         
   2   0  10       3903.71       3979.69       218.45 o                         
   3   0  10         19.85         71.66        87.77 o                         
   4   0  10       1512.17       1753.68       163.70 o                         
   5   0  10        257.79        339.69       136.59 o                         
   6   0  10          8.90       -217.00       291.84 o                         
   7   0  10          1.25       -138.43       223.64 o                         
   1   1  10       1157.24       1253.63        58.46 o                         
   2   1  10        899.72        906.15        68.35 o                         
   3   1  10          3.31         78.50        62.64 o                         
   4   1  10        733.87        602.58        88.76 o                         
   5   1  10        865.02        662.60       110.55 o                         
   6   1  10        487.91        316.76       230.61 o                         
   7   1  10          4.84        -17.43       154.13 o                         
   0   2  10       2975.83       2933.21       127.83 o                         
   1   2  10        674.19        661.98        47.30 o                         
   2   2  10       1898.53       2004.46        97.84 o                         
   3   2  10        129.92        135.75        63.72 o                         
   4   2  10          0.54        -55.09        72.01 o                         
   5   2  10       1305.76       1235.95       124.45 o                         
   6   2  10         39.07        264.48       124.78 o                         
   7   2  10        117.68         21.44       167.50 o                         
   1   3  10       2323.65       2405.08        88.68 o                         
   2   3  10        522.28        452.46        67.86 o                         
   3   3  10         14.56        125.64        63.25 o                         
   4   3  10       1061.27       1253.04       109.34 o                         
   5   3  10        335.54        430.11       112.28 o                         
   6   3  10          2.05       -129.90       133.01 o                         
   7   3  10       1111.77       1073.72       200.34 o                         
   0   4  10        483.85        423.20        86.45 o                         
   1   4  10       3697.14       4295.30       135.27 o                         
   2   4  10        504.71        608.85        89.87 o                         
   3   4  10         86.32         11.93        68.23 o                         
   4   4  10         11.40        -62.68        84.60 o                         
   5   4  10        346.10        327.08       160.35 o                         
   6   4  10        138.00        -35.55       117.37 o                         
   7   4  10         24.34       -171.25       253.18 o                         
   1   5  10          0.16        -29.46        35.49 o                         
   2   5  10         67.60        152.72        58.75 o                         
   3   5  10       2453.63       2334.02       140.48 o                         
   4   5  10       1671.09       1390.44       128.20 o                         
   5   5  10        217.71        373.69       120.82 o                         
   6   5  10        526.86        546.85       186.77 o                         
   0   6  10       3184.36       3423.51       169.72 o                         
   1   6  10         71.40        113.84        50.63 o                         
   2   6  10      13327.14      13743.84       470.49 o                         
   3   6  10        257.94        286.66        81.71 o                         
   4   6  10       3523.59       3466.64       193.31 o                         
   5   6  10         47.25         29.17       104.70 o                         
   6   6  10         43.32        101.76       111.72 o                         
   1   7  10         22.34        -11.85        44.04 o                         
   2   7  10       1521.55       1608.15       115.61 o                         
   3   7  10        332.39        425.00        87.81 o                         
   4   7  10         25.26        173.88        98.35 o                         
   5   7  10          2.26         28.85       104.87 o                         
   6   7  10          3.33        -96.86       141.81 o                         
   0   8  10       8925.44       9213.55       383.31 o                         
   1   8  10       5506.14       4738.25       161.82 o                         
   2   8  10       4071.56       4304.60       239.77 o                         
   3   8  10       3742.70       3571.57       227.32 o                         
   4   8  10          3.38        -84.19        84.19 o                         
   5   8  10        341.82        253.85       119.42 o                         
   6   8  10          4.50        135.77       118.32 o                         
   1   9  10        438.08        367.19        63.14 o                         
   2   9  10       2019.39       1896.10       115.88 o                         
   3   9  10         31.69         56.87        72.54 o                         
   4   9  10       3173.52       3183.25       173.01 o                         
   5   9  10        581.65        658.28       117.14 o                         
   6   9  10        448.32        789.14       137.95 o                         
   0  10  10        995.26       1325.19       190.06 o                         
   1  10  10       6119.67       6118.74       244.96 o                         
   2  10  10        780.07        805.10       151.47 o                         
   3  10  10       8024.41       8087.92       379.44 o                         
   4  10  10         13.89       -123.26       123.26 o                         
   5  10  10       1376.71       1360.54       168.75 o                         
   6  10  10        211.58        113.21       147.08 o                         
   1  11  10         15.18        113.54        72.70 o                         
   2  11  10        109.22        122.77        87.44 o                         
   3  11  10        519.27        547.06       140.87 o                         
   4  11  10       2210.84       2423.69       196.88 o                         
   5  11  10        515.82        757.64       158.59 o                         
   6  11  10       1263.04       1201.52       217.46 o                         
   0  12  10         79.07       -120.50       120.50 o                         
   1  12  10        354.59        342.95       118.02 o                         
   2  12  10       1579.85       1708.08       165.32 o                         
   3  12  10         15.47        -85.19       116.77 o                         
   4  12  10        124.44         23.49       121.37 o                         
   5  12  10        759.48        791.18       208.44 o                         
   1  13  10         20.99          3.56        86.59 o                         
   2  13  10        203.57        222.71       124.19 o                         
   3  13  10        151.47        249.06       118.87 o                         
   4  13  10        174.67        145.73       125.27 o                         
   5  13  10        594.68        490.71       148.63 o                         
   0  14  10        154.97        -11.40       186.03 o                         
   1  14  10        160.08        -83.26        93.62 o                         
   2  14  10          9.95        -53.03       106.50 o                         
   3  14  10         19.03        -93.75       112.48 o                         
   4  14  10        376.91        387.01       199.05 o                         
   5  14  10         17.19        109.57       161.36 o                         
   1  15  10         47.08        -81.00        97.37 o                         
   2  15  10       1404.84       1565.49       160.56 o                         
   3  15  10        257.93         22.52       120.04 o                         
   4  15  10       2546.65       2808.57       478.52 o                         
   0  16  10         12.06       -104.25       133.96 o                         
   1  16  10        248.08         79.98       103.55 o                         
   2  16  10         48.20       -118.45       122.47 o                         
   3  16  10          0.84        -10.18       133.92 o                         
   4  16  10        614.10        941.24       187.10 o                         
   1  17  10         75.63        -24.56       121.18 o                         
   2  17  10        196.93         92.96       132.50 o                         
   3  17  10         48.56        424.54       161.19 o                         
   4  17  10       2183.27       2512.25       259.87 o                         
   0  18  10        308.20        359.32       166.19 o                         
   1  18  10       2603.78       2745.66       219.96 o                         
   2  18  10       1982.50       1747.96       186.33 o                         
   3  18  10       3039.14       2649.27       248.58 o                         
   1  19  10        229.17        248.99       139.44 o                         
   2  19  10        132.28         30.66       132.98 o                         
   0  20  10       2551.61       2549.66       343.17 o                         
   1  20  10       2909.07       2785.60       202.40 o                         
   1   1  11         49.21         66.67        35.18 o                         
   2   1  11       1655.88       1756.09        91.96 o                         
   3   1  11       2650.74       2511.82       124.29 o                         
   4   1  11       3341.39       3487.85       164.53 o                         
   5   1  11       1957.46       1870.08       160.22 o                         
   6   1  11       2258.64       2472.35       235.02 o                         
   0   2  11        288.31        307.90        47.23 o                         
   1   2  11        162.19        290.53        41.61 o                         
   2   2  11       3814.53       4206.77       161.94 o                         
   3   2  11        484.37        723.64        79.06 o                         
   4   2  11        494.96        482.28        93.95 o                         
   5   2  11        499.53        596.20       153.34 o                         
   6   2  11         16.16       -138.06       138.06 o                         
   1   3  11          3.37        -15.63        36.15 o                         
   2   3  11          8.68         28.70        55.76 o                         
   3   3  11        201.23         59.50        65.98 o                         
   4   3  11          2.89        -89.77        89.77 o                         
   5   3  11         21.49        -12.95       101.90 o                         
   6   3  11         94.56        188.04       157.83 o                         
   0   4  11         23.87         37.55       106.74 o                         
   1   4  11         25.40         31.72        42.73 o                         
   2   4  11       1695.41       1655.16       104.61 o                         
   3   4  11         72.56         66.04        79.17 o                         
   4   4  11       1045.03       1083.38       126.64 o                         
   5   4  11        320.83        271.06       111.30 o                         
   6   4  11         13.34        -39.91       126.05 o                         
   1   5  11         59.59         28.06        35.63 o                         
   2   5  11         24.13        -66.72        66.72 o                         
   3   5  11        985.55        802.32       107.30 o                         
   4   5  11         33.98          2.58       117.15 o                         
   5   5  11       1237.31       1442.09       168.05 o                         
   6   5  11        122.34         21.69       161.45 o                         
   0   6  11        215.06        162.79        48.41 o                         
   1   6  11        955.20       1048.03        58.44 o                         
   2   6  11          0.33         -9.18        70.95 o                         
   3   6  11       1526.97       1324.51       127.95 o                         
   4   6  11        983.91        965.34       116.42 o                         
   5   6  11       1499.37       1388.25       144.59 o                         
   6   6  11        263.15        269.50       127.63 o                         
   1   7  11       1484.27       1365.64        74.00 o                         
   2   7  11       1208.85       1183.24       105.60 o                         
   3   7  11         19.48         50.47       119.58 o                         
   4   7  11       1114.74       1355.41       179.02 o                         
   5   7  11         57.21        221.53       110.35 o                         
   6   7  11       1040.11       1284.67       170.63 o                         
   0   8  11       6050.55       6801.81       305.57 o                         
   1   8  11       3803.16       3929.25       159.68 o                         
   2   8  11        188.32        152.01        78.82 o                         
   3   8  11       1344.23       1416.02       128.19 o                         
   4   8  11        417.23        664.61       125.96 o                         
   5   8  11        671.18        658.63       118.41 o                         
   6   8  11        545.38        529.33       129.04 o                         
   1   9  11        239.80        269.52        62.16 o                         
   2   9  11        157.29        143.73        81.93 o                         
   3   9  11          8.57          3.74       142.03 o                         
   4   9  11        695.66        820.75       111.30 o                         
   5   9  11        112.05         62.58       116.35 o                         
   6   9  11         40.37        154.49       139.77 o                         
   0  10  11      16698.29      16251.19       730.63 o                         
   1  10  11       3939.13       4378.32       222.96 o                         
   2  10  11      11017.69      10709.27       422.26 o                         
   3  10  11       3107.47       3234.56       208.66 o                         
   4  10  11       3040.71       2860.22       206.62 o                         
   5  10  11        532.47        389.28       160.62 o                         
   6  10  11          2.22        -53.26       148.32 o                         
   1  11  11        350.49        408.27        90.47 o                         
   2  11  11        650.05        652.19       104.33 o                         
   3  11  11        277.13        376.70       114.09 o                         
   4  11  11       1865.16       1870.65       180.52 o                         
   5  11  11        217.70        175.50       205.53 o                         
   0  12  11       5551.73       5735.03       388.78 o                         
   1  12  11       4236.48       4029.26       222.91 o                         
   2  12  11       6325.99       6427.55       291.83 o                         
   3  12  11       2175.81       2117.70       180.38 o                         
   4  12  11       1062.72       1008.11       151.51 o                         
   5  12  11        863.87        787.16       162.36 o                         
   1  13  11        224.46        197.77        97.49 o                         
   2  13  11        610.96        474.67       106.60 o                         
   3  13  11        448.28        576.29       129.78 o                         
   4  13  11        288.68        380.05       133.75 o                         
   5  13  11        510.29        391.41       151.87 o                         
   0  14  11       1737.19       1877.78       199.86 o                         
   1  14  11        129.83         26.62        97.10 o                         
   2  14  11       7653.61       7653.21       372.68 o                         
   3  14  11        212.46        316.75       123.80 o                         
   4  14  11       1049.39        929.58       154.36 o                         
   5  14  11         76.11        273.31       149.91 o                         
   1  15  11        197.52         98.32       103.67 o                         
   2  15  11         21.71         81.57       114.24 o                         
   3  15  11         34.86         75.93       125.07 o                         
   4  15  11        265.15        316.47       163.01 o                         
   0  16  11        236.56        320.69       142.71 o                         
   1  16  11        291.48        347.93       112.26 o                         
   2  16  11        136.17         82.67       123.29 o                         
   3  16  11        348.65        102.89       142.30 o                         
   4  16  11          3.68        -50.48       150.17 o                         
   1  17  11        103.38        115.52       124.31 o                         
   2  17  11        447.13        505.49       150.78 o                         
   3  17  11          2.77       -137.35       137.35 o                         
   0  18  11        473.99        498.39       168.20 o                         
   1  18  11        718.24        724.09       155.31 o                         
   2  18  11        716.86        848.41       161.37 o                         
   3  18  11        440.16        298.81       172.65 o                         
   1  19  11         15.61        174.87       136.27 o                         
   2  19  11        191.13        196.16       141.33 o                         
   0  20  11        400.62        128.52       168.99 o                         
   0   0  12      23639.52      22713.18      1397.34 o                         
   1   0  12       9179.55       8731.42       359.08 o                         
   2   0  12      16686.55      16043.32       711.49 o                         
   3   0  12      12000.08      11228.23       523.34 o                         
   4   0  12      13187.80      12008.49       664.85 o                         
   5   0  12       2035.04       2223.11       239.51 o                         
   6   0  12       1600.66       1344.17       508.65 o                         
   1   1  12       2817.48       2937.42       107.51 o                         
   2   1  12         93.32        131.96        52.99 o                         
   3   1  12         18.76        -61.65        74.77 o                         
   4   1  12        228.11        147.34        95.90 o                         
   5   1  12         92.54       -111.86       111.86 o                         
   6   1  12        281.86        218.35       216.13 o                         
   0   2  12        783.42       1014.04       120.96 o                         
   1   2  12        280.93        396.83        49.74 o                         
   2   2  12        584.10        672.21        72.94 o                         
   3   2  12         13.35        -39.83        66.80 o                         
   4   2  12        276.90        301.41        99.38 o                         
   5   2  12        960.80        939.36       146.92 o                         
   6   2  12        787.72       1085.06       171.53 o                         
   1   3  12        596.18        579.64        47.38 o                         
   2   3  12        333.95        297.91        65.95 o                         
   3   3  12       2509.97       2482.83       165.67 o                         
   4   3  12        134.86        210.17        96.25 o                         
   5   3  12        596.17        461.45       131.82 o                         
   6   3  12        567.12        375.82       165.62 o                         
   0   4  12       7309.33       6552.63       326.79 o                         
   1   4  12        751.14        923.94        55.11 o                         
   2   4  12         23.50         48.37        60.28 o                         
   3   4  12        173.15         94.64        83.83 o                         
   4   4  12          4.97         62.79        98.30 o                         
   5   4  12        121.07          8.49       113.31 o                         
   6   4  12         13.36        272.60       130.99 o                         
   1   5  12        585.54        565.96        45.52 o                         
   2   5  12        520.26        574.99        97.49 o                         
   3   5  12       1510.67       1696.24       132.48 o                         
   4   5  12        255.87        213.62       101.91 o                         
   5   5  12       1821.18       1825.43       168.18 o                         
   6   5  12          0.15       -132.05       132.05 o                         
   0   6  12       1380.24       1303.99       206.13 o                         
   1   6  12       1767.99       2061.90        90.45 o                         
   2   6  12        942.53       1199.41       119.56 o                         
   3   6  12       3810.17       3955.29       206.76 o                         
   4   6  12         49.87        135.48       104.99 o                         
   5   6  12          7.20        -30.70       132.79 o                         
   6   6  12        489.72        608.86       150.43 o                         
   1   7  12        427.11        357.17        72.91 o                         
   2   7  12        113.04        156.29        79.03 o                         
   3   7  12       1052.50       1012.03       117.61 o                         
   4   7  12          6.12         18.92       122.54 o                         
   5   7  12       1040.62       1176.96       143.83 o                         
   6   7  12          0.84        -88.56       128.02 o                         
   0   8  12        360.66        297.69       122.18 o                         
   1   8  12          1.32        -54.25        54.25 o                         
   2   8  12       1648.13       1678.96       125.71 o                         
   3   8  12         39.08        -69.97       112.29 o                         
   4   8  12        233.11        110.25       108.34 o                         
   5   8  12        355.51        380.69       108.33 o                         
   6   8  12         29.74        247.00       146.51 o                         
   1   9  12        245.42        221.23        64.74 o                         
   2   9  12       1932.85       1873.57       133.72 o                         
   3   9  12       3174.92       3214.95       189.99 o                         
   4   9  12        775.35        561.93       261.31 o                         
   5   9  12       1088.72        966.72       159.34 o                         
   6   9  12       1128.10       1109.67       187.21 o                         
   0  10  12       2771.50       2647.06       192.92 o                         
   1  10  12          3.94         23.73        70.92 o                         
   2  10  12       7308.43       7621.10       325.26 o                         
   3  10  12         79.17         22.18       161.72 o                         
   4  10  12       4732.44       4637.36       273.97 o                         
   5  10  12        366.35        140.71       137.24 o                         
   1  11  12        292.09        283.16        79.48 o                         
   2  11  12       3007.88       3153.44       181.38 o                         
   3  11  12        102.75        -95.40        95.40 o                         
   4  11  12       4877.32       5055.26       342.97 o                         
   5  11  12        658.41        608.71       154.35 o                         
   0  12  12        472.86        388.37       113.80 o                         
   1  12  12       1847.98       1918.95       142.12 o                         
   2  12  12        294.21        498.25       105.64 o                         
   3  12  12          1.73        268.92       109.67 o                         
   4  12  12        811.68        753.02       223.26 o                         
   5  12  12        395.34        227.24       149.25 o                         
   1  13  12        170.99        309.86        99.94 o                         
   2  13  12        129.81        263.40       112.76 o                         
   3  13  12         63.32        -43.56       107.95 o                         
   4  13  12        214.29        147.51       131.90 o                         
   5  13  12        381.78        454.52       156.83 o                         
   0  14  12        673.78        744.68       158.24 o                         
   1  14  12       4957.45       4762.85       244.00 o                         
   2  14  12        365.61        463.93       124.62 o                         
   3  14  12       2170.51       2476.79       186.14 o                         
   4  14  12         55.91        360.10       140.93 o                         
   1  15  12          1.68         92.76       126.19 o                         
   2  15  12        423.93        337.54       142.81 o                         
   3  15  12        956.06        917.37       207.62 o                         
   4  15  12        126.40         -9.10       134.79 o                         
   0  16  12        367.00        264.72       144.01 o                         
   1  16  12         53.99        -95.04       103.14 o                         
   2  16  12        121.49        144.08       112.38 o                         
   3  16  12         73.94       -128.70       128.70 o                         
   1  17  12          0.21         70.86       127.83 o                         
   2  17  12          3.91        -12.56       118.33 o                         
   3  17  12        160.48        133.93       213.92 o                         
   0  18  12       3780.42       3618.31       329.78 o                         
   1  18  12       1741.29       1840.47       282.72 o                         
   2  18  12       4703.73       4816.22       316.43 o                         
   1  19  12        143.57         -8.86       146.96 o                         
   1   1  13        203.23        148.72        47.58 o                         
   2   1  13        423.66        475.05        83.32 o                         
   3   1  13       1188.63       1192.11       112.27 o                         
   4   1  13         40.62        116.85        94.72 o                         
   5   1  13        414.37        444.72       131.20 o                         
   6   1  13        612.51        798.71       180.74 o                         
   0   2  13       5381.07       5077.70       232.48 o                         
   1   2  13         33.53         26.43        49.52 o                         
   2   2  13       3480.62       3394.42       154.84 o                         
   3   2  13        304.24        402.83        87.94 o                         
   4   2  13          0.04        104.49        94.11 o                         
   5   2  13        834.17        814.45       146.33 o                         
   6   2  13          9.34         21.78       140.28 o                         
   1   3  13        120.92        197.28        47.79 o                         
   2   3  13       1033.97        933.91        82.84 o                         
   3   3  13          1.19         94.21        74.97 o                         
   4   3  13       1430.88       1346.22       146.35 o                         
   5   3  13         99.77       -116.68       116.68 o                         
   6   3  13        803.99        616.94       228.68 o                         
   0   4  13          4.62         -3.05        79.83 o                         
   1   4  13      18286.20      18353.46       509.55 o                         
   2   4  13         75.24         52.38        62.64 o                         
   3   4  13      15474.68      14520.26       546.61 o                         
   4   4  13          9.93       -102.85       104.01 o                         
   5   4  13       3758.66       3901.40       253.52 o                         
   6   4  13         35.43         42.63       154.61 o                         
   1   5  13          2.04         49.95        42.16 o                         
   2   5  13          1.79         20.44        72.66 o                         
   3   5  13       1458.34       1215.84       119.83 o                         
   4   5  13       1374.42       1034.93       130.29 o                         
   5   5  13         17.77        -35.19       149.89 o                         
   6   5  13          0.71        127.67       142.51 o                         
   0   6  13       1492.03       1368.97       134.67 o                         
   1   6  13       4318.96       4537.92       168.85 o                         
   2   6  13        204.34        139.43        75.71 o                         
   3   6  13       2699.31       2901.94       171.87 o                         
   4   6  13          5.27        -98.93        98.93 o                         
   5   6  13       2166.94       2064.25       194.85 o                         
   6   6  13         22.57        159.83       145.47 o                         
   1   7  13        979.80       1064.45        76.66 o                         
   2   7  13        185.08         39.28        78.18 o                         
   3   7  13       1624.81       1813.30       142.42 o                         
   4   7  13        254.22        185.34       108.73 o                         
   5   7  13       2132.67       2318.76       202.28 o                         
   6   7  13         24.84        -19.20       139.87 o                         
   0   8  13       1227.30       1161.14       136.57 o                         
   1   8  13        527.33        581.29        67.65 o                         
   2   8  13        155.67        270.97        86.44 o                         
   3   8  13        120.64        215.82        96.64 o                         
   4   8  13        227.88        268.81       167.18 o                         
   5   8  13       1338.12       1465.60       176.03 o                         
   6   8  13        141.58        -19.78       161.59 o                         
   1   9  13        254.68        400.61       123.67 o                         
   2   9  13        247.74        320.43        90.08 o                         
   3   9  13        299.47        205.02       102.48 o                         
   4   9  13        571.11        369.78       117.89 o                         
   5   9  13         37.48       -127.91       127.91 o                         
   0  10  13       3046.79       2958.16       215.39 o                         
   1  10  13       3958.23       4505.68       214.59 o                         
   2  10  13       1552.59       1581.85       129.47 o                         
   3  10  13       2518.48       2283.06       194.61 o                         
   4  10  13        712.05        820.39       134.83 o                         
   5  10  13        297.80        305.40       155.14 o                         
   1  11  13        116.18        115.93        78.51 o                         
   2  11  13        320.17        330.19       118.44 o                         
   3  11  13        573.43        337.62       143.27 o                         
   4  11  13        110.62          7.40       116.59 o                         
   5  11  13         67.70        -34.65       155.75 o                         
   0  12  13       3321.83       2994.06       210.77 o                         
   1  12  13       1943.49       1985.47       154.86 o                         
   2  12  13       1351.17       1439.50       143.71 o                         
   3  12  13       1537.21       1502.35       157.55 o                         
   4  12  13        422.47        422.39       150.78 o                         
   5  12  13        394.21        175.17       151.40 o                         
   1  13  13        215.72        204.11        96.29 o                         
   2  13  13         68.95        134.14       103.16 o                         
   3  13  13         66.66         29.16       109.84 o                         
   4  13  13        324.79        573.47       140.41 o                         
   0  14  13         14.19       -133.30       135.86 o                         
   1  14  13       4219.74       4133.89       281.11 o                         
   2  14  13        121.79         20.83       103.17 o                         
   3  14  13       6375.56       6411.33       345.09 o                         
   4  14  13          0.18         64.22       124.89 o                         
   1  15  13         41.75        146.61       106.91 o                         
   2  15  13         14.62        -46.76       132.56 o                         
   3  15  13        601.40        820.76       162.95 o                         
   4  15  13         30.91         15.36       160.43 o                         
   0  16  13          9.15         47.12       139.27 o                         
   1  16  13        178.47        -49.01       107.05 o                         
   2  16  13        151.34        251.63       121.84 o                         
   3  16  13         46.39        -64.48       129.72 o                         
   1  17  13          0.21        129.17       153.79 o                         
   2  17  13        351.72        104.46       125.43 o                         
   3  17  13        978.13       1111.73       193.26 o                         
   0  18  13          9.22        117.32       257.58 o                         
   1  18  13       1163.03        926.40       163.17 o                         
   2  18  13         56.92        155.42       134.77 o                         
   0   0  14       5803.00       5532.42       406.63 o                         
   1   0  14       1997.17       1916.87       144.37 o                         
   2   0  14       6714.53       6812.46       399.29 o                         
   3   0  14       1056.03       1228.08       158.48 o                         
   4   0  14       4762.59       4913.11       390.34 o                         
   5   0  14         89.01        201.60       159.42 o                         
   6   0  14        765.96        483.59       251.91 o                         
   1   1  14        659.27        655.62        67.59 o                         
   2   1  14        246.44        191.73        72.44 o                         
   3   1  14        819.34        637.85       101.71 o                         
   4   1  14        787.52        720.52       115.25 o                         
   5   1  14         60.30         71.33       111.72 o                         
   6   1  14         54.77        141.59       156.64 o                         
   0   2  14       5494.05       5183.43       288.86 o                         
   1   2  14       2201.97       2162.63       139.34 o                         
   2   2  14        815.24       1038.94       154.41 o                         
   3   2  14         83.38        102.02        84.22 o                         
   4   2  14       4109.85       3920.51       213.79 o                         
   5   2  14        426.10        675.89       171.18 o                         
   6   2  14        660.66        527.45       291.07 o                         
   1   3  14       1410.87       1581.97        90.94 o                         
   2   3  14       2862.50       2985.54       158.63 o                         
   3   3  14       1489.44       1709.07       129.60 o                         
   4   3  14       2586.11       2875.71       201.27 o                         
   5   3  14       2604.69       3053.35       227.64 o                         
   6   3  14        796.16        721.15       164.60 o                         
   0   4  14        345.00        348.92       120.65 o                         
   1   4  14        773.62        837.52        68.31 o                         
   2   4  14       1527.13       1606.11       162.87 o                         
   3   4  14          1.00        -91.35        91.35 o                         
   4   4  14        469.21        515.92       126.63 o                         
   5   4  14        411.96        411.22       137.95 o                         
   6   4  14         13.90       -140.62       140.62 o                         
   1   5  14        156.49        139.26        60.37 o                         
   2   5  14        151.40        128.64        84.37 o                         
   3   5  14        118.78        175.82       101.68 o                         
   4   5  14       1268.01       1535.30       161.01 o                         
   5   5  14          2.93        -27.75       121.65 o                         
   6   5  14        403.03         95.04       143.61 o                         
   0   6  14        301.08        354.27       106.70 o                         
   1   6  14       1641.91       1584.27        90.09 o                         
   2   6  14         34.62        102.69       100.22 o                         
   3   6  14       1125.80       1319.96       137.23 o                         
   4   6  14          8.69       -108.02       108.02 o                         
   5   6  14        295.55        277.60       134.56 o                         
   6   6  14        969.98       1042.39       204.10 o                         
   1   7  14        313.15        379.33        60.58 o                         
   2   7  14          1.85         66.69        79.60 o                         
   3   7  14         98.73        -67.01       136.21 o                         
   4   7  14       1241.87       1036.73       144.16 o                         
   5   7  14         25.94         73.33       244.78 o                         
   0   8  14       2785.63       2581.64       151.33 o                         
   1   8  14       2511.20       2495.13       120.91 o                         
   2   8  14       4648.69       4467.11       240.44 o                         
   3   8  14       2078.47       2035.52       165.09 o                         
   4   8  14        998.14       1017.20       149.19 o                         
   5   8  14        190.32        584.14       149.24 o                         
   1   9  14        427.84        393.77        77.63 o                         
   2   9  14         32.46        -81.35        92.25 o                         
   3   9  14        168.47        181.46       126.19 o                         
   4   9  14         16.34        171.58       165.98 o                         
   5   9  14        238.98        238.28       145.77 o                         
   0  10  14        482.73        679.25        99.66 o                         
   1  10  14          1.66         82.79        73.88 o                         
   2  10  14        831.43        782.49       101.16 o                         
   3  10  14       1014.65       1181.95       132.97 o                         
   4  10  14          1.92        -83.22       122.27 o                         
   5  10  14        318.47        501.47       155.12 o                         
   1  11  14        554.34        464.18       115.72 o                         
   2  11  14        697.14        490.19       102.94 o                         
   3  11  14       1799.66       1927.69       197.91 o                         
   4  11  14          1.26       -120.33       120.33 o                         
   5  11  14       1686.58       2046.66       209.61 o                         
   0  12  14       1050.93        996.71       131.40 o                         
   1  12  14         73.32          8.51        90.27 o                         
   2  12  14         93.12        337.74        98.23 o                         
   3  12  14          0.94       -111.56       111.56 o                         
   4  12  14         11.21        -36.02       123.68 o                         
   1  13  14        385.88        379.01       117.09 o                         
   2  13  14         43.48         92.59       114.80 o                         
   3  13  14        153.39        227.89       116.12 o                         
   4  13  14        419.22        459.34       166.96 o                         
   0  14  14       2871.95       2723.07       246.46 o                         
   1  14  14        592.31        660.96       130.72 o                         
   2  14  14       2213.70       2279.90       171.42 o                         
   3  14  14        548.15        339.31       150.97 o                         
   4  14  14        844.39        782.95       181.06 o                         
   1  15  14        298.00        284.74       143.68 o                         
   2  15  14          0.20       -122.40       122.40 o                         
   3  15  14        602.28        451.06       201.50 o                         
   0  16  14        154.39        209.33       229.05 o                         
   1  16  14        292.40        315.17       151.84 o                         
   2  16  14        127.62         36.68       146.38 o                         
   3  16  14        770.95        761.24       158.87 o                         
   1  17  14         65.10       -100.51       160.99 o                         
   2  17  14         16.73         -5.68       147.72 o                         
   0  18  14        250.30        339.84       251.17 o                         
   1  18  14        571.18        404.48       187.76 o                         
   1   1  15        397.64        406.41        64.80 o                         
   2   1  15        927.83       1088.71        99.14 o                         
   3   1  15        115.48        154.84        85.61 o                         
   4   1  15        522.53        641.05       126.64 o                         
   5   1  15         41.34        -22.34       117.44 o                         
   6   1  15        204.49        124.35       146.43 o                         
   0   2  15          1.40         36.35        71.28 o                         
   1   2  15       1786.92       1649.48        97.07 o                         
   2   2  15        682.63        724.87        90.43 o                         
   3   2  15       1070.87       1107.39       114.03 o                         
   4   2  15         57.67         29.72        96.90 o                         
   5   2  15       1030.55        956.16       148.12 o                         
   6   2  15        822.81        885.68       168.37 o                         
   1   3  15        136.21        138.94       105.10 o                         
   2   3  15         92.49        137.40        72.81 o                         
   3   3  15        350.35        331.39        91.62 o                         
   4   3  15         34.96         34.29       112.38 o                         
   5   3  15        883.71        892.76       151.66 o                         
   6   3  15        126.41        224.51       153.21 o                         
   0   4  15      14735.59      14147.08       636.00 o                         
   1   4  15        191.52        206.88        64.45 o                         
   2   4  15      13712.00      13431.47       505.28 o                         
   3   4  15        112.56         27.35       140.89 o                         
   4   4  15       5619.48       5866.32       411.56 o                         
   5   4  15         26.26       -119.98       126.59 o                         
   6   4  15        521.46        733.57       169.50 o                         
   1   5  15        812.18        746.73        77.35 o                         
   2   5  15        604.67        476.77        95.56 o                         
   3   5  15        306.81        250.80       104.29 o                         
   4   5  15        302.39        191.67       120.20 o                         
   5   5  15          2.59          1.91       133.67 o                         
   0   6  15       1614.29       1630.21       187.00 o                         
   1   6  15          8.90         11.74        87.91 o                         
   2   6  15        461.08        608.83       100.13 o                         
   3   6  15        192.73        167.02       105.56 o                         
   4   6  15        389.17        488.54       132.85 o                         
   5   6  15          2.67         84.34       128.08 o                         
   1   7  15        275.12        173.29        98.40 o                         
   2   7  15        999.25       1144.79       120.57 o                         
   3   7  15        158.46        192.51       123.46 o                         
   4   7  15       1074.98        954.85       152.32 o                         
   5   7  15         12.37        -51.34       133.19 o                         
   0   8  15        167.57          8.96       129.94 o                         
   1   8  15        531.75        466.01       101.42 o                         
   2   8  15       2156.32       2200.56       207.25 o                         
   3   8  15         39.50         80.76       102.24 o                         
   4   8  15         93.66        125.18       122.00 o                         
   5   8  15        148.47        548.16       149.55 o                         
   1   9  15         74.52        241.71       127.92 o                         
   2   9  15        336.01        455.81       170.77 o                         
   3   9  15          8.82        -40.72       157.39 o                         
   4   9  15          6.32        284.19       128.23 o                         
   5   9  15        104.84        164.67       146.84 o                         
   0  10  15        516.94        899.01       340.73 o                         
   1  10  15       1112.98        949.28       152.60 o                         
   2  10  15        811.61        984.53       280.04 o                         
   3  10  15        592.94        559.70       127.97 o                         
   4  10  15       1136.38       1095.91       159.05 o                         
   5  10  15        106.30        -66.71       139.92 o                         
   1  11  15        760.75        737.18       156.09 o                         
   2  11  15        272.14        311.57       198.48 o                         
   3  11  15        182.99        176.61       117.29 o                         
   4  11  15        529.93        537.66       183.95 o                         
   0  12  15         51.73       -148.25       148.25 o                         
   1  12  15         24.02         32.72       140.35 o                         
   2  12  15         17.79        115.24       164.48 o                         
   3  12  15        119.86        249.16       125.78 o                         
   4  12  15         33.01        233.23       137.82 o                         
   1  13  15        126.75        114.68       163.22 o                         
   2  13  15        137.39        344.74       272.13 o                         
   3  13  15        257.62        131.92       180.00 o                         
   4  13  15        133.61         53.25       139.41 o                         
   0  14  15        298.30        151.96       275.03 o                         
   1  14  15        466.10        558.35       170.99 o                         
   2  14  15        478.10        400.45       227.58 o                         
   3  14  15        774.88        577.41       203.83 o                         
   1  15  15          0.66       -164.00       164.00 o                         
   2  15  15        250.13        378.77       182.93 o                         
   3  15  15        137.66        244.95       194.88 o                         
   0  16  15         86.09       -174.74       207.84 o                         
   1  16  15        819.23        584.76       180.56 o                         
   2  16  15        103.27       -107.40       168.26 o                         
   1  17  15        467.08        579.62       181.43 o                         
   0   0  16       4615.65       4992.88       386.20 o                         
   1   0  16       5400.24       5693.23       305.68 o                         
   2   0  16       3054.22       3590.76       260.56 o                         
   3   0  16       5107.27       4951.97       373.98 o                         
   4   0  16        322.87        404.93       207.09 o                         
   5   0  16       1479.40       1749.23       235.61 o                         
   1   1  16        777.08        876.53        86.58 o                         
   2   1  16       2912.19       2966.47       162.91 o                         
   3   1  16        134.41        182.93        89.33 o                         
   4   1  16        511.97        388.07       110.79 o                         
   5   1  16        141.94        268.97       121.32 o                         
   0   2  16         61.48        -11.71        97.48 o                         
   1   2  16       2819.64       2952.68       136.54 o                         
   2   2  16         39.31         93.92        83.24 o                         
   3   2  16       1387.50       1548.53       131.59 o                         
   4   2  16         42.17        -18.50       100.12 o                         
   5   2  16       1824.00       2050.08       193.43 o                         
   1   3  16        245.82         87.60        57.58 o                         
   2   3  16       2372.45       2440.73       191.67 o                         
   3   3  16        385.20        305.81        94.40 o                         
   4   3  16       2340.60       2470.16       252.81 o                         
   5   3  16         49.82        118.00       128.89 o                         
   0   4  16        104.65        103.99        65.21 o                         
   1   4  16       5284.33       5011.08       195.66 o                         
   2   4  16         23.10        -30.80        89.29 o                         
   3   4  16       2494.58       2375.04       177.01 o                         
   4   4  16          2.93        -55.05       114.54 o                         
   5   4  16          0.10        -15.66       128.36 o                         
   1   5  16        523.41        493.17       105.24 o                         
   2   5  16        579.19        735.55       104.10 o                         
   3   5  16        325.46        255.03       108.28 o                         
   4   5  16         29.03         73.48       118.66 o                         
   5   5  16        313.40        229.56       140.71 o                         
   0   6  16        682.10        618.03       156.12 o                         
   1   6  16        280.20        141.19        96.25 o                         
   2   6  16        368.34        309.29        95.41 o                         
   3   6  16          6.53         24.71        98.54 o                         
   4   6  16         16.53        153.60       129.34 o                         
   5   6  16        108.50         63.52       133.63 o                         
   1   7  16        629.91        674.82       110.66 o                         
   2   7  16        985.30       1195.49       203.29 o                         
   3   7  16          5.33        -23.41       104.07 o                         
   4   7  16         21.25         -2.73       123.16 o                         
   5   7  16        165.64        157.52       140.32 o                         
   0   8  16        480.41        602.45       154.86 o                         
   1   8  16       1622.72       1526.39       141.21 o                         
   2   8  16        882.65        980.24       212.60 o                         
   3   8  16       1583.08       1547.26       164.83 o                         
   4   8  16       1277.02       1011.06       157.68 o                         
   5   8  16        299.96        220.16       146.72 o                         
   1   9  16         35.80        116.42       129.35 o                         
   2   9  16        377.35        501.94       202.45 o                         
   3   9  16         21.65          2.75       118.13 o                         
   4   9  16        294.26        643.95       169.52 o                         
   5   9  16        407.83        533.42       157.94 o                         
   0  10  16        326.68        147.53       192.34 o                         
   1  10  16        938.78       1102.36       161.26 o                         
   2  10  16        841.87        688.40       159.59 o                         
   3  10  16        857.02       1194.92       191.19 o                         
   4  10  16        723.92        783.32       150.96 o                         
   1  11  16         93.99        -73.40       163.52 o                         
   2  11  16        439.21        361.82       172.82 o                         
   3  11  16         69.10        -60.26       146.65 o                         
   4  11  16        192.18        141.79       169.42 o                         
   0  12  16       2470.72       1967.50       432.25 o                         
   1  12  16       1307.97       1358.45       216.22 o                         
   2  12  16       1410.59       1510.54       231.58 o                         
   3  12  16        116.82        240.20       159.52 o                         
   4  12  16        717.18        813.51       194.67 o                         
   1  13  16          1.82         56.94       171.67 o                         
   2  13  16        203.60         -6.66       176.08 o                         
   3  13  16        422.44        372.37       197.89 o                         
   0  14  16        457.31        510.33       336.15 o                         
   1  14  16        138.50        101.65       218.43 o                         
   2  14  16        617.13        620.76       204.18 o                         
   3  14  16         50.67        125.00       190.23 o                         
   1  15  16          4.72       -107.96       179.09 o                         
   2  15  16         31.43         48.23       214.80 o                         
   0  16  16        328.40       -308.64       308.64 o                         
   1  16  16        457.21        361.46       195.04 o                         
   2  16  16         13.31         47.36       326.64 o                         
   1   1  17        249.11        303.95        70.35 o                         
   2   1  17        681.30        467.55       135.30 o                         
   3   1  17        462.29        323.53        98.56 o                         
   4   1  17          1.19        104.87       126.64 o                         
   5   1  17         82.35         45.52       117.32 o                         
   0   2  17      15723.07      15406.73       697.85 o                         
   1   2  17        662.66        539.86        73.12 o                         
   2   2  17       7109.70       6765.84       289.89 o                         
   3   2  17        280.83        312.01        98.64 o                         
   4   2  17       4317.50       4286.47       233.75 o                         
   5   2  17       1178.07        992.93       158.79 o                         
   1   3  17        314.28        241.84        64.94 o                         
   2   3  17         38.42        -27.94        75.92 o                         
   3   3  17       1326.69       1399.10       149.55 o                         
   4   3  17         50.99         -4.83       115.82 o                         
   5   3  17       1532.19       1542.38       178.05 o                         
   0   4  17         81.79        -16.38       131.24 o                         
   1   4  17       7895.38       7625.06       299.78 o                         
   2   4  17        187.36         54.70        75.55 o                         
   3   4  17       6130.64       6311.51       322.88 o                         
   4   4  17        228.18        207.68       125.64 o                         
   5   4  17       1244.25       1025.55       161.22 o                         
   1   5  17        722.93        599.74       111.41 o                         
   2   5  17       1000.44        920.31       152.20 o                         
   3   5  17       2550.45       2781.31       196.15 o                         
   4   5  17          0.73         13.29       118.24 o                         
   5   5  17       1637.66       1498.11       181.59 o                         
   0   6  17       1350.36       1412.37       191.01 o                         
   1   6  17       1703.31       1482.65       139.29 o                         
   2   6  17        320.82        455.91       143.62 o                         
   3   6  17        987.97       1136.32       140.69 o                         
   4   6  17        872.30        904.83       151.37 o                         
   5   6  17        376.66        389.22       147.95 o                         
   1   7  17        133.22         28.40       103.86 o                         
   2   7  17         96.47         62.18       130.60 o                         
   3   7  17        338.19        583.11       159.62 o                         
   4   7  17          0.08        -41.16       119.39 o                         
   5   7  17        196.86        302.15       148.97 o                         
   0   8  17        907.32        570.80       159.48 o                         
   1   8  17        256.30         59.35       133.11 o                         
   2   8  17         17.99        -50.59       149.53 o                         
   3   8  17        492.86        360.99       181.72 o                         
   4   8  17        410.88        497.79       190.41 o                         
   1   9  17         50.26        -66.73       237.30 o                         
   2   9  17          1.52        -70.59       139.51 o                         
   3   9  17         36.98        452.77       155.97 o                         
   4   9  17         14.78       -133.21       153.06 o                         
   0  10  17        652.08        667.39       378.93 o                         
   1  10  17         27.59        -12.09       146.64 o                         
   2  10  17       1049.98        989.23       173.79 o                         
   3  10  17        326.35        383.76       247.44 o                         
   4  10  17        470.65        828.08       189.97 o                         
   1  11  17         10.43        140.69       166.23 o                         
   2  11  17        564.42        494.40       160.39 o                         
   3  11  17          0.71         63.44       158.47 o                         
   4  11  17          5.82       -136.11       213.04 o                         
   0  12  17          0.81        -89.89       199.17 o                         
   1  12  17         46.50        142.52       166.22 o                         
   2  12  17        526.56        247.07       184.17 o                         
   3  12  17         12.84         94.80       161.51 o                         
   1  13  17         15.78         81.38       172.78 o                         
   2  13  17        459.96        190.17       220.57 o                         
   3  13  17         19.96        416.60       205.03 o                         
   0  14  17        490.50         55.01       314.75 o                         
   1  14  17       2144.90       1973.27       261.52 o                         
   2  14  17       2292.34       2220.53       277.33 o                         
   1  15  17         13.14        215.87       188.56 o                         
   2  15  17         18.29        281.48       199.94 o                         
   0  16  17       2091.21       2331.32       495.05 o                         
   0   0  18        887.64        874.14       169.76 o                         
   1   0  18        326.05        229.63       140.39 o                         
   2   0  18       1700.68       1814.13       184.22 o                         
   3   0  18         11.29          9.88       267.39 o                         
   4   0  18       1407.24       1649.35       210.59 o                         
   5   0  18        196.23        -30.45       166.02 o                         
   1   1  18       1377.11       1403.65        99.72 o                         
   2   1  18        246.56        109.71        85.59 o                         
   3   1  18         10.35         50.09        96.98 o                         
   4   1  18         22.31         57.52       108.43 o                         
   5   1  18          4.53        166.58       135.30 o                         
   0   2  18        417.94        336.80        98.90 o                         
   1   2  18        433.11        486.34        75.01 o                         
   2   2  18          0.66          8.08        81.02 o                         
   3   2  18        809.55        656.42       112.63 o                         
   4   2  18        295.19        414.65       115.70 o                         
   5   2  18        650.43        736.01       158.41 o                         
   1   3  18        277.23        230.58       124.32 o                         
   2   3  18         22.77         85.70        80.27 o                         
   3   3  18       1025.40       1002.05       119.17 o                         
   4   3  18         52.41         51.72       120.26 o                         
   5   3  18        770.97        727.18       265.21 o                         
   0   4  18        430.43        477.50       148.62 o                         
   1   4  18       7728.07       7714.16       378.54 o                         
   2   4  18          6.67        -92.67        93.26 o                         
   3   4  18       5268.14       5476.98       293.69 o                         
   4   4  18         87.70        235.27       128.27 o                         
   5   4  18       1724.47       1629.24       187.44 o                         
   1   5  18       1862.04       1867.72       154.37 o                         
   2   5  18        223.73         19.10       129.30 o                         
   3   5  18       1757.27       1813.93       256.62 o                         
   4   5  18         14.67        127.53       125.44 o                         
   0   6  18       1729.42       1495.89       199.51 o                         
   1   6  18       3708.60       4011.98       225.76 o                         
   2   6  18        429.93        451.40       161.88 o                         
   3   6  18       1282.00       1459.28       194.51 o                         
   4   6  18         70.48        121.34       126.21 o                         
   1   7  18        908.68        964.01       132.41 o                         
   2   7  18         71.47         89.18       137.17 o                         
   3   7  18          1.81        111.73       149.51 o                         
   4   7  18         72.92          3.94       162.09 o                         
   0   8  18        596.17        385.64       160.01 o                         
   1   8  18       1593.67       1294.67       171.30 o                         
   2   8  18        972.04       1168.44       181.15 o                         
   3   8  18        550.73        314.37       160.88 o                         
   4   8  18         62.59        133.00       162.97 o                         
   1   9  18        218.79         79.29       134.22 o                         
   2   9  18          1.80         12.09       151.73 o                         
   3   9  18        295.51        256.87       161.66 o                         
   4   9  18         12.48       -152.98       152.98 o                         
   0  10  18        517.96        871.24       229.02 o                         
   1  10  18       1095.50       1057.44       324.80 o                         
   2  10  18       1174.25       1325.34       188.51 o                         
   3  10  18        299.12        431.95       171.32 o                         
   1  11  18         94.38         87.39       168.90 o                         
   2  11  18         77.35        244.19       188.86 o                         
   3  11  18          1.12        119.44       189.66 o                         
   0  12  18       1225.81       1256.35       276.25 o                         
   1  12  18        565.67        344.33       185.24 o                         
   2  12  18        315.01        552.89       208.39 o                         
   3  12  18        326.55        117.90       198.06 o                         
   1  13  18        223.27       -157.42       192.68 o                         
   2  13  18          0.01        -50.48       183.15 o                         
   0  14  18         26.66       -296.42       296.42 o                         
   1  14  18        850.32        472.58       312.35 o                         
   2  14  18          4.38       -187.27       187.27 o                         
   1   1  19        736.94        713.56       117.96 o                         
   2   1  19        339.68        377.06        91.84 o                         
   3   1  19        374.28        334.06       105.37 o                         
   4   1  19        116.54        119.73       179.48 o                         
   0   2  19        944.29        701.11       173.28 o                         
   1   2  19       3785.02       3442.97       175.81 o                         
   2   2  19       1070.38       1383.59       120.04 o                         
   3   2  19        922.23       1028.73       126.14 o                         
   4   2  19        659.32        670.53       128.63 o                         
   1   3  19         22.53        -85.87       108.65 o                         
   2   3  19          0.96        -86.56       117.55 o                         
   3   3  19        290.94        357.82       102.26 o                         
   4   3  19         14.80       -114.13       114.13 o                         
   0   4  19        254.48        417.50       157.14 o                         
   1   4  19        105.35         21.64       101.41 o                         
   2   4  19          0.05        -98.85        98.85 o                         
   3   4  19         11.37        100.87       142.04 o                         
   4   4  19          3.18        185.77       127.57 o                         
   1   5  19       1683.48       1407.88       141.99 o                         
   2   5  19        147.32        279.71       159.67 o                         
   3   5  19        990.85       1173.49       252.25 o                         
   4   5  19          8.50       -153.91       153.91 o                         
   0   6  19        269.52        447.06       166.76 o                         
   1   6  19       3610.33       3874.61       220.29 o                         
   2   6  19         13.59        -31.13       133.68 o                         
   3   6  19       2346.28       2205.81       227.45 o                         
   4   6  19         46.70         18.27       163.16 o                         
   1   7  19         50.47        123.98       111.64 o                         
   2   7  19        112.69         13.87       140.44 o                         
   3   7  19          0.45        -15.18       150.09 o                         
   4   7  19         18.43        386.23       175.24 o                         
   0   8  19         69.16        340.64       168.93 o                         
   1   8  19       1489.00       1924.53       184.59 o                         
   2   8  19         66.67        285.01       172.02 o                         
   3   8  19        589.89        641.76       212.15 o                         
   4   8  19        210.98         81.84       167.49 o                         
   1   9  19          4.53         50.21       155.32 o                         
   2   9  19         65.74          4.63       148.40 o                         
   3   9  19         81.58         62.68       156.43 o                         
   0  10  19        213.41          7.36       195.33 o                         
   1  10  19        323.65        281.36       182.02 o                         
   2  10  19        650.00        940.02       203.68 o                         
   3  10  19        280.58        209.76       172.89 o                         
   1  11  19        624.27        507.01       198.89 o                         
   2  11  19        210.79         73.59       236.19 o                         
   3  11  19          4.79        -24.42       318.89 o                         
   0  12  19       1635.19       1176.07       269.32 o                         
   1  12  19        204.96        241.22       188.10 o                         
   2  12  19        466.05        379.08       212.39 o                         
   1  13  19        104.49         41.47       179.82 o                         
   0  14  19        220.05        171.13       326.98 o                         
   0   0  20        437.54        477.35       165.76 o                         
   1   0  20        352.18        648.77       120.55 o                         
   2   0  20        189.81        188.75       128.37 o                         
   3   0  20         82.38         53.12       141.82 o                         
   4   0  20        456.70        569.16       186.13 o                         
   1   1  20        124.68        131.26        85.47 o                         
   2   1  20       1052.68        927.97       115.01 o                         
   3   1  20        314.12        325.76       108.63 o                         
   4   1  20          5.43        -92.84       112.72 o                         
   0   2  20       2297.42       2547.30       249.32 o                         
   1   2  20       1116.48        904.68       122.82 o                         
   2   2  20        881.99       1056.44       185.07 o                         
   3   2  20        603.26        779.11       135.20 o                         
   4   2  20       1942.64       2403.58       185.77 o                         
   1   3  20        190.22        120.18       102.71 o                         
   2   3  20        255.43        103.93       128.69 o                         
   3   3  20        119.18        -47.29       117.67 o                         
   4   3  20        227.63        382.16       187.34 o                         
   0   4  20       1136.03       1017.57       185.14 o                         
   1   4  20        924.86       1032.42       153.06 o                         
   2   4  20        593.71        622.63       168.27 o                         
   3   4  20        112.72         22.00       140.64 o                         
   4   4  20       1906.47       1813.50       224.70 o                         
   1   5  20          2.76        190.72       107.86 o                         
   2   5  20       1338.53       1200.72       174.09 o                         
   3   5  20          1.97       -142.08       142.08 o                         
   4   5  20        226.01        245.54       169.28 o                         
   0   6  20       1666.65       1703.98       475.75 o                         
   1   6  20        471.13        412.69       119.69 o                         
   2   6  20       1080.14       1027.38       199.06 o                         
   3   6  20         59.49        101.15       155.19 o                         
   1   7  20         15.63        -38.97       124.83 o                         
   2   7  20        633.78        553.16       241.27 o                         
   3   7  20          2.44       -114.78       150.30 o                         
   0   8  20         22.40         97.59       210.86 o                         
   1   8  20        214.43         66.07       138.47 o                         
   2   8  20         11.34         -1.95       179.96 o                         
   3   8  20         79.33        139.03       164.37 o                         
   1   9  20         12.41        -55.63       304.82 o                         
   2   9  20        520.61        146.32       162.48 o                         
   3   9  20         17.18        200.85       167.24 o                         
   0  10  20        999.40        871.77       245.22 o                         
   1  10  20         13.21       -165.32       165.32 o                         
   2  10  20        608.48        868.08       209.16 o                         
   1  11  20          8.68       -149.22       170.38 o                         
   2  11  20        190.53        223.39       331.40 o                         
   0  12  20       2639.36       3151.34       386.57 o                         
   1  12  20       1969.09       1997.25       269.84 o                         
   1   1  21         18.07        -35.52       102.95 o                         
   2   1  21        256.57        107.40       106.93 o                         
   3   1  21         46.83        -17.20       165.44 o                         
   0   2  21       3683.51       3593.47       305.05 o                         
   1   2  21        428.21        244.10       112.15 o                         
   2   2  21       1750.99       1794.49       230.88 o                         
   3   2  21        740.46        692.19       140.17 o                         
   1   3  21         23.20         48.98       107.34 o                         
   2   3  21          0.49       -144.61       144.61 o                         
   3   3  21          0.52        -18.06       121.35 o                         
   0   4  21        257.93        123.03       161.97 o                         
   1   4  21        684.45        712.14       131.16 o                         
   2   4  21         10.44       -111.29       130.16 o                         
   3   4  21        118.91        144.87       156.40 o                         
   1   5  21        117.67         83.55       125.73 o                         
   2   5  21        948.32        953.57       171.98 o                         
   3   5  21        128.86        -33.52       145.23 o                         
   0   6  21       3705.06       3715.24       322.63 o                         
   1   6  21        872.89        757.07       139.29 o                         
   2   6  21       2613.65       2685.54       269.82 o                         
   3   6  21        168.80        535.32       215.69 o                         
   1   7  21          6.52       -126.57       126.57 o                         
   2   7  21        566.19        335.95       191.49 o                         
   3   7  21         25.07          6.54       163.39 o                         
   0   8  21       4290.25       4573.11       455.98 o                         
   1   8  21         38.54         75.45       138.94 o                         
   2   8  21       1997.03       1771.47       268.09 o                         
   1   9  21        181.74         83.17       202.24 o                         
   2   9  21         79.28         39.45       159.62 o                         
   0  10  21        244.66        561.04       238.80 o                         
   1  10  21        936.50       1006.10       218.70 o                         
   1  11  21        194.07        161.43       191.79 o                         
   0   0  22       1141.95        977.88       369.76 o                         
   1   0  22        742.26        454.66       262.32 o                         
   2   0  22        141.93        -70.55       190.58 o                         
   3   0  22        690.86       1035.09       624.93 o                         
   1   1  22        687.93        634.42       150.54 o                         
   2   1  22        157.54        634.34       316.62 o                         
   3   1  22         62.58       -117.39       123.08 o                         
   0   2  22          1.33       -161.12       161.12 o                         
   1   2  22       1126.83       1222.78       145.11 o                         
   2   2  22          9.48          8.70       133.69 o                         
   3   2  22       1222.78       1229.27       189.03 o                         
   1   3  22         40.93        -66.80       109.27 o                         
   2   3  22        428.14        310.58       143.48 o                         
   3   3  22         15.33         36.34       148.80 o                         
   0   4  22        719.48        741.38       190.28 o                         
   1   4  22          6.23          7.74       116.57 o                         
   2   4  22        546.07        615.98       157.14 o                         
   3   4  22        139.90        -34.96       150.14 o                         
   1   5  22        574.28        548.33       136.20 o                         
   2   5  22         12.01         63.18       170.41 o                         
   0   6  22        581.42        453.51       189.75 o                         
   1   6  22        719.71       1137.37       166.59 o                         
   2   6  22         64.59        288.31       161.57 o                         
   1   7  22        283.13        306.99       154.79 o                         
   2   7  22          0.59         48.19       149.14 o                         
   0   8  22       3236.16       2844.46       521.03 o                         
   1   8  22        233.11        607.74       172.61 o                         
   1   9  22        346.53        318.17       185.83 o                         
   1   1  23        187.56        165.86       180.54 o                         
   2   1  23          0.85        165.53       194.44 o                         
   0   2  23        147.10        329.71       359.06 o                         
   1   2  23        119.11        218.94       143.90 o                         
   2   2  23        135.07         -8.70       167.96 o                         
   1   3  23         27.14         -5.04       118.35 o                         
   2   3  23         34.62         77.12       151.73 o                         
   0   4  23        409.49        235.78       180.90 o                         
   1   4  23       1409.87       1276.43       157.98 o                         
   2   4  23        153.96        173.59       150.42 o                         
   1   5  23        153.34        396.85       133.08 o                         
   0   6  23       2658.36       2641.33       282.47 o                         
   1   6  23        565.67        390.08       194.55 o                         
   0   0  24        287.75        348.37       397.26 o                         
   1   0  24       2072.65       2305.17       376.84 o                         
   1   1  24        166.60        225.04       186.90 o                         
   0   2  24         10.21        159.45       336.15 o                         
   1   2  24         73.52        216.40       191.63 o                         
                                                                                
