# Supplementary material for: Crystal structures of sodium-, lithium-, and ammonium 4,5-di­hydroxy­benzene-1,3-di­sulfonate (tiron) hydrates
Source: Acta Crystallogr E Crystallogr Commun. 2018 Jun 8;74(Pt 7):918–25. doi: 10.1107/S2056989018008009 (PMC6038641; doi:10.1107/S2056989018008009)
Supplement: Supplementary file 4 [file e-74-00918-LiTironsup4.hkl]

data_LiTiron                                                                    
_shelx_title ' solve14_a.res in P2(1)/n'                                        
_shelx_refln_list_code          4                                               
_shelx_F_calc_maximum      166.98                                               
_exptl_crystal_F_000       668.00                                               
_reflns_d_resolution_high  0.7608                                               
                                                                                
loop_                                                                           
 _space_group_symop_operation_xyz                                               
 'x, y, z'                                                                      
 '-x+1/2, y+1/2, -z+1/2'                                                        
 '-x, -y, -z'                                                                   
 'x-1/2, -y-1/2, z-1/2'                                                         
                                                                                
_cell_length_a     9.5847                                                       
_cell_length_b     7.4498                                                       
_cell_length_c    17.5992                                                       
_cell_angle_alpha  90.000                                                       
_cell_angle_beta  102.997                                                       
_cell_angle_gamma  90.000                                                       
                                                                                
_shelx_F_squared_multiplier     1.000                                           
                                                                                
loop_                                                                           
 _refln_index_h                                                                 
 _refln_index_k                                                                 
 _refln_index_l                                                                 
 _refln_F_squared_calc                                                          
 _refln_F_squared_meas                                                          
 _refln_F_squared_sigma                                                         
 _refln_observed_status                                                         
   2   0   0      12437.15      11454.08       402.72 o                         
   4   0   0       2516.13       2517.50       104.35 o                         
   6   0   0        226.84        229.53        28.03 o                         
   8   0   0       2468.77       2449.28       117.12 o                         
   1   1   0       1473.45       1420.74        16.87 o                         
   2   1   0       1102.19       1166.64        14.20 o                         
   3   1   0        959.30        839.31        13.97 o                         
   4   1   0       1158.31       1177.45        24.02 o                         
   5   1   0        280.18        248.42        11.54 o                         
   6   1   0       2864.09       2827.54        58.32 o                         
   7   1   0        239.22        206.02        21.79 o                         
   8   1   0        960.20        861.17        60.74 o                         
   9   1   0         15.47         20.25        18.38 o                         
   0   2   0      27881.72      30463.78       432.95 o                         
   1   2   0      12338.69      12996.44       145.89 o                         
   2   2   0         31.76         18.95         2.45 o                         
   3   2   0       1771.24       1775.41        21.40 o                         
   4   2   0        209.84        244.84         7.21 o                         
   5   2   0         11.71         19.16         3.83 o                         
   6   2   0         13.78         17.82         4.29 o                         
   7   2   0        332.82        341.64        18.47 o                         
   8   2   0        199.96        219.41        14.47 o                         
   9   2   0         84.75         72.01        10.17 o                         
  10   2   0        248.03        237.51        22.66 o                         
  11   2   0         19.32         14.66        12.83 o                         
   1   3   0       2582.60       2825.02        37.28 o                         
   2   3   0       1087.80        910.69        15.90 o                         
   3   3   0       2441.64       2554.11        32.61 o                         
   4   3   0         97.49         59.07         4.15 o                         
   5   3   0        432.47        468.76        10.34 o                         
   6   3   0       1678.76       1672.95        26.95 o                         
   7   3   0        198.65        200.88        10.14 o                         
   8   3   0        600.44        577.89        21.50 o                         
   9   3   0         30.68         18.39         9.61 o                         
  10   3   0          0.01         -0.14        10.34 o                         
  11   3   0         22.56         24.27        13.81 o                         
   0   4   0       1784.15       2003.23        35.84 o                         
   1   4   0          2.70          0.52         2.73 o                         
   2   4   0        806.92        832.70        16.73 o                         
   3   4   0        149.79        166.61         8.15 o                         
   4   4   0         96.11        110.65         6.68 o                         
   5   4   0        599.26        546.79        14.13 o                         
   6   4   0        193.23        216.50        10.67 o                         
   7   4   0        222.65        225.32        11.75 o                         
   8   4   0        268.00        264.36        13.46 o                         
   9   4   0          3.83         -2.32         8.24 o                         
  10   4   0        183.18        188.21        26.90 o                         
  11   4   0          0.01          8.95        17.11 o                         
   1   5   0        936.97        943.10        19.42 o                         
   2   5   0       2999.05       3067.96        46.72 o                         
   3   5   0        766.91        747.89        18.34 o                         
   4   5   0       1491.22       1492.80        27.15 o                         
   5   5   0        303.82        318.50        13.75 o                         
   6   5   0       1146.28       1124.41        25.80 o                         
   7   5   0         11.64         12.00         7.28 o                         
   8   5   0        568.47        579.73        22.81 o                         
   9   5   0         94.43         85.36        11.66 o                         
  10   5   0         71.79         74.08        12.33 o                         
   0   6   0        601.04        651.93        33.20 o                         
   1   6   0       1733.09       1637.98        39.30 o                         
   2   6   0       1147.46       1157.34        34.82 o                         
   3   6   0        109.72         97.67        10.10 o                         
   4   6   0        321.40        351.09        19.61 o                         
   5   6   0        167.25        173.30        20.96 o                         
   6   6   0         87.53         73.44        11.38 o                         
   7   6   0        296.07        276.68        20.16 o                         
   8   6   0        229.06        227.14        23.19 o                         
   9   6   0          2.80         23.17        11.26 o                         
   1   7   0        521.31        601.23        29.33 o                         
   2   7   0          8.93          7.49         7.22 o                         
   3   7   0        203.80        237.88        28.71 o                         
   4   7   0        178.22        203.24        28.59 o                         
   5   7   0         40.19         85.72        18.00 o                         
   6   7   0          1.41         -5.70        10.60 o                         
   7   7   0          0.14         13.28         9.92 o                         
   8   7   0        653.82        630.50        30.67 o                         
   0   8   0        412.26        506.36        54.24 o                         
   1   8   0         21.60          1.16         7.91 o                         
   2   8   0        295.03        340.28        26.40 o                         
   3   8   0          1.81         -1.30         9.71 o                         
   4   8   0          9.63          8.86        13.44 o                         
   5   8   0         15.02         18.95        13.44 o                         
   6   8   0         84.34         72.77        18.49 o                         
   7   8   0         96.35        109.19        19.86 o                         
   1   9   0         73.17         84.05        15.70 o                         
   2   9   0         89.90         88.88        26.23 o                         
   3   9   0        321.08        327.73        27.78 o                         
   4   9   0         15.23         16.50        13.91 o                         
  -9   0   1         42.51         61.05        25.85 o                         
  -7   0   1        546.01        483.68        40.80 o                         
  -5   0   1       5990.22       6482.64       252.27 o                         
  -3   0   1         12.30         20.48         4.72 o                         
  -1   0   1       3153.40       2906.64        42.23 o                         
   1   0   1       4007.42       3251.65        81.05 o                         
   3   0   1        795.12        741.90        36.13 o                         
   5   0   1       4219.69       4245.75       165.37 o                         
   7   0   1       4300.65       4150.47       170.35 o                         
  -9   1   1        253.92        292.30        31.61 o                         
  -8   1   1         55.50         78.56        12.41 o                         
  -7   1   1         75.59         76.79         8.34 o                         
  -6   1   1          8.25         13.31         5.85 o                         
  -5   1   1       1061.36        830.18        22.38 o                         
  -4   1   1       3230.96       3696.27        52.60 o                         
  -3   1   1      14489.66      13867.92       153.75 o                         
  -2   1   1       1839.07       1556.32        16.31 o                         
  -1   1   1      10865.79      11007.57       116.42 o                         
   0   1   1         56.59         77.45         2.85 o                         
   1   1   1        819.16        841.37        11.37 o                         
   2   1   1        382.31        331.40         6.05 o                         
   3   1   1       3585.16       3427.08        77.56 o                         
   4   1   1        289.45        237.15        12.90 o                         
   5   1   1       5596.43       5739.82       122.79 o                         
   6   1   1         55.87         43.13        10.59 o                         
   7   1   1       2149.25       1875.59        92.51 o                         
   8   1   1        178.23        194.34        30.84 o                         
 -11   2   1         21.78         41.10        14.21 o                         
 -10   2   1        146.28        139.80        14.87 o                         
  -9   2   1        633.57        637.53        24.32 o                         
  -8   2   1        809.16        819.42        29.49 o                         
  -7   2   1        508.31        437.26        15.80 o                         
  -6   2   1       1464.19       1480.97        28.45 o                         
  -5   2   1       4696.66       5149.52        58.34 o                         
  -4   2   1        445.77        487.69         8.91 o                         
  -3   2   1        561.47        570.27         9.35 o                         
  -2   2   1        248.62        267.43         6.77 o                         
  -1   2   1      14477.42      14877.66       151.85 o                         
   0   2   1       7297.23       7275.60        73.38 o                         
   1   2   1         77.89        113.95         5.07 o                         
   2   2   1       1968.49       1900.37        23.83 o                         
   3   2   1        364.77        485.30         7.93 o                         
   4   2   1        253.38        298.57         7.90 o                         
   5   2   1          2.79          6.12         2.85 o                         
   6   2   1        936.05        934.54        20.21 o                         
   7   2   1         52.14         73.42         7.86 o                         
   8   2   1        439.44        425.43        19.69 o                         
   9   2   1        620.16        601.21        32.32 o                         
  10   2   1        124.88         91.72        15.71 o                         
  11   2   1         10.04         -3.43        12.77 o                         
 -11   3   1         32.25         38.93        13.62 o                         
 -10   3   1         62.82         70.28        25.50 o                         
  -9   3   1         37.58         42.99        10.37 o                         
  -8   3   1         48.82         40.02         6.32 o                         
  -7   3   1        103.59        117.14         8.32 o                         
  -6   3   1        127.16        113.47         7.21 o                         
  -5   3   1          0.59          1.40         2.53 o                         
  -4   3   1         36.05         20.20         2.91 o                         
  -3   3   1        257.10        280.43         8.36 o                         
  -2   3   1        462.57        472.86        10.61 o                         
  -1   3   1        637.65        698.91        12.84 o                         
   0   3   1        707.77        846.87        13.75 o                         
   1   3   1        166.87        181.22         7.10 o                         
   2   3   1        187.22        206.10         7.95 o                         
   3   3   1         23.06         35.62         3.64 o                         
   4   3   1       1578.83       1736.76        22.87 o                         
   5   3   1         21.74         21.34         3.46 o                         
   6   3   1         13.36         17.32         4.73 o                         
   7   3   1        233.15        254.01        11.52 o                         
   8   3   1          0.02         -0.69         7.68 o                         
   9   3   1        207.80        181.62        18.40 o                         
  10   3   1        152.82        166.11        18.69 o                         
  11   3   1        262.75        260.09        23.43 o                         
 -11   4   1         54.02         75.71        31.15 o                         
 -10   4   1        153.49        155.66        15.42 o                         
  -9   4   1        397.97        394.31        18.58 o                         
  -8   4   1          0.69         18.48         6.58 o                         
  -7   4   1       1670.12       1629.13        30.74 o                         
  -6   4   1         19.08         18.36         5.52 o                         
  -5   4   1        916.96        876.51        16.81 o                         
  -4   4   1        786.58        800.73        14.99 o                         
  -3   4   1          0.96          2.47         2.86 o                         
  -2   4   1       5683.56       5958.56        70.50 o                         
  -1   4   1       2044.55       2232.47        31.21 o                         
   0   4   1        422.94        504.06        11.15 o                         
   1   4   1       1104.55       1113.93        19.07 o                         
   2   4   1        391.21        417.00        12.94 o                         
   3   4   1       2219.09       2257.43        31.57 o                         
   4   4   1        478.49        524.91        12.62 o                         
   5   4   1          0.41          0.37         3.62 o                         
   6   4   1        256.25        262.20        12.19 o                         
   7   4   1        887.38        883.34        20.79 o                         
   8   4   1        773.55        715.30        19.03 o                         
   9   4   1        260.71        291.71        20.55 o                         
  10   4   1          1.69          9.25        17.28 o                         
  11   4   1        335.93        375.04        35.95 o                         
 -10   5   1         23.07         44.33        11.33 o                         
  -9   5   1        226.79        277.40        17.99 o                         
  -8   5   1        773.24        730.91        24.01 o                         
  -7   5   1         99.74        123.63        11.51 o                         
  -6   5   1         11.61          5.88         6.30 o                         
  -5   5   1         66.68         81.38         8.47 o                         
  -4   5   1       4096.70       4050.24        55.59 o                         
  -3   5   1          0.16          1.58         3.82 o                         
  -2   5   1        246.42        242.38        11.24 o                         
  -1   5   1        411.11        475.93        21.29 o                         
   0   5   1          9.46         10.08         3.92 o                         
   1   5   1        147.90        138.27         8.69 o                         
   2   5   1          4.85         11.46         4.21 o                         
   3   5   1        715.28        749.17        18.32 o                         
   4   5   1       1656.38       1648.38        31.89 o                         
   5   5   1         22.48         20.30         6.94 o                         
   6   5   1       1098.04       1111.95        27.31 o                         
   7   5   1       1275.45       1309.69        29.17 o                         
   8   5   1        184.97        223.79        14.40 o                         
   9   5   1        554.89        605.02        24.17 o                         
  10   5   1          4.91          9.57        12.19 o                         
  -9   6   1        562.88        513.90        49.54 o                         
  -8   6   1         27.19         33.60        11.36 o                         
  -7   6   1        303.42        299.56        21.54 o                         
  -6   6   1        356.32        367.97        23.59 o                         
  -5   6   1        149.78        145.99        14.11 o                         
  -4   6   1         82.62         96.82        11.50 o                         
  -3   6   1        370.08        384.37        19.12 o                         
  -2   6   1         47.35         41.71        10.12 o                         
  -1   6   1        461.58        542.39        26.16 o                         
   0   6   1         70.91         87.48        10.15 o                         
   1   6   1        822.75        859.00        24.68 o                         
   2   6   1        107.97        109.13        11.12 o                         
   3   6   1        315.79        353.80        17.97 o                         
   4   6   1        569.68        623.71        26.40 o                         
   5   6   1        656.08        729.87        30.35 o                         
   6   6   1        482.05        465.49        25.44 o                         
   7   6   1        180.06        184.40        15.71 o                         
   8   6   1       1618.11       1730.37        42.61 o                         
   9   6   1        145.30        155.83        18.82 o                         
  -8   7   1        120.98        109.84        18.02 o                         
  -7   7   1          0.77         15.25        10.98 o                         
  -6   7   1        112.36        143.46        22.94 o                         
  -5   7   1        460.07        528.00        39.08 o                         
  -4   7   1       1219.60       1085.86        41.14 o                         
  -3   7   1        592.63        633.93        32.70 o                         
  -2   7   1       1764.25       1634.53        45.78 o                         
  -1   7   1        474.73        551.56        33.67 o                         
   0   7   1        213.13        231.54        18.17 o                         
   1   7   1         12.60         36.64         9.06 o                         
   2   7   1        248.80        273.39        17.71 o                         
   3   7   1        160.86        162.62        17.40 o                         
   4   7   1        390.19        370.22        28.05 o                         
   5   7   1        905.05        885.71        46.01 o                         
   6   7   1        266.70        282.75        21.01 o                         
   7   7   1        890.75        955.70        51.19 o                         
   8   7   1          3.86         16.21        10.73 o                         
  -7   8   1         16.37          5.35        14.62 o                         
  -6   8   1         15.42         21.48        14.26 o                         
  -5   8   1         23.86         31.89        15.44 o                         
  -4   8   1          0.14          1.07        13.44 o                         
  -3   8   1        121.29        128.98        19.61 o                         
  -2   8   1          7.84         -1.27         8.31 o                         
  -1   8   1         56.04         51.51        13.52 o                         
   0   8   1          5.48         15.26         8.88 o                         
   1   8   1         33.93         27.95        10.64 o                         
   2   8   1         11.00          6.61         9.24 o                         
   3   8   1         67.07         64.54        14.96 o                         
   4   8   1        486.92        448.22        27.38 o                         
   5   8   1        111.54         85.65        18.15 o                         
   6   8   1          1.23        -12.16        12.16 o                         
  -4   9   1         13.60         14.21        13.11 o                         
  -3   9   1        367.51        336.42        27.58 o                         
  -2   9   1         12.81         16.31        15.25 o                         
  -1   9   1        354.65        372.83        35.61 o                         
   0   9   1         19.22          6.94        10.25 o                         
   1   9   1        123.07        115.86        16.54 o                         
   2   9   1        154.75        140.15        19.68 o                         
   3   9   1          1.48          4.11        10.67 o                         
   4   9   1         53.44         70.35        17.15 o                         
 -10   0   2        252.51        264.11        44.54 o                         
  -8   0   2       1538.85       1383.50        81.61 o                         
  -6   0   2        493.62        393.47        43.61 o                         
  -4   0   2       2593.42       2557.20        58.80 o                         
  -2   0   2       1012.28        919.76        15.11 o                         
   0   0   2       1161.05       1267.58        23.62 o                         
   2   0   2      18375.76      17113.48       582.73 o                         
   4   0   2        792.48        949.63        44.54 o                         
   6   0   2       1328.84       1282.58        63.54 o                         
 -10   1   2        114.42         91.58        29.90 o                         
  -9   1   2        512.08        471.45        21.25 o                         
  -8   1   2          0.03          7.33         5.70 o                         
  -7   1   2         87.55         87.93         9.24 o                         
  -6   1   2        199.69        225.36         8.82 o                         
  -5   1   2       1587.91       1650.17        26.91 o                         
  -4   1   2       3979.19       4203.71        47.27 o                         
  -3   1   2        446.50        388.15         7.02 o                         
  -2   1   2        455.54        408.69         6.73 o                         
  -1   1   2       2618.66       2981.12        32.28 o                         
   0   1   2       1743.14       1782.73        20.29 o                         
   1   1   2        905.83        905.15        12.54 o                         
   2   1   2       4640.48       4424.15        50.75 o                         
   3   1   2        233.77        216.86         5.79 o                         
   4   1   2       2990.89       3027.79        81.73 o                         
   5   1   2        795.28        848.42        21.32 o                         
   6   1   2        406.33        433.85        21.23 o                         
   7   1   2       1334.86       1327.57        46.07 o                         
   8   1   2          3.54         10.59        10.28 o                         
 -12   2   2          9.36         14.89        12.45 o                         
 -11   2   2        274.52        281.96        21.36 o                         
 -10   2   2          4.54         16.56         8.50 o                         
  -9   2   2        417.03        452.12        21.69 o                         
  -8   2   2        210.36        186.11        10.47 o                         
  -7   2   2        351.04        353.02        12.61 o                         
  -6   2   2       1996.22       1844.89        29.00 o                         
  -5   2   2          0.31          3.45         2.71 o                         
  -4   2   2       2051.91       2018.36        24.40 o                         
  -3   2   2        859.98        924.84        13.86 o                         
  -2   2   2       1947.06       1794.44        24.30 o                         
  -1   2   2       2354.32       2472.25        32.59 o                         
   0   2   2       5573.72       6057.19        61.93 o                         
   1   2   2        587.33        570.80        11.11 o                         
   2   2   2       1815.81       1884.41        26.19 o                         
   3   2   2         98.89        134.28         4.68 o                         
   4   2   2        339.51        292.52         7.82 o                         
   5   2   2        146.69        144.52         7.09 o                         
   6   2   2        103.92        107.93         6.89 o                         
   7   2   2        978.30       1041.21        23.36 o                         
   8   2   2        931.09        972.77        24.69 o                         
   9   2   2         97.36         79.22        15.25 o                         
  10   2   2          3.58         -8.75        16.51 o                         
  11   2   2          0.52          0.28        11.67 o                         
 -11   3   2         84.25        128.26        18.47 o                         
 -10   3   2        119.32        173.61        18.29 o                         
  -9   3   2         44.57         36.57        10.00 o                         
  -8   3   2       1929.35       1890.16        35.00 o                         
  -7   3   2        213.18        217.25         9.50 o                         
  -6   3   2       1500.96       1538.66        25.15 o                         
  -5   3   2        136.20        149.58         6.29 o                         
  -4   3   2          9.72          9.65         2.88 o                         
  -3   3   2        230.41        175.48         7.28 o                         
  -2   3   2         77.96         72.45         5.22 o                         
  -1   3   2        873.19       1106.04        17.43 o                         
   0   3   2       1471.48       1492.20        19.22 o                         
   1   3   2         21.54         14.46         2.88 o                         
   2   3   2         52.67         84.54         5.10 o                         
   3   3   2        528.51        513.00        10.55 o                         
   4   3   2        646.49        605.49        11.60 o                         
   5   3   2       3244.45       3366.29        41.54 o                         
   6   3   2       1091.67       1042.89        22.17 o                         
   7   3   2         59.35         64.64         7.91 o                         
   8   3   2        465.48        428.95        22.52 o                         
   9   3   2          2.47         18.50         9.03 o                         
  10   3   2        111.08        116.32        16.81 o                         
  11   3   2          1.31          0.64        12.04 o                         
 -11   4   2          8.48         28.54        12.75 o                         
 -10   4   2        443.97        430.59        22.78 o                         
  -9   4   2         54.49         43.50         8.84 o                         
  -8   4   2       1547.82       1464.94        31.09 o                         
  -7   4   2         18.03         28.43         6.25 o                         
  -6   4   2         85.75         71.61         7.30 o                         
  -5   4   2         19.67         24.64         5.23 o                         
  -4   4   2        144.27        134.33         7.29 o                         
  -3   4   2          0.52          1.63         3.15 o                         
  -2   4   2         14.79         10.95         3.35 o                         
  -1   4   2       7215.47       7354.62        85.13 o                         
   0   4   2       1546.32       1583.82        26.14 o                         
   1   4   2         29.30         29.90         3.76 o                         
   2   4   2        175.24        167.97         8.30 o                         
   3   4   2          4.44          5.74         3.27 o                         
   4   4   2         63.64         58.76         6.14 o                         
   5   4   2        410.79        452.31        13.72 o                         
   6   4   2       1004.30        972.04        21.61 o                         
   7   4   2          0.48          2.72         4.65 o                         
   8   4   2       1521.54       1561.56        34.36 o                         
   9   4   2        234.97        211.20        16.05 o                         
  10   4   2         92.43         79.34        38.47 o                         
 -10   5   2        471.93        476.61        23.38 o                         
  -9   5   2         27.36         20.68         9.11 o                         
  -8   5   2        832.00        785.47        24.26 o                         
  -7   5   2        952.21        912.28        35.22 o                         
  -6   5   2         12.71         10.72         6.69 o                         
  -5   5   2          3.37         -2.23         4.89 o                         
  -4   5   2        414.55        440.61        16.26 o                         
  -3   5   2         59.73         80.65         7.57 o                         
  -2   5   2       2720.27       2699.79        45.69 o                         
  -1   5   2         82.57         82.48         7.57 o                         
   0   5   2       2162.86       2236.04        36.65 o                         
   1   5   2         73.08         94.79         7.26 o                         
   2   5   2        319.05        366.17        17.24 o                         
   3   5   2       2636.19       2679.85        40.25 o                         
   4   5   2        428.26        459.61        16.83 o                         
   5   5   2        230.74        199.68        12.16 o                         
   6   5   2        257.99        269.77        14.11 o                         
   7   5   2        144.22        143.92        11.24 o                         
   8   5   2         84.79         77.55        10.74 o                         
   9   5   2          0.48         11.34         8.69 o                         
  10   5   2         59.75         57.68        12.48 o                         
  -9   6   2          0.81          0.12        10.02 o                         
  -8   6   2         40.60         57.77        12.57 o                         
  -7   6   2        121.33        105.24        13.84 o                         
  -6   6   2        286.12        265.88        22.64 o                         
  -5   6   2       1232.13       1120.58        31.82 o                         
  -4   6   2        235.13        219.78        15.45 o                         
  -3   6   2       1473.63       1550.18        38.20 o                         
  -2   6   2        841.00        828.08        28.56 o                         
  -1   6   2       2136.57       2004.47        48.96 o                         
   0   6   2         51.32         44.07         8.27 o                         
   1   6   2       2356.67       2371.06        52.20 o                         
   2   6   2        177.13        171.73        12.49 o                         
   3   6   2       3517.93       3512.91        57.98 o                         
   4   6   2        790.62        760.53        25.50 o                         
   5   6   2        234.21        235.81        17.14 o                         
   6   6   2         65.78         93.55        11.93 o                         
   7   6   2          5.78          6.46         8.56 o                         
   8   6   2        410.67        412.37        32.26 o                         
   9   6   2        692.53        616.35        33.60 o                         
  -8   7   2         33.50         42.15        12.58 o                         
  -7   7   2        188.39        177.48        23.50 o                         
  -6   7   2        109.33        114.91        23.19 o                         
  -5   7   2         10.43         22.03        11.36 o                         
  -4   7   2         36.86         35.08        11.77 o                         
  -3   7   2          3.28         -6.09         6.63 o                         
  -2   7   2        212.60        249.86        23.40 o                         
  -1   7   2        152.30        174.68        17.65 o                         
   0   7   2        582.00        639.31        46.43 o                         
   1   7   2         60.81         51.99        12.31 o                         
   2   7   2        928.50        921.11        30.07 o                         
   3   7   2       1220.35       1077.30        33.57 o                         
   4   7   2        131.63        133.40        16.42 o                         
   5   7   2         67.30         77.07        15.66 o                         
   6   7   2         86.80        109.69        14.44 o                         
   7   7   2         30.41         51.40        11.94 o                         
   8   7   2         21.95         15.43        11.88 o                         
  -7   8   2         61.49         62.27        17.91 o                         
  -6   8   2        268.23        240.29        28.94 o                         
  -5   8   2        146.85        161.40        24.98 o                         
  -4   8   2        639.81        604.79        44.23 o                         
  -3   8   2         56.73         65.13        18.35 o                         
  -2   8   2          7.25         27.37        11.00 o                         
  -1   8   2        132.73        105.53        15.64 o                         
   0   8   2        186.31        220.80        19.22 o                         
   1   8   2         18.24          4.66        10.82 o                         
   2   8   2        644.85        651.35        35.78 o                         
   3   8   2        501.72        490.65        43.21 o                         
   4   8   2       1200.51       1169.14        71.08 o                         
   5   8   2          1.78         -0.86        11.64 o                         
   6   8   2        190.99        203.72        24.32 o                         
  -4   9   2         34.65         59.61        17.22 o                         
  -3   9   2         14.11         13.97        11.81 o                         
  -2   9   2         74.04         58.18        13.96 o                         
  -1   9   2        151.24        138.66        17.28 o                         
   0   9   2         66.93         55.63        13.01 o                         
   1   9   2        176.39        152.72        19.26 o                         
   2   9   2         27.79          9.39        11.33 o                         
   3   9   2          3.17         12.48        12.05 o                         
   4   9   2         19.52         29.46        15.30 o                         
 -11   0   3        841.45        901.04        78.18 o                         
  -9   0   3        445.79        559.06        60.74 o                         
  -7   0   3       1419.38       1338.15        37.75 o                         
  -5   0   3       1788.29       1921.77        47.46 o                         
  -3   0   3       1547.04       1383.27        23.62 o                         
  -1   0   3       6172.23       6172.02        90.52 o                         
   1   0   3         54.93         59.37         4.16 o                         
   3   0   3       5328.81       5685.39       116.87 o                         
   5   0   3        318.89        343.87        14.97 o                         
   7   0   3       9621.13       9139.99       339.80 o                         
 -11   1   3         22.58         34.45        14.10 o                         
 -10   1   3         47.29         42.19         9.59 o                         
  -9   1   3       2996.94       2740.53        63.64 o                         
  -8   1   3        598.21        551.68        18.83 o                         
  -7   1   3       4776.94       4707.62        69.46 o                         
  -6   1   3         94.07         88.74         4.39 o                         
  -5   1   3        491.58        620.36        11.74 o                         
  -4   1   3       1889.20       1750.16        20.22 o                         
  -3   1   3       2429.20       2295.91        25.34 o                         
  -2   1   3        159.41        183.46         9.32 o                         
  -1   1   3       5461.99       5407.65        54.71 o                         
   0   1   3       5596.59       5433.84        55.08 o                         
   1   1   3      14725.10      14156.31       149.70 o                         
   2   1   3        569.12        606.36         8.59 o                         
   3   1   3       4180.18       3932.95        45.87 o                         
   4   1   3         23.11         35.46         7.10 o                         
   5   1   3        134.89        135.54         7.65 o                         
   6   1   3        526.22        521.84        16.26 o                         
   7   1   3        118.16        123.88        13.66 o                         
 -12   2   3        362.50        443.01        28.11 o                         
 -11   2   3          2.91          7.44         8.98 o                         
 -10   2   3        465.66        457.25        23.97 o                         
  -9   2   3         65.09         77.03        10.56 o                         
  -8   2   3         20.95         14.33         4.53 o                         
  -7   2   3        176.69        189.99         8.82 o                         
  -6   2   3        179.85        208.21         7.57 o                         
  -5   2   3          3.78          8.49         2.39 o                         
  -4   2   3        292.16        320.76         7.24 o                         
  -3   2   3        511.22        383.41         8.19 o                         
  -2   2   3       1347.74       1259.11        18.73 o                         
  -1   2   3      16091.03      16294.91       166.48 o                         
   0   2   3       4167.68       4722.49        49.53 o                         
   1   2   3          2.09         12.10         2.70 o                         
   2   2   3         78.65         38.89         3.27 o                         
   3   2   3        487.07        489.59        12.01 o                         
   4   2   3          9.60         19.43         2.97 o                         
   5   2   3          4.22          4.32         3.04 o                         
   6   2   3          3.01         -0.41         3.56 o                         
   7   2   3       3990.22       4017.41        60.97 o                         
   8   2   3        932.57        907.99        28.68 o                         
   9   2   3        477.44        464.74        30.72 o                         
  10   2   3         88.53         77.61        14.74 o                         
 -11   3   3        250.25        275.75        28.59 o                         
 -10   3   3        102.63        109.93        12.21 o                         
  -9   3   3        445.53        428.74        24.07 o                         
  -8   3   3        308.23        281.31        11.72 o                         
  -7   3   3         38.17         35.73         5.22 o                         
  -6   3   3        137.97        149.50         7.49 o                         
  -5   3   3        597.66        628.18        11.94 o                         
  -4   3   3        204.89        208.07         9.94 o                         
  -3   3   3         66.19         79.91         5.20 o                         
  -2   3   3        296.42        409.15         9.72 o                         
  -1   3   3        309.65        368.64         9.25 o                         
   0   3   3       1139.69       1054.57        18.19 o                         
   1   3   3          7.77         12.18         2.93 o                         
   2   3   3       2027.67       2363.00        32.49 o                         
   3   3   3          8.64         11.29         3.05 o                         
   4   3   3         72.83         80.44         4.68 o                         
   5   3   3        885.54        880.61        14.19 o                         
   6   3   3          7.05         -2.39         3.95 o                         
   7   3   3        990.30        950.90        20.18 o                         
   8   3   3        125.87        123.94        13.74 o                         
   9   3   3        157.95        184.30        16.65 o                         
  10   3   3          0.05          1.18        10.62 o                         
  11   3   3        111.08        107.42        16.99 o                         
 -11   4   3        414.84        391.78        21.11 o                         
 -10   4   3         25.62         32.04         8.82 o                         
  -9   4   3        354.67        345.79        17.34 o                         
  -8   4   3          9.62         10.91         6.18 o                         
  -7   4   3        113.52        109.84         9.45 o                         
  -6   4   3       1038.09       1029.66        22.77 o                         
  -5   4   3       4379.18       4346.48        60.78 o                         
  -4   4   3          7.69          8.25         3.63 o                         
  -3   4   3       1874.11       1809.46        31.11 o                         
  -2   4   3        137.27        149.24         7.13 o                         
  -1   4   3       8271.71       8492.33        92.66 o                         
   0   4   3        240.80        323.46        14.74 o                         
   1   4   3        695.00        755.92        14.43 o                         
   2   4   3        383.47        401.80        13.05 o                         
   3   4   3       3417.34       3614.74        48.46 o                         
   4   4   3        355.27        367.95        11.86 o                         
   5   4   3        345.97        363.21        13.57 o                         
   6   4   3          3.00          5.16         4.65 o                         
   7   4   3        409.87        404.18        15.03 o                         
   8   4   3        442.18        435.86        18.68 o                         
   9   4   3         24.49         25.43         8.54 o                         
  10   4   3          1.31         -4.63        15.73 o                         
 -10   5   3         10.96         15.01         9.94 o                         
  -9   5   3        532.36        499.09        22.28 o                         
  -8   5   3        206.71        189.17        13.88 o                         
  -7   5   3        110.06        113.89        10.79 o                         
  -6   5   3       1760.48       1776.50        43.48 o                         
  -5   5   3         91.22         92.37         9.01 o                         
  -4   5   3        162.99        169.76        12.32 o                         
  -3   5   3        240.32        278.95        12.86 o                         
  -2   5   3       1042.34       1080.65        25.83 o                         
  -1   5   3        602.72        670.62        19.07 o                         
   0   5   3          7.69          1.91         3.98 o                         
   1   5   3        824.97        837.74        24.88 o                         
   2   5   3        992.34       1003.58        20.81 o                         
   3   5   3         74.38         69.98         6.72 o                         
   4   5   3         41.40         35.29         5.98 o                         
   5   5   3        750.15        754.80        22.22 o                         
   6   5   3        754.61        730.90        21.52 o                         
   7   5   3        328.38        377.23        16.80 o                         
   8   5   3         96.07         73.44        10.76 o                         
   9   5   3        116.14        118.69        11.85 o                         
  10   5   3         15.84         27.99        12.34 o                         
  -9   6   3         28.57         34.80        12.28 o                         
  -8   6   3        146.71        155.08        20.77 o                         
  -7   6   3        112.34        153.83        21.98 o                         
  -6   6   3        922.63        922.49        40.73 o                         
  -5   6   3        613.30        652.18        34.13 o                         
  -4   6   3        638.40        625.33        26.36 o                         
  -3   6   3        249.10        269.19        18.63 o                         
  -2   6   3        917.79        894.74        30.04 o                         
  -1   6   3       1125.29       1082.32        33.28 o                         
   0   6   3        177.88        200.74        18.41 o                         
   1   6   3         28.90         24.36         8.15 o                         
   2   6   3        443.79        446.31        21.40 o                         
   3   6   3        218.21        210.84        13.62 o                         
   4   6   3        761.39        869.06        28.11 o                         
   5   6   3        358.12        400.31        22.46 o                         
   6   6   3         79.70         55.48        10.53 o                         
   7   6   3        560.73        562.55        28.05 o                         
   8   6   3        237.27        268.40        20.90 o                         
   9   6   3          0.12          1.81        11.05 o                         
  -8   7   3         65.21         72.07        16.18 o                         
  -7   7   3        180.81        162.24        23.76 o                         
  -6   7   3         85.95         76.62        17.84 o                         
  -5   7   3         99.04         67.06        14.83 o                         
  -4   7   3          6.63          0.51         9.27 o                         
  -3   7   3          2.88          1.92         8.03 o                         
  -2   7   3       1534.39       1486.74        49.41 o                         
  -1   7   3        650.07        685.06        44.46 o                         
   0   7   3        440.70        451.39        27.43 o                         
   1   7   3        882.11        936.15        37.29 o                         
   2   7   3        353.15        320.25        19.45 o                         
   3   7   3         18.89         24.69         9.51 o                         
   4   7   3         85.71         56.37        10.83 o                         
   5   7   3        207.66        282.43        34.08 o                         
   6   7   3        226.21        266.32        20.16 o                         
   7   7   3         37.58         41.14        11.53 o                         
   8   7   3        228.40        226.04        20.95 o                         
  -7   8   3          3.02        -11.43        13.70 o                         
  -6   8   3         53.92         25.15        15.54 o                         
  -5   8   3          1.32          8.67        16.39 o                         
  -4   8   3        129.87        123.51        22.57 o                         
  -3   8   3        585.38        510.43        67.10 o                         
  -2   8   3          7.37          5.47        10.76 o                         
  -1   8   3         36.34         38.92        11.66 o                         
   0   8   3         63.36         56.14        12.83 o                         
   1   8   3        554.95        560.58        30.10 o                         
   2   8   3          1.55         -0.07         9.29 o                         
   3   8   3        176.18        187.76        23.04 o                         
   4   8   3         27.58         29.28        12.05 o                         
   5   8   3          5.56         -3.31        12.70 o                         
   6   8   3         33.28         24.95        13.00 o                         
  -4   9   3         12.36          5.48        17.00 o                         
  -3   9   3         53.13         51.20        16.25 o                         
  -2   9   3          1.81         -0.21        10.25 o                         
  -1   9   3        904.37        875.32        46.52 o                         
   0   9   3        155.94        173.26        24.56 o                         
   1   9   3        646.45        582.77        41.05 o                         
   2   9   3         42.64         10.43        12.18 o                         
   3   9   3         67.70         58.17        14.66 o                         
   4   9   3          0.04          6.39        13.39 o                         
 -10   0   4       1744.61       1676.70        63.65 o                         
  -8   0   4        271.04        245.88        17.11 o                         
  -6   0   4       1169.23       1260.94        26.52 o                         
  -4   0   4       3088.63       2769.64        44.58 o                         
  -2   0   4      22383.25      21070.30       329.64 o                         
   0   0   4       8501.19       8236.71       119.83 o                         
   2   0   4       3489.70       3664.48        60.61 o                         
   4   0   4        532.41        516.77        13.66 o                         
   6   0   4       4730.71       4243.88       156.34 o                         
 -12   1   4        326.77        343.84        27.42 o                         
 -11   1   4          0.19          1.35        11.37 o                         
 -10   1   4        169.55        136.11        12.23 o                         
  -9   1   4        333.83        369.55        15.50 o                         
  -8   1   4        594.12        510.93        14.01 o                         
  -7   1   4       1639.67       1619.42        27.12 o                         
  -6   1   4         46.82         57.39         4.16 o                         
  -5   1   4       1730.05       1614.74        19.69 o                         
  -4   1   4       1572.34       1503.87        18.45 o                         
  -3   1   4       1885.64       1959.76        23.67 o                         
  -2   1   4         43.30         59.74         3.59 o                         
  -1   1   4       3843.27       3951.61        39.88 o                         
   0   1   4        134.59        119.22         4.32 o                         
   1   1   4          5.55         12.93         2.20 o                         
   2   1   4       4437.03       4264.61        43.72 o                         
   3   1   4        590.58        575.53         9.68 o                         
   4   1   4       1664.90       1690.94        23.32 o                         
   5   1   4          2.56          1.34         3.02 o                         
   6   1   4       6554.12       6295.14       116.83 o                         
   7   1   4        452.94        457.62        22.54 o                         
 -12   2   4        366.68        439.89        49.79 o                         
 -11   2   4          9.40         13.22         9.37 o                         
 -10   2   4        282.63        283.64        23.20 o                         
  -9   2   4        546.20        581.97        18.49 o                         
  -8   2   4         18.20         19.36         5.04 o                         
  -7   2   4        921.15        901.21        16.20 o                         
  -6   2   4       1855.44       1917.25        25.96 o                         
  -5   2   4         38.46         32.09         3.33 o                         
  -4   2   4        927.91        931.68        14.24 o                         
  -3   2   4        361.55        302.06        11.66 o                         
  -2   2   4        789.28        910.24        14.55 o                         
  -1   2   4          0.65          5.67         2.06 o                         
   0   2   4        834.02        738.07        11.62 o                         
   1   2   4       1775.06       1876.35        25.73 o                         
   2   2   4       6539.94       7091.84        78.57 o                         
   3   2   4       1494.64       1501.20        19.43 o                         
   4   2   4        400.86        433.61         9.46 o                         
   5   2   4        397.16        368.45         9.52 o                         
   6   2   4        170.22        176.67         8.87 o                         
   7   2   4        229.34        212.42        12.43 o                         
   8   2   4         39.26         34.35         7.62 o                         
   9   2   4        285.30        311.95        25.11 o                         
  10   2   4         42.63         57.35        14.72 o                         
 -11   3   4         96.79        103.20        12.72 o                         
 -10   3   4        242.92        247.53        16.66 o                         
  -9   3   4        143.62        135.83         9.33 o                         
  -8   3   4        718.90        715.65        17.87 o                         
  -7   3   4       1010.51       1056.27        20.49 o                         
  -6   3   4       3319.03       3251.18        43.82 o                         
  -5   3   4       1951.87       1969.58        27.63 o                         
  -4   3   4       1886.01       1833.04        26.06 o                         
  -3   3   4        679.34        710.38        14.31 o                         
  -2   3   4        291.19        298.57         9.38 o                         
  -1   3   4       2864.67       3247.83        38.87 o                         
   0   3   4        101.22         81.58         5.17 o                         
   1   3   4        341.14        386.93        10.72 o                         
   2   3   4       1296.53       1211.26        19.44 o                         
   3   3   4       1186.91       1192.93        18.71 o                         
   4   3   4        231.70        256.25         7.81 o                         
   5   3   4        101.57         98.95         6.17 o                         
   6   3   4        506.61        510.61        12.58 o                         
   7   3   4        405.87        440.76        18.84 o                         
   8   3   4        195.89        179.84        15.69 o                         
   9   3   4         10.00          1.61         8.74 o                         
  10   3   4          7.36         -9.83         9.83 o                         
 -11   4   4        117.55        136.91        13.33 o                         
 -10   4   4         17.33         22.35         8.64 o                         
  -9   4   4         73.73         94.15         9.70 o                         
  -8   4   4        155.31        162.40        11.71 o                         
  -7   4   4         75.01         78.67         8.91 o                         
  -6   4   4        396.85        385.77        15.40 o                         
  -5   4   4        171.43        165.00         8.96 o                         
  -4   4   4        287.19        281.56        15.95 o                         
  -3   4   4        275.56        310.63        12.15 o                         
  -2   4   4        437.24        455.54        16.14 o                         
  -1   4   4       2045.50       2108.66        30.33 o                         
   0   4   4          5.40         16.44         3.45 o                         
   1   4   4         29.33         40.05         4.45 o                         
   2   4   4         21.80         16.72         3.63 o                         
   3   4   4       1912.45       2054.15        28.85 o                         
   4   4   4        932.65        957.20        19.55 o                         
   5   4   4         34.65         43.29         5.92 o                         
   6   4   4         16.34         16.68         5.27 o                         
   7   4   4          4.36         17.29         7.48 o                         
   8   4   4        169.76        176.93        12.83 o                         
   9   4   4         94.73        100.34        11.59 o                         
  10   4   4        546.30        578.95        49.06 o                         
 -10   5   4         74.90         86.02        13.74 o                         
  -9   5   4         55.71         56.53        10.62 o                         
  -8   5   4        514.18        508.97        23.85 o                         
  -7   5   4        480.62        545.43        24.16 o                         
  -6   5   4        793.29        769.77        29.97 o                         
  -5   5   4        263.42        249.61        14.35 o                         
  -4   5   4       1420.40       1463.45        37.34 o                         
  -3   5   4         84.24         88.04         9.46 o                         
  -2   5   4        581.94        659.40        20.01 o                         
  -1   5   4        288.92        301.28        15.04 o                         
   0   5   4        452.00        418.10        16.40 o                         
   1   5   4       1490.22       1549.72        32.56 o                         
   2   5   4       1384.51       1359.58        28.18 o                         
   3   5   4          0.12          1.91         4.01 o                         
   4   5   4       1944.72       1919.41        33.89 o                         
   5   5   4        224.06        217.16        12.70 o                         
   6   5   4        402.92        378.35        16.51 o                         
   7   5   4          7.63          6.61         6.92 o                         
   8   5   4        109.59        102.55        18.40 o                         
   9   5   4        204.29        210.22        15.93 o                         
  -9   6   4        273.02        260.69        21.27 o                         
  -8   6   4        374.38        384.72        25.38 o                         
  -7   6   4         12.64          9.85         9.21 o                         
  -6   6   4        115.42        154.53        26.60 o                         
  -5   6   4        882.22        844.40        32.80 o                         
  -4   6   4       1039.62       1091.22        35.10 o                         
  -3   6   4       2137.52       2093.11        72.74 o                         
  -2   6   4       2410.71       2367.25        55.49 o                         
  -1   6   4       2396.37       2451.08        64.73 o                         
   0   6   4        897.14        875.38        29.84 o                         
   1   6   4        103.32        103.07        11.63 o                         
   2   6   4        621.14        667.96        30.57 o                         
   3   6   4         25.63         35.77         7.24 o                         
   4   6   4         44.36         67.70         9.01 o                         
   5   6   4        529.12        540.88        25.20 o                         
   6   6   4         14.04         32.49        12.12 o                         
   7   6   4         28.96         30.79        11.10 o                         
   8   6   4        225.51        242.52        21.85 o                         
  -8   7   4         59.47         41.47        16.64 o                         
  -7   7   4         14.32         16.01        14.37 o                         
  -6   7   4        551.24        518.11        38.91 o                         
  -5   7   4          6.89         16.47        11.17 o                         
  -4   7   4        101.10         97.61        15.96 o                         
  -3   7   4        142.70        144.54        16.18 o                         
  -2   7   4         32.91         28.03        10.91 o                         
  -1   7   4        139.29        146.29        18.72 o                         
   0   7   4        142.67        144.78        16.43 o                         
   1   7   4         19.88         42.94        11.53 o                         
   2   7   4         37.86         17.96         8.64 o                         
   3   7   4         60.29         61.65        12.00 o                         
   4   7   4        132.44        140.53        16.73 o                         
   5   7   4        252.81        270.91        22.32 o                         
   6   7   4        167.02        175.97        16.60 o                         
   7   7   4        274.78        338.33        24.67 o                         
  -7   8   4          1.74         12.00        15.91 o                         
  -6   8   4          1.01         -3.35        13.82 o                         
  -5   8   4         32.74         23.51        16.82 o                         
  -4   8   4        988.54        908.94        94.28 o                         
  -3   8   4        101.94         94.58        21.40 o                         
  -2   8   4       3207.21       3008.57       113.96 o                         
  -1   8   4         40.76         32.00        11.77 o                         
   0   8   4         79.17         72.21        20.28 o                         
   1   8   4          4.50         -5.42         8.95 o                         
   2   8   4          5.27         31.40        12.78 o                         
   3   8   4         10.97         12.60        10.62 o                         
   4   8   4         28.66         22.53        11.84 o                         
   5   8   4         82.43         85.95        16.40 o                         
   6   8   4        227.15        222.96        29.15 o                         
  -4   9   4         49.11         47.20        18.75 o                         
  -3   9   4        216.63        230.07        31.17 o                         
  -2   9   4         45.40         58.21        15.93 o                         
  -1   9   4         11.56         23.14        11.89 o                         
   0   9   4         56.41         56.65        13.37 o                         
   1   9   4        255.46        170.82        20.69 o                         
   2   9   4         13.95         -5.53        10.45 o                         
   3   9   4         17.23         25.77        13.36 o                         
 -11   0   5          4.67          0.58         8.90 o                         
  -9   0   5         89.19        108.71        11.87 o                         
  -7   0   5        185.83        186.17        11.38 o                         
  -5   0   5          2.04          7.79         3.43 o                         
  -3   0   5       8476.17       8463.19       137.56 o                         
  -1   0   5        253.46        288.35         7.21 o                         
   1   0   5         95.28         81.02         5.02 o                         
   3   0   5       6729.79       6301.02       102.11 o                         
   5   0   5       3832.44       3470.72        66.57 o                         
   7   0   5       5659.25       5107.88       187.80 o                         
 -12   1   5        173.66        209.56        18.10 o                         
 -11   1   5         16.41         28.08         8.85 o                         
 -10   1   5         81.09         78.86         8.54 o                         
  -9   1   5        572.38        499.19        18.02 o                         
  -8   1   5         23.95         26.39         4.27 o                         
  -7   1   5       2143.76       2152.13        30.42 o                         
  -6   1   5        318.00        346.12         8.34 o                         
  -5   1   5       1997.83       1949.15        23.66 o                         
  -4   1   5          1.29         10.75         2.35 o                         
  -3   1   5        219.02        313.10         7.84 o                         
  -2   1   5        763.37        795.61        13.32 o                         
  -1   1   5         17.84         23.70         2.25 o                         
   0   1   5       2727.20       2692.83        32.40 o                         
   1   1   5       3277.77       3154.65        42.66 o                         
   2   1   5        225.02        171.42         4.90 o                         
   3   1   5       7047.72       7169.67        74.78 o                         
   4   1   5          8.40         10.58         2.74 o                         
   5   1   5       1103.86       1014.47        16.15 o                         
   6   1   5          5.78         24.21         5.15 o                         
   7   1   5        212.46        196.34        13.57 o                         
   8   1   5        253.64        249.58        19.26 o                         
 -12   2   5        108.31        150.43        27.06 o                         
 -11   2   5        230.16        225.70        14.48 o                         
 -10   2   5        649.88        627.59        18.41 o                         
  -9   2   5        595.77        577.70        17.18 o                         
  -8   2   5        253.43        265.34        10.57 o                         
  -7   2   5        548.63        529.03        12.80 o                         
  -6   2   5         19.72         22.09         3.47 o                         
  -5   2   5       1939.97       1915.92        24.25 o                         
  -4   2   5        643.74        603.48        11.63 o                         
  -3   2   5        108.94        138.41         6.39 o                         
  -2   2   5       7854.37       7773.53        83.07 o                         
  -1   2   5       2091.42       2021.39        23.51 o                         
   0   2   5       7521.27       7573.05        80.73 o                         
   1   2   5        434.28        409.27        10.00 o                         
   2   2   5        495.02        590.47        10.46 o                         
   3   2   5       2276.36       2316.29        28.08 o                         
   4   2   5        585.62        591.76        10.39 o                         
   5   2   5        359.52        385.92        10.21 o                         
   6   2   5       2099.76       2139.23        33.11 o                         
   7   2   5        272.42        295.42        14.27 o                         
   8   2   5        659.73        653.98        23.58 o                         
   9   2   5        403.89        400.53        20.61 o                         
  10   2   5          3.33          0.26        10.64 o                         
 -11   3   5        100.62         78.98        10.13 o                         
 -10   3   5        666.53        712.24        23.21 o                         
  -9   3   5        229.31        220.18        15.41 o                         
  -8   3   5        161.18        162.86        10.03 o                         
  -7   3   5         53.74         65.45         6.84 o                         
  -6   3   5        347.21        310.94        12.30 o                         
  -5   3   5        630.50        661.23        13.54 o                         
  -4   3   5        175.65        243.55         9.16 o                         
  -3   3   5        357.04        315.65        10.77 o                         
  -2   3   5         91.01         87.35         5.28 o                         
  -1   3   5       3181.19       3284.64        36.66 o                         
   0   3   5        468.96        455.62        10.90 o                         
   1   3   5       2709.93       2726.93        37.35 o                         
   2   3   5       2698.95       2729.81        33.99 o                         
   3   3   5        313.68        323.03         9.64 o                         
   4   3   5       1192.13       1255.42        19.73 o                         
   5   3   5          8.60         16.38         3.82 o                         
   6   3   5         57.09         64.35         5.94 o                         
   7   3   5          0.61          2.42         4.68 o                         
   8   3   5          2.35          2.74         8.20 o                         
   9   3   5        275.45        241.51        21.43 o                         
  10   3   5        606.87        702.35        43.02 o                         
 -11   4   5        243.90        277.84        17.84 o                         
 -10   4   5         25.93         47.56         9.51 o                         
  -9   4   5       1338.35       1390.62        31.65 o                         
  -8   4   5         85.22         62.01         8.48 o                         
  -7   4   5       1261.80       1265.30        28.88 o                         
  -6   4   5         27.45         19.11         5.31 o                         
  -5   4   5        196.96        175.53        10.90 o                         
  -4   4   5        573.02        585.00        17.11 o                         
  -3   4   5        620.70        608.86        15.39 o                         
  -2   4   5         12.73         13.78         3.46 o                         
  -1   4   5       1318.43       1238.63        18.55 o                         
   0   4   5        615.45        659.11        14.99 o                         
   1   4   5       4041.13       3971.51        50.41 o                         
   2   4   5          8.54         11.09         3.61 o                         
   3   4   5         69.50         85.81         6.33 o                         
   4   4   5        233.46        216.72         9.55 o                         
   5   4   5        504.50        544.14        15.46 o                         
   6   4   5          6.54         16.78         5.50 o                         
   7   4   5         17.30          5.51         6.47 o                         
   8   4   5         88.86        103.35        10.67 o                         
   9   4   5        328.38        325.24        19.06 o                         
  10   4   5          0.59         -7.80        15.40 o                         
 -10   5   5          5.19         -9.86        10.18 o                         
  -9   5   5        222.46        259.61        19.68 o                         
  -8   5   5        194.79        203.22        17.34 o                         
  -7   5   5         40.41         35.65         9.44 o                         
  -6   5   5       1100.06       1032.17        31.88 o                         
  -5   5   5        559.05        524.62        22.53 o                         
  -4   5   5        390.56        379.18        23.89 o                         
  -3   5   5        135.65        173.55        16.00 o                         
  -2   5   5         22.11         27.24         5.95 o                         
  -1   5   5        926.36        994.79        28.95 o                         
   0   5   5        687.80        713.85        23.06 o                         
   1   5   5        336.11        358.13        16.42 o                         
   2   5   5       1943.11       1917.25        35.73 o                         
   3   5   5        127.59        120.60         8.62 o                         
   4   5   5        531.62        552.59        17.61 o                         
   5   5   5        206.04        194.99        12.23 o                         
   6   5   5          1.85          6.66         6.13 o                         
   7   5   5        550.81        584.56        22.47 o                         
   8   5   5          6.88         -1.50         7.92 o                         
   9   5   5        987.78       1198.76        32.93 o                         
  -9   6   5        117.22        109.47        16.01 o                         
  -8   6   5        123.06        143.29        16.58 o                         
  -7   6   5          1.39          6.55         9.51 o                         
  -6   6   5         52.65         68.61        14.65 o                         
  -5   6   5         12.70         20.11         9.77 o                         
  -4   6   5        398.73        389.79        24.25 o                         
  -3   6   5        468.42        490.83        29.32 o                         
  -2   6   5         13.01         12.63         7.71 o                         
  -1   6   5         49.80         62.75        11.76 o                         
   0   6   5          0.35          7.91         7.34 o                         
   1   6   5        263.64        260.80        18.86 o                         
   2   6   5        436.74        413.81        21.47 o                         
   3   6   5        751.27        740.75        24.74 o                         
   4   6   5        911.16        936.41        25.66 o                         
   5   6   5         44.90         48.12         9.01 o                         
   6   6   5         24.45         32.66         9.56 o                         
   7   6   5          1.28         12.19         9.35 o                         
   8   6   5        142.10        131.05        17.14 o                         
  -8   7   5        102.22         67.98        18.33 o                         
  -7   7   5         87.55        105.12        20.57 o                         
  -6   7   5        356.00        322.37        33.33 o                         
  -5   7   5       1998.12       1982.01        76.34 o                         
  -4   7   5        398.41        443.33        30.29 o                         
  -3   7   5       1838.20       1747.56        64.34 o                         
  -2   7   5         75.22         80.92        20.55 o                         
  -1   7   5        138.63        147.60        21.70 o                         
   0   7   5       1153.28       1069.34        50.03 o                         
   1   7   5        837.19        926.11        41.46 o                         
   2   7   5        148.77        124.81        13.77 o                         
   3   7   5        891.40        919.39        33.39 o                         
   4   7   5        725.55        701.64        34.97 o                         
   5   7   5        538.67        571.82        31.72 o                         
   6   7   5         88.35        107.80        16.62 o                         
   7   7   5        180.53        199.63        20.35 o                         
  -7   8   5         10.81         -0.58        16.05 o                         
  -6   8   5         20.36         38.99        22.89 o                         
  -5   8   5         65.14         60.29        20.18 o                         
  -4   8   5        173.98        133.04        23.71 o                         
  -3   8   5          0.24          0.62        12.34 o                         
  -2   8   5        458.53        418.80        31.29 o                         
  -1   8   5        760.93        630.43        63.52 o                         
   0   8   5        123.79        123.91        17.47 o                         
   1   8   5        175.83        199.24        20.81 o                         
   2   8   5         92.51        104.49        15.70 o                         
   3   8   5        356.02        377.80        28.07 o                         
   4   8   5         33.43         41.40        13.70 o                         
   5   8   5         99.36         97.58        16.22 o                         
  -4   9   5        536.08        443.24        41.49 o                         
  -3   9   5        713.53        646.78        49.10 o                         
  -2   9   5          2.47         -4.64        10.95 o                         
  -1   9   5        120.64        165.38        21.08 o                         
   0   9   5         54.42         49.81        14.12 o                         
   1   9   5         75.23         82.79        15.78 o                         
   2   9   5        701.25        686.09        40.48 o                         
   3   9   5        210.06        148.55        23.18 o                         
 -12   0   6         29.91         38.52        11.28 o                         
 -10   0   6       1098.63       1043.87        42.06 o                         
  -8   0   6       1658.36       1642.92        36.45 o                         
  -6   0   6       1644.54       1619.25        31.03 o                         
  -4   0   6       1556.33       1561.90        29.48 o                         
  -2   0   6      15385.03      15155.89       220.22 o                         
   0   0   6      15471.47      15331.10       335.72 o                         
   2   0   6      10782.48      10639.29       155.35 o                         
   4   0   6         46.32         26.50         4.27 o                         
   6   0   6         75.32         64.56         7.97 o                         
 -12   1   6         19.07         17.99         6.91 o                         
 -11   1   6          3.36         12.47         6.15 o                         
 -10   1   6        250.39        248.41        14.63 o                         
  -9   1   6          0.79          4.06         4.57 o                         
  -8   1   6        138.70        121.65         7.60 o                         
  -7   1   6          5.01          6.85         3.42 o                         
  -6   1   6        242.68        270.74         8.39 o                         
  -5   1   6        380.92        402.30         9.10 o                         
  -4   1   6        960.45        999.55        15.35 o                         
  -3   1   6        844.68        876.05        14.55 o                         
  -2   1   6       1608.85       1604.03        21.20 o                         
  -1   1   6         67.48         84.66         4.22 o                         
   0   1   6      12029.56      11463.73       124.13 o                         
   1   1   6        170.88        132.50         5.55 o                         
   2   1   6        869.28        704.79        11.53 o                         
   3   1   6         76.52         74.45         4.33 o                         
   4   1   6          2.14          6.57         2.50 o                         
   5   1   6       2455.15       2374.25        39.21 o                         
   6   1   6          3.75          3.91         3.50 o                         
   7   1   6          2.17          5.84         5.43 o                         
   8   1   6       2879.33       2876.92       176.91 o                         
   9   1   6        136.45        147.64        23.98 o                         
 -12   2   6         85.70         98.37        12.43 o                         
 -11   2   6        212.15        196.58        12.82 o                         
 -10   2   6         95.76        125.57        12.57 o                         
  -9   2   6         56.66         63.81         7.63 o                         
  -8   2   6        789.53        843.25        19.98 o                         
  -7   2   6       1322.78       1342.46        22.83 o                         
  -6   2   6        357.64        352.55        10.95 o                         
  -5   2   6        101.60         90.18         5.18 o                         
  -4   2   6        135.60        112.21         5.76 o                         
  -3   2   6       4006.74       4095.07        51.78 o                         
  -2   2   6       2092.38       2233.01        28.28 o                         
  -1   2   6        346.68        299.34         8.20 o                         
   0   2   6          2.87         11.05         2.75 o                         
   1   2   6       2661.64       2863.22        37.65 o                         
   2   2   6       5361.69       5555.68        66.92 o                         
   3   2   6        197.65        204.10         6.67 o                         
   4   2   6         94.09        111.33         5.01 o                         
   5   2   6        729.38        743.71        13.88 o                         
   6   2   6       3716.97       3717.80        56.84 o                         
   7   2   6       1442.05       1350.51        26.14 o                         
   8   2   6         79.25         82.59        10.87 o                         
   9   2   6        182.86        182.11        17.70 o                         
  10   2   6        134.11        153.07        21.69 o                         
 -11   3   6          0.06          2.87         7.23 o                         
 -10   3   6        640.12        636.64        22.98 o                         
  -9   3   6        726.41        717.57        20.84 o                         
  -8   3   6        365.41        325.60        14.49 o                         
  -7   3   6        338.02        328.39        13.89 o                         
  -6   3   6       1291.08       1286.45        24.05 o                         
  -5   3   6        592.13        637.15        14.23 o                         
  -4   3   6       1527.84       1390.84        23.32 o                         
  -3   3   6        192.61        189.34         8.55 o                         
  -2   3   6       1931.20       1932.62        29.23 o                         
  -1   3   6         29.95         44.89         3.77 o                         
   0   3   6       1970.60       1894.15        25.87 o                         
   1   3   6          2.77          0.44         2.79 o                         
   2   3   6        197.16        201.86         8.21 o                         
   3   3   6        483.95        524.90        13.86 o                         
   4   3   6        473.35        494.98        11.17 o                         
   5   3   6        875.22        882.85        17.03 o                         
   6   3   6          9.54         14.02         4.45 o                         
   7   3   6         68.88         69.53         7.85 o                         
   8   3   6        277.39        288.07        14.15 o                         
   9   3   6        269.38        270.68        22.56 o                         
  10   3   6          8.90         18.21        15.53 o                         
 -11   4   6         43.60         31.37        10.75 o                         
 -10   4   6        337.12        331.40        19.38 o                         
  -9   4   6         77.04        102.33        10.64 o                         
  -8   4   6         11.14         17.44         6.66 o                         
  -7   4   6        126.25        131.98        10.71 o                         
  -6   4   6        111.15        108.78         8.91 o                         
  -5   4   6         35.25         41.92         6.33 o                         
  -4   4   6        752.18        752.72        17.92 o                         
  -3   4   6        150.89        182.39         9.91 o                         
  -2   4   6       1516.41       1570.78        30.21 o                         
  -1   4   6       1252.00       1267.72        20.67 o                         
   0   4   6        180.43        209.05         9.13 o                         
   1   4   6       1177.32       1227.27        24.55 o                         
   2   4   6        334.09        345.55        12.16 o                         
   3   4   6       1152.87       1206.08        21.36 o                         
   4   4   6       1027.38       1009.02        20.03 o                         
   5   4   6        660.36        661.77        17.79 o                         
   6   4   6       2732.82       2699.35        44.86 o                         
   7   4   6          0.28         -5.11         5.70 o                         
   8   4   6        487.04        495.02        20.47 o                         
   9   4   6         45.66         48.29        10.33 o                         
 -10   5   6        429.45        466.22        38.17 o                         
  -9   5   6          0.09          1.82         8.65 o                         
  -8   5   6          0.10          1.24         8.35 o                         
  -7   5   6         38.75         29.27         9.39 o                         
  -6   5   6       2630.64       2453.81        51.35 o                         
  -5   5   6        919.13        913.09        27.10 o                         
  -4   5   6       2896.20       2747.03        50.41 o                         
  -3   5   6         18.23          8.62         5.22 o                         
  -2   5   6       2945.11       2953.37        62.76 o                         
  -1   5   6        129.44        152.44        12.09 o                         
   0   5   6         81.67         96.56        10.09 o                         
   1   5   6        779.18        841.71        23.00 o                         
   2   5   6        189.09        197.75        12.22 o                         
   3   5   6       1502.92       1461.99        30.19 o                         
   4   5   6        829.56        847.15        20.15 o                         
   5   5   6        590.21        596.35        21.35 o                         
   6   5   6         60.89         69.92         9.88 o                         
   7   5   6         67.91         79.67        10.27 o                         
   8   5   6         41.37         35.84         9.79 o                         
   9   5   6        199.08        236.83        16.77 o                         
  -9   6   6        257.32        254.68        30.86 o                         
  -8   6   6        295.49        315.86        25.61 o                         
  -7   6   6          0.97         13.56         9.62 o                         
  -6   6   6        225.37        216.42        20.86 o                         
  -5   6   6        326.96        334.51        25.67 o                         
  -4   6   6          7.31          8.43         7.95 o                         
  -3   6   6        170.79        201.32        17.22 o                         
  -2   6   6        157.06        198.87        17.71 o                         
  -1   6   6       1727.13       1546.13        48.11 o                         
   0   6   6        383.04        385.51        22.58 o                         
   1   6   6        185.79        180.94        14.70 o                         
   2   6   6        931.67        874.55        27.82 o                         
   3   6   6         25.00         13.18         6.50 o                         
   4   6   6         80.43         81.19        10.52 o                         
   5   6   6        142.02        138.62        13.08 o                         
   6   6   6        381.84        411.86        25.04 o                         
   7   6   6        132.10        137.78        15.80 o                         
   8   6   6         42.72         65.86        15.11 o                         
  -8   7   6         15.18         -6.33        13.23 o                         
  -7   7   6          5.42         -8.07        12.54 o                         
  -6   7   6        103.15         81.43        30.73 o                         
  -5   7   6        601.19        574.29        35.94 o                         
  -4   7   6        203.10        191.77        20.98 o                         
  -3   7   6         41.02         56.09        15.29 o                         
  -2   7   6        160.71        154.03        22.70 o                         
  -1   7   6         11.23         11.14         9.91 o                         
   0   7   6        144.93        141.66        18.47 o                         
   1   7   6        466.84        493.25        33.67 o                         
   2   7   6        571.76        514.64        29.87 o                         
   3   7   6        143.71        179.67        16.31 o                         
   4   7   6        147.19        154.88        17.42 o                         
   5   7   6        190.02        190.82        19.30 o                         
   6   7   6          0.31         -2.77        12.12 o                         
   7   7   6        279.04        259.69        26.72 o                         
  -7   8   6          1.52         -7.55        16.76 o                         
  -6   8   6        673.41        636.00        65.27 o                         
  -5   8   6         78.51         90.92        27.44 o                         
  -4   8   6        336.49        327.26        34.36 o                         
  -3   8   6         55.35         61.87        18.90 o                         
  -2   8   6          0.11          0.95        10.70 o                         
  -1   8   6         11.39          0.55        13.22 o                         
   0   8   6        230.69        257.18        23.90 o                         
   1   8   6          0.22         -8.93         8.93 o                         
   2   8   6        313.13        304.64        25.07 o                         
   3   8   6          2.40          6.11        10.86 o                         
   4   8   6        175.40        177.34        19.58 o                         
   5   8   6          0.14          8.28        11.65 o                         
  -4   9   6         16.12         28.81        17.69 o                         
  -3   9   6        986.57        976.64       105.51 o                         
  -2   9   6          9.60         17.74        14.06 o                         
  -1   9   6          0.03          6.23        11.12 o                         
   0   9   6          1.97          5.43        10.82 o                         
   1   9   6         17.62         12.84        12.02 o                         
   2   9   6          8.93         29.80        13.90 o                         
 -11   0   7          6.94          6.48         8.39 o                         
  -9   0   7        113.55        110.70        12.53 o                         
  -7   0   7         11.52          6.65         5.32 o                         
  -5   0   7          1.37         -1.12         3.46 o                         
  -3   0   7       1596.29       1768.33        36.50 o                         
  -1   0   7       2751.30       2725.94        39.57 o                         
   1   0   7       9827.04      10294.14       165.83 o                         
   3   0   7       3055.38       2928.84        48.08 o                         
   5   0   7       5545.59       5345.53        90.20 o                         
   7   0   7       2536.96       2408.26        97.95 o                         
 -12   1   7         60.67         73.09         9.30 o                         
 -11   1   7        260.76        262.74        17.53 o                         
 -10   1   7         65.81         58.17         7.72 o                         
  -9   1   7        589.60        557.39        16.59 o                         
  -8   1   7        505.84        510.93        16.18 o                         
  -7   1   7        148.25        125.81         7.82 o                         
  -6   1   7        805.62        736.85        13.53 o                         
  -5   1   7       1946.53       1981.88        26.38 o                         
  -4   1   7        260.16        279.93         9.15 o                         
  -3   1   7       2007.85       1867.95        27.74 o                         
  -2   1   7        675.80        669.49        10.99 o                         
  -1   1   7         21.28          4.13         2.18 o                         
   0   1   7        779.67        862.69        15.27 o                         
   1   1   7        373.44        312.32         9.13 o                         
   2   1   7         34.22         30.01         3.10 o                         
   3   1   7        178.68        183.40         7.02 o                         
   4   1   7        653.35        605.03        11.85 o                         
   5   1   7         31.37         42.19         4.01 o                         
   6   1   7        648.85        597.14        14.75 o                         
   7   1   7        307.78        315.58        13.21 o                         
   8   1   7          9.59         25.91        10.33 o                         
   9   1   7        257.99        229.99        37.07 o                         
 -12   2   7        285.13        305.44        21.06 o                         
 -11   2   7         12.79         40.43        11.28 o                         
 -10   2   7         24.13         24.62         9.63 o                         
  -9   2   7         17.86         19.19         5.83 o                         
  -8   2   7        692.09        674.76        18.97 o                         
  -7   2   7         13.21         18.33         4.79 o                         
  -6   2   7        776.84        759.57        14.72 o                         
  -5   2   7        627.50        601.96        12.33 o                         
  -4   2   7       2481.06       2475.10        33.49 o                         
  -3   2   7       1481.10       1539.93        24.11 o                         
  -2   2   7        212.37        213.72         7.73 o                         
  -1   2   7          2.56          3.72         2.29 o                         
   0   2   7        175.41        181.77         7.77 o                         
   1   2   7        187.01        206.54         7.91 o                         
   2   2   7        229.51        220.33         7.79 o                         
   3   2   7         42.94         31.89         3.35 o                         
   4   2   7        170.09        152.92         6.95 o                         
   5   2   7        210.23        224.30        10.37 o                         
   6   2   7         72.10         81.87         6.70 o                         
   7   2   7          0.19         -4.19         4.46 o                         
   8   2   7        657.68        715.72        26.07 o                         
   9   2   7         12.87         20.23        12.26 o                         
  10   2   7         15.21         12.35        10.36 o                         
 -11   3   7         11.12         20.31         8.69 o                         
 -10   3   7          4.95         12.81         7.99 o                         
  -9   3   7         75.59         71.64         8.96 o                         
  -8   3   7        226.63        218.09        12.91 o                         
  -7   3   7        332.84        336.75        15.60 o                         
  -6   3   7        982.71       1043.57        21.65 o                         
  -5   3   7        511.58        488.10        14.81 o                         
  -4   3   7        139.24        113.39         7.01 o                         
  -3   3   7         96.90         86.53         6.01 o                         
  -2   3   7        240.07        254.39         9.33 o                         
  -1   3   7        387.13        551.39        11.33 o                         
   0   3   7        295.61        291.38         9.54 o                         
   1   3   7        974.81        956.25        18.05 o                         
   2   3   7       1478.10       1476.44        24.03 o                         
   3   3   7       1649.67       1554.19        22.73 o                         
   4   3   7        725.87        676.29        13.42 o                         
   5   3   7       1580.27       1446.08        27.17 o                         
   6   3   7        571.64        603.55        16.54 o                         
   7   3   7          6.76          1.36         4.93 o                         
   8   3   7         43.18         41.65         9.54 o                         
   9   3   7        312.39        378.10        28.40 o                         
  10   3   7         11.78         29.28        16.50 o                         
 -11   4   7        272.02        281.83        21.04 o                         
 -10   4   7          0.48          7.74         8.29 o                         
  -9   4   7        118.63        138.12        15.25 o                         
  -8   4   7         21.80         34.62         8.45 o                         
  -7   4   7       2245.73       2176.21        43.45 o                         
  -6   4   7        132.08        143.88        10.23 o                         
  -5   4   7       3145.73       3167.06        48.41 o                         
  -4   4   7       1496.40       1509.51        28.63 o                         
  -3   4   7       1577.85       1692.46        30.01 o                         
  -2   4   7        538.54        542.61        15.30 o                         
  -1   4   7        270.54        328.17        12.34 o                         
   0   4   7        426.75        468.56        14.93 o                         
   1   4   7       3110.33       3147.21        50.24 o                         
   2   4   7         10.05         17.70         4.52 o                         
   3   4   7        213.65        225.47        10.48 o                         
   4   4   7        607.24        586.36        16.26 o                         
   5   4   7         12.01         12.00         6.04 o                         
   6   4   7        842.39        835.91        22.84 o                         
   7   4   7         37.72         32.30         7.43 o                         
   8   4   7         40.44         43.16         8.81 o                         
   9   4   7        231.69        253.34        19.91 o                         
 -10   5   7        759.03        814.13        35.02 o                         
  -9   5   7          8.43         14.01         9.57 o                         
  -8   5   7        273.12        265.79        19.72 o                         
  -7   5   7         93.81         72.08        11.79 o                         
  -6   5   7        558.54        612.14        26.26 o                         
  -5   5   7        457.15        506.30        38.75 o                         
  -4   5   7         24.48         23.46         6.51 o                         
  -3   5   7        104.03         98.02        13.35 o                         
  -2   5   7          0.25         -0.23         5.80 o                         
  -1   5   7        164.29        154.51        16.25 o                         
   0   5   7          5.26         19.96         6.85 o                         
   1   5   7       2801.60       2561.26        51.73 o                         
   2   5   7        575.70        559.26        20.45 o                         
   3   5   7       1026.05        980.44        24.17 o                         
   4   5   7        236.22        237.13        16.42 o                         
   5   5   7        965.04        961.14        30.56 o                         
   6   5   7        249.17        275.90        17.81 o                         
   7   5   7         73.28         79.46        11.35 o                         
   8   5   7         52.10         42.16        11.58 o                         
   9   5   7        441.45        473.11        35.33 o                         
  -9   6   7        125.31        135.61        25.54 o                         
  -8   6   7         11.28          9.41        10.16 o                         
  -7   6   7        466.78        410.67        36.95 o                         
  -6   6   7        198.77        251.13        26.88 o                         
  -5   6   7       1295.86       1319.35        48.47 o                         
  -4   6   7         17.79         38.91        10.22 o                         
  -3   6   7        113.99        103.79        13.11 o                         
  -2   6   7         99.62        104.95        17.26 o                         
  -1   6   7         21.47         11.82         9.07 o                         
   0   6   7        376.17        386.80        23.40 o                         
   1   6   7         84.87         80.60        12.04 o                         
   2   6   7          6.16          4.72         9.20 o                         
   3   6   7        855.06        834.01        27.10 o                         
   4   6   7        361.41        331.10        18.76 o                         
   5   6   7       1474.11       1553.88        43.65 o                         
   6   6   7       1577.49       1671.77        46.21 o                         
   7   6   7        170.83        180.74        17.97 o                         
   8   6   7        327.22        356.32        39.97 o                         
  -8   7   7         15.70         13.18        16.91 o                         
  -7   7   7          8.05        -11.86        13.40 o                         
  -6   7   7         81.96        105.76        21.32 o                         
  -5   7   7        406.71        421.44        32.86 o                         
  -4   7   7        835.39        773.27        49.86 o                         
  -3   7   7        175.84        182.11        20.55 o                         
  -2   7   7        332.42        372.06        29.54 o                         
  -1   7   7        233.55        264.89        33.67 o                         
   0   7   7         46.94         49.23        13.32 o                         
   1   7   7          9.24         18.36         9.68 o                         
   2   7   7          6.77          8.79         8.35 o                         
   3   7   7         28.68         15.86        10.36 o                         
   4   7   7        163.27        166.22        17.89 o                         
   5   7   7         60.84         62.27        32.52 o                         
   6   7   7         29.94         31.33        17.94 o                         
  -6   8   7          7.07        -11.62        20.71 o                         
  -5   8   7          0.23          7.30        14.53 o                         
  -4   8   7         83.34         69.57        18.07 o                         
  -3   8   7          6.19          4.02        13.05 o                         
  -2   8   7        388.04        365.62        56.46 o                         
  -1   8   7        228.06        276.04        27.22 o                         
   0   8   7          0.64          0.20         9.26 o                         
   1   8   7        205.57        174.97        20.10 o                         
   2   8   7          0.42          4.12        10.39 o                         
   3   8   7          3.22          4.86        12.32 o                         
   4   8   7          4.99          8.10        11.88 o                         
   5   8   7        449.59        527.72        44.34 o                         
  -3   9   7        174.49        215.54        31.25 o                         
  -2   9   7         38.61         26.14        14.76 o                         
  -1   9   7        583.10        583.57        37.23 o                         
   0   9   7         51.26         59.18        18.56 o                         
   1   9   7        136.01        180.57        21.88 o                         
   2   9   7        377.53        339.71        42.23 o                         
 -12   0   8       1029.00       1068.96        43.70 o                         
 -10   0   8        328.71        291.51        41.99 o                         
  -8   0   8         21.63         21.63         7.74 o                         
  -6   0   8        975.26        959.05        23.63 o                         
  -4   0   8       4716.25       4607.03        82.52 o                         
  -2   0   8       2898.42       3024.95        44.41 o                         
   0   0   8        292.04        322.31        16.91 o                         
   2   0   8        500.60        622.74        17.43 o                         
   4   0   8         54.65         64.65         6.75 o                         
   6   0   8          7.80          8.41         4.93 o                         
   8   0   8        245.74        188.08        18.94 o                         
 -12   1   8         21.10         15.31         7.43 o                         
 -11   1   8        154.68        119.57        11.36 o                         
 -10   1   8        123.34        122.03        10.25 o                         
  -9   1   8        603.74        586.85        18.40 o                         
  -8   1   8        139.32        147.48         9.78 o                         
  -7   1   8       1401.99       1408.80        27.46 o                         
  -6   1   8       1687.17       1688.83        26.89 o                         
  -5   1   8         30.41         44.20         4.41 o                         
  -4   1   8        187.05        210.72         9.83 o                         
  -3   1   8       2870.79       2961.87        40.11 o                         
  -2   1   8       4614.00       4859.41        49.18 o                         
  -1   1   8       3100.50       3158.03        36.65 o                         
   0   1   8         45.24         62.75         4.85 o                         
   1   1   8       1588.26       1525.89        24.22 o                         
   2   1   8       4138.57       3739.02        44.97 o                         
   3   1   8        366.88        395.97        10.21 o                         
   4   1   8        219.96        215.14         8.18 o                         
   5   1   8        439.63        406.02        13.26 o                         
   6   1   8        144.96        130.20         8.49 o                         
   7   1   8        516.90        517.70        18.19 o                         
   8   1   8          0.79         -3.41         5.96 o                         
   9   1   8        145.77        151.30        19.81 o                         
  10   1   8        228.83        255.39        35.51 o                         
 -12   2   8        231.20        242.72        16.85 o                         
 -11   2   8        522.75        600.89        25.04 o                         
 -10   2   8        101.17         80.18        11.12 o                         
  -9   2   8        503.07        463.19        22.00 o                         
  -8   2   8          1.71          2.17         5.92 o                         
  -7   2   8          7.03          8.20         5.89 o                         
  -6   2   8        978.36        996.20        18.60 o                         
  -5   2   8        547.83        558.95        13.46 o                         
  -4   2   8        374.54        430.86        12.57 o                         
  -3   2   8         20.07         20.77         3.58 o                         
  -2   2   8         56.66         42.39         3.88 o                         
  -1   2   8         26.07         43.17         3.91 o                         
   0   2   8        321.41        290.21        12.43 o                         
   1   2   8         69.69         96.79         6.13 o                         
   2   2   8        361.74        374.56        11.13 o                         
   3   2   8        782.38        790.34        13.16 o                         
   4   2   8        345.52        318.21        11.35 o                         
   5   2   8        150.97        153.82         8.77 o                         
   6   2   8          4.86          4.76         4.24 o                         
   7   2   8        330.51        330.38        14.35 o                         
   8   2   8        596.96        566.43        24.13 o                         
   9   2   8        284.95        218.77        20.10 o                         
  10   2   8         78.88         82.94        25.42 o                         
 -11   3   8         38.89         50.42        11.35 o                         
 -10   3   8        483.04        555.66        25.63 o                         
  -9   3   8        458.43        462.71        19.76 o                         
  -8   3   8       1812.92       1803.71        41.64 o                         
  -7   3   8       1295.28       1253.13        28.62 o                         
  -6   3   8       5244.88       5247.85        85.51 o                         
  -5   3   8        590.63        555.79        14.85 o                         
  -4   3   8          2.86          2.25         3.39 o                         
  -3   3   8         31.42         32.48         4.54 o                         
  -2   3   8        143.80        205.08         8.38 o                         
  -1   3   8       2372.69       2347.96        30.22 o                         
   0   3   8       2191.87       2099.55        28.98 o                         
   1   3   8        534.75        526.27        14.02 o                         
   2   3   8       1995.77       2036.57        31.02 o                         
   3   3   8         58.04         69.37         5.62 o                         
   4   3   8          0.13         -2.68         4.71 o                         
   5   3   8         29.50         19.64         6.52 o                         
   6   3   8        265.86        259.57        14.73 o                         
   7   3   8        140.98        126.92        10.54 o                         
   8   3   8         42.86         38.55         8.42 o                         
   9   3   8         83.54         88.60        16.59 o                         
 -11   4   8          0.05          3.58        10.36 o                         
 -10   4   8        573.40        580.78        26.55 o                         
  -9   4   8         67.79         73.50        10.96 o                         
  -8   4   8          4.45         -4.00         6.83 o                         
  -7   4   8          0.10         17.08         7.02 o                         
  -6   4   8          2.79          1.81         5.12 o                         
  -5   4   8        499.91        492.26        18.58 o                         
  -4   4   8         81.87         79.27         8.22 o                         
  -3   4   8          9.49          0.35         4.41 o                         
  -2   4   8         18.46         16.42         4.63 o                         
  -1   4   8        213.35        227.38        11.55 o                         
   0   4   8       1384.94       1313.35        28.79 o                         
   1   4   8         18.48         24.81         5.22 o                         
   2   4   8       2662.86       2698.63        42.38 o                         
   3   4   8       1457.09       1435.73        27.20 o                         
   4   4   8         55.39         66.62         7.28 o                         
   5   4   8          0.04          0.44         5.70 o                         
   6   4   8         71.04         62.92         8.99 o                         
   7   4   8          4.68         11.01         6.93 o                         
   8   4   8        886.89        899.09        31.65 o                         
   9   4   8         98.60        109.59        12.53 o                         
 -10   5   8        218.23        244.71        23.81 o                         
  -9   5   8        153.94        149.62        16.83 o                         
  -8   5   8        452.74        416.80        25.28 o                         
  -7   5   8         35.57         36.39         9.89 o                         
  -6   5   8       1218.90       1220.82        33.38 o                         
  -5   5   8          0.20          4.16         6.29 o                         
  -4   5   8        225.38        212.26        16.88 o                         
  -3   5   8          3.07          4.95         6.75 o                         
  -2   5   8        462.72        438.15        23.00 o                         
  -1   5   8         31.36         21.61         7.44 o                         
   0   5   8       1142.89       1084.52        32.27 o                         
   1   5   8         24.76         23.72         6.66 o                         
   2   5   8       1028.10        978.89        25.80 o                         
   3   5   8        805.87        777.52        22.84 o                         
   4   5   8        685.19        642.32        23.34 o                         
   5   5   8        521.60        560.11        26.78 o                         
   6   5   8          0.01          7.90         8.48 o                         
   7   5   8        113.50        109.91        15.72 o                         
   8   5   8          8.10         -1.19        10.00 o                         
  -9   6   8         29.60         31.64        16.77 o                         
  -8   6   8         14.54         18.65        11.84 o                         
  -7   6   8        475.19        400.10        34.46 o                         
  -6   6   8        339.33        308.52        36.09 o                         
  -5   6   8        286.71        269.08        23.43 o                         
  -4   6   8          5.06          3.01         8.04 o                         
  -3   6   8        677.15        755.83        39.18 o                         
  -2   6   8        733.70        722.99        37.34 o                         
  -1   6   8         77.41         82.91        15.65 o                         
   0   6   8        258.69        238.23        21.19 o                         
   1   6   8       1431.05       1503.71        42.52 o                         
   2   6   8          2.13         21.16         8.57 o                         
   3   6   8        204.27        274.71        18.70 o                         
   4   6   8         67.47         58.14        10.02 o                         
   5   6   8        328.37        341.90        23.19 o                         
   6   6   8          0.19         -1.31         9.71 o                         
   7   6   8          9.42         11.23        15.20 o                         
  -8   7   8          0.07        -12.21        12.21 o                         
  -7   7   8         11.56         14.93        14.24 o                         
  -6   7   8        295.86        306.80        43.83 o                         
  -5   7   8          1.49          7.89        11.30 o                         
  -4   7   8         11.48         15.63        13.04 o                         
  -3   7   8        203.50        172.94        21.11 o                         
  -2   7   8          1.61         15.90        10.53 o                         
  -1   7   8         56.45         66.36        21.72 o                         
   0   7   8         58.99         29.57        12.25 o                         
   1   7   8        378.51        338.36        24.51 o                         
   2   7   8        235.24        200.05        17.37 o                         
   3   7   8         98.89        122.51        15.34 o                         
   4   7   8       1385.62       1424.78        72.56 o                         
   5   7   8        437.77        467.96        63.16 o                         
   6   7   8        243.67        280.88        40.10 o                         
  -6   8   8        460.14        582.91       122.09 o                         
  -5   8   8         53.72         17.34        15.69 o                         
  -4   8   8        869.49        797.25        97.29 o                         
  -3   8   8          7.29         11.81        13.09 o                         
  -2   8   8        209.72        195.64        23.62 o                         
  -1   8   8          0.40         -2.33        11.06 o                         
   0   8   8         32.14         29.73        12.10 o                         
   1   8   8         11.64         -4.07        10.52 o                         
   2   8   8        214.10        175.17        20.38 o                         
   3   8   8         91.96        132.02        20.56 o                         
   4   8   8        647.49        697.31        39.33 o                         
  -3   9   8          1.65         41.60        24.70 o                         
  -2   9   8         23.21         46.49        16.15 o                         
  -1   9   8         39.12         57.69        15.08 o                         
   0   9   8          7.16         18.71        12.65 o                         
   1   9   8         40.05         43.34        14.46 o                         
 -11   0   9          9.74         -3.14        11.09 o                         
  -9   0   9         17.87          7.09         6.92 o                         
  -7   0   9         40.95         48.52         9.48 o                         
  -5   0   9        419.20        388.66        17.79 o                         
  -3   0   9       1840.98       1964.70        37.64 o                         
  -1   0   9       2838.57       2669.74        45.96 o                         
   1   0   9        759.11        806.08        20.71 o                         
   3   0   9        127.78        180.61        10.88 o                         
   5   0   9         12.44          5.26         6.30 o                         
   7   0   9        420.42        464.75        20.60 o                         
   9   0   9       2153.46       2037.97        69.92 o                         
 -12   1   9          0.05         -2.07         7.11 o                         
 -11   1   9        201.61        197.88        16.32 o                         
 -10   1   9        271.94        309.27        16.73 o                         
  -9   1   9        218.96        242.47        14.05 o                         
  -8   1   9        142.99        154.43        10.43 o                         
  -7   1   9       9745.28       9455.42       128.16 o                         
  -6   1   9       2653.21       2605.18        38.12 o                         
  -5   1   9        503.17        475.91        13.11 o                         
  -4   1   9          0.26         13.04         3.49 o                         
  -3   1   9         36.73         65.36         5.44 o                         
  -2   1   9       1566.91       1517.74        20.96 o                         
  -1   1   9         89.94        107.20         5.24 o                         
   0   1   9        531.80        521.88        12.57 o                         
   1   1   9        456.37        443.03        11.38 o                         
   2   1   9         43.19         35.72         4.00 o                         
   3   1   9       1180.19       1130.34        19.31 o                         
   4   1   9        156.86        166.19         8.23 o                         
   5   1   9        308.89        306.42        11.51 o                         
   6   1   9        561.78        542.48        14.40 o                         
   7   1   9        427.58        375.92        13.47 o                         
   8   1   9          2.70          8.59         6.28 o                         
   9   1   9        430.86        431.53        21.85 o                         
  10   1   9         54.01         42.00        18.71 o                         
 -12   2   9         41.60         36.09        11.08 o                         
 -11   2   9         70.61         40.29        10.61 o                         
 -10   2   9        323.62        303.77        24.98 o                         
  -9   2   9         86.40         93.53        10.17 o                         
  -8   2   9          0.01          4.20         5.86 o                         
  -7   2   9        853.23        841.62        26.68 o                         
  -6   2   9        165.45        147.88         8.23 o                         
  -5   2   9        170.06        190.00         9.36 o                         
  -4   2   9       4365.93       4284.52        53.94 o                         
  -3   2   9        297.65        284.80        10.63 o                         
  -2   2   9       5977.74       6106.71        68.86 o                         
  -1   2   9       3454.01       3312.37        40.66 o                         
   0   2   9          4.34         20.48         3.65 o                         
   1   2   9       4214.57       4188.35        70.64 o                         
   2   2   9         56.33         45.18         4.40 o                         
   3   2   9        278.61        267.03        10.42 o                         
   4   2   9        117.87        121.82         8.13 o                         
   5   2   9         18.39         28.26         5.38 o                         
   6   2   9          6.09          3.53         4.60 o                         
   7   2   9          2.50          4.05         5.14 o                         
   8   2   9         19.86         13.98         7.13 o                         
   9   2   9        897.56        819.95        29.81 o                         
 -11   3   9          5.44          5.31         9.47 o                         
 -10   3   9         43.44         43.31        11.17 o                         
  -9   3   9        175.94        190.88        16.97 o                         
  -8   3   9        194.35        210.88        19.23 o                         
  -7   3   9        823.70        789.28        24.42 o                         
  -6   3   9       1686.28       1658.32        32.33 o                         
  -5   3   9         57.90         55.00         6.28 o                         
  -4   3   9        316.17        312.05        13.69 o                         
  -3   3   9       2065.08       2140.80        37.27 o                         
  -2   3   9         39.54         30.69         4.24 o                         
  -1   3   9       4841.84       4801.95        59.54 o                         
   0   3   9       2258.11       2208.59        33.59 o                         
   1   3   9        704.17        748.02        16.35 o                         
   2   3   9        228.74        247.60        10.48 o                         
   3   3   9        475.57        480.59        12.90 o                         
   4   3   9        162.67        184.24        15.35 o                         
   5   3   9        750.62        755.23        26.88 o                         
   6   3   9         25.66         22.01         6.79 o                         
   7   3   9       1109.72       1019.48        27.26 o                         
   8   3   9         82.30         94.91        10.62 o                         
   9   3   9        356.64        386.94        31.41 o                         
 -11   4   9        338.40        333.38        26.37 o                         
 -10   4   9        286.92        306.03        22.13 o                         
  -9   4   9        734.69        787.19        38.51 o                         
  -8   4   9          0.07          3.02         8.05 o                         
  -7   4   9        228.51        247.43        24.34 o                         
  -6   4   9        326.96        345.51        20.80 o                         
  -5   4   9       1825.17       1721.65        35.97 o                         
  -4   4   9         50.70         69.58         7.99 o                         
  -3   4   9       3896.90       3677.84        67.78 o                         
  -2   4   9        230.54        244.07        14.80 o                         
  -1   4   9       3378.89       3460.78        69.91 o                         
   0   4   9        439.50        453.35        20.48 o                         
   1   4   9        677.26        700.04        20.12 o                         
   2   4   9         68.30         66.46         7.75 o                         
   3   4   9         81.02        100.42         8.23 o                         
   4   4   9         34.05         26.51         7.12 o                         
   5   4   9        127.09         88.64        10.87 o                         
   6   4   9         44.51         30.49         7.92 o                         
   7   4   9         29.51         27.45         8.11 o                         
   8   4   9        103.92         93.54        11.40 o                         
   9   4   9          6.03         12.10         8.89 o                         
 -10   5   9          1.10          1.01        10.13 o                         
  -9   5   9         25.85         28.60        11.48 o                         
  -8   5   9        590.67        634.72        31.22 o                         
  -7   5   9        278.27        319.52        25.35 o                         
  -6   5   9        123.31        114.47        13.45 o                         
  -5   5   9          0.61          5.95         8.32 o                         
  -4   5   9         13.58         13.57         7.89 o                         
  -3   5   9        220.51        221.19        17.25 o                         
  -2   5   9        138.52        163.58        16.92 o                         
  -1   5   9         17.17         36.14         8.78 o                         
   0   5   9        436.20        477.63        24.09 o                         
   1   5   9        133.45        115.30        13.33 o                         
   2   5   9          2.74          1.55         5.16 o                         
   3   5   9        649.39        620.01        25.05 o                         
   4   5   9         28.70         44.50         9.98 o                         
   5   5   9        202.42        217.82        31.75 o                         
   6   5   9         47.35         35.56        11.22 o                         
   7   5   9        775.92        796.06        31.80 o                         
   8   5   9         33.28         33.17        14.00 o                         
  -9   6   9        189.49        172.47        22.89 o                         
  -8   6   9          6.29         26.58        15.79 o                         
  -7   6   9         20.56         31.92        19.93 o                         
  -6   6   9        894.12        882.87        43.72 o                         
  -5   6   9         90.02         50.75        13.02 o                         
  -4   6   9        837.69        865.15        55.09 o                         
  -3   6   9        103.85         72.80        14.04 o                         
  -2   6   9         77.08         43.21        11.93 o                         
  -1   6   9          1.40          1.60         8.70 o                         
   0   6   9         23.64         11.49         9.21 o                         
   1   6   9       1060.36       1063.87        35.17 o                         
   2   6   9        296.70        275.52        18.61 o                         
   3   6   9        130.21        125.66        14.17 o                         
   4   6   9         75.98         78.17        15.38 o                         
   5   6   9         59.88         66.45        13.01 o                         
   6   6   9         97.06        156.85        19.83 o                         
   7   6   9         17.11         11.94        13.10 o                         
  -8   7   9         25.02         22.31        18.47 o                         
  -7   7   9        448.17        492.43        40.65 o                         
  -6   7   9          3.06        -12.12        12.12 o                         
  -5   7   9        485.20        489.75        46.79 o                         
  -4   7   9         10.97          2.46        12.29 o                         
  -3   7   9         83.14         60.40        14.53 o                         
  -2   7   9         92.05        128.30        19.02 o                         
  -1   7   9        384.11        419.95        55.74 o                         
   0   7   9         32.26         40.58        13.84 o                         
   1   7   9        895.69        941.42        41.26 o                         
   2   7   9         22.88         11.26         9.62 o                         
   3   7   9        227.61        212.46        20.99 o                         
   4   7   9        266.38        247.41        29.51 o                         
   5   7   9          0.28          7.13        15.32 o                         
   6   7   9        169.26        237.58        37.03 o                         
  -6   8   9          4.99         -6.70        18.31 o                         
  -5   8   9        436.49        436.25        40.09 o                         
  -4   8   9         47.67         57.16        17.91 o                         
  -3   8   9        428.69        360.58        31.25 o                         
  -2   8   9        365.31        442.06        34.74 o                         
  -1   8   9         17.06         24.15        14.21 o                         
   0   8   9          0.28          3.26        14.44 o                         
   1   8   9       1288.20       1331.41        46.32 o                         
   2   8   9         10.40         -9.98         9.98 o                         
   3   8   9       1044.66       1073.41        86.49 o                         
   4   8   9         13.35         20.30        17.96 o                         
  -1   9   9        213.63        180.31        21.63 o                         
 -12   0  10        339.33        359.13        31.26 o                         
 -10   0  10        853.28        890.35        44.91 o                         
  -8   0  10        779.45        709.71        26.89 o                         
  -6   0  10        621.01        598.42        21.62 o                         
  -4   0  10        950.22        850.76        24.15 o                         
  -2   0  10       3228.61       3138.53        54.89 o                         
   0   0  10        427.85        432.07        15.85 o                         
   2   0  10        858.51        848.33        23.89 o                         
   4   0  10       1483.67       1591.63        40.44 o                         
   6   0  10        185.79        187.87        14.44 o                         
   8   0  10        344.58        364.88        23.97 o                         
 -12   1  10         69.64         67.96        10.98 o                         
 -11   1  10          3.50          7.11         8.89 o                         
 -10   1  10        156.24        165.84        14.46 o                         
  -9   1  10         44.51         55.57         9.43 o                         
  -8   1  10        387.14        370.40        17.70 o                         
  -7   1  10        503.32        490.73        24.79 o                         
  -6   1  10         23.99         18.84         4.57 o                         
  -5   1  10        409.72        427.14        15.61 o                         
  -4   1  10       1229.23       1238.15        22.22 o                         
  -3   1  10        208.63        207.61         8.74 o                         
  -2   1  10          4.59          9.44         3.04 o                         
  -1   1  10       1039.04       1064.04        16.23 o                         
   0   1  10       1294.59       1247.71        23.81 o                         
   1   1  10        339.03        321.09        15.66 o                         
   2   1  10        332.90        343.68        11.09 o                         
   3   1  10        325.41        344.03        13.15 o                         
   4   1  10       1070.53       1089.31        22.40 o                         
   5   1  10        152.18        147.63         9.24 o                         
   6   1  10        500.93        514.05        15.76 o                         
   7   1  10        226.81        203.93        10.96 o                         
   8   1  10       1434.38       1602.48        34.72 o                         
   9   1  10          1.96         18.61         7.99 o                         
 -12   2  10         15.08         22.56        13.99 o                         
 -11   2  10         40.12         44.40        11.58 o                         
 -10   2  10        249.41        291.99        24.31 o                         
  -9   2  10        861.21        874.89        28.35 o                         
  -8   2  10         10.39          1.30         6.49 o                         
  -7   2  10        209.12        218.36        18.11 o                         
  -6   2  10        368.69        377.95        14.87 o                         
  -5   2  10         84.27         88.84         6.87 o                         
  -4   2  10        828.02        900.20        18.06 o                         
  -3   2  10       2035.16       1896.33        28.58 o                         
  -2   2  10         19.85         38.50         4.12 o                         
  -1   2  10         47.00         49.33         4.69 o                         
   0   2  10         72.27         71.39         5.77 o                         
   1   2  10        190.17        232.55         9.99 o                         
   2   2  10        190.60        165.70         8.64 o                         
   3   2  10       2849.00       2654.33        43.05 o                         
   4   2  10       1049.71        980.08        21.68 o                         
   5   2  10       1483.98       1476.09        31.39 o                         
   6   2  10        527.51        500.53        17.16 o                         
   7   2  10         74.02         77.59         8.43 o                         
   8   2  10         63.55         73.37        10.00 o                         
   9   2  10         35.08         18.78        10.61 o                         
 -11   3  10        598.61        551.65        28.83 o                         
 -10   3  10          0.11          7.88         8.99 o                         
  -9   3  10         36.02         24.23        11.66 o                         
  -8   3  10       1752.61       1810.94        41.93 o                         
  -7   3  10        472.23        566.79        24.59 o                         
  -6   3  10        675.47        727.71        21.72 o                         
  -5   3  10        706.80        754.40        20.05 o                         
  -4   3  10       1055.00       1072.11        24.67 o                         
  -3   3  10       1185.03       1193.89        30.98 o                         
  -2   3  10        186.66        188.10        10.73 o                         
  -1   3  10         24.76         36.13         5.61 o                         
   0   3  10          7.62         21.51         4.83 o                         
   1   3  10        957.94        863.59        19.28 o                         
   2   3  10        420.21        467.20        15.39 o                         
   3   3  10        143.45        152.23        10.03 o                         
   4   3  10          0.56          3.96         5.17 o                         
   5   3  10         64.56         60.99         8.20 o                         
   6   3  10         87.99         78.17         8.97 o                         
   7   3  10        184.55        218.42        14.46 o                         
   8   3  10        143.57        159.37        13.47 o                         
   9   3  10        122.98        191.39        18.77 o                         
 -11   4  10        151.89        175.16        20.72 o                         
 -10   4  10         49.62         39.96        13.36 o                         
  -9   4  10          1.66          8.09         8.96 o                         
  -8   4  10          1.42          8.12         8.39 o                         
  -7   4  10         45.10         28.19        12.32 o                         
  -6   4  10        736.98        760.00        26.59 o                         
  -5   4  10         67.89         59.00         8.82 o                         
  -4   4  10        437.65        496.09        27.56 o                         
  -3   4  10        508.22        525.18        25.23 o                         
  -2   4  10        118.35        135.14        13.16 o                         
  -1   4  10        195.35        197.95        14.89 o                         
   0   4  10        815.80        791.76        23.08 o                         
   1   4  10        217.54        237.22        13.97 o                         
   2   4  10       4083.88       4027.84        66.60 o                         
   3   4  10        136.39        127.57        11.14 o                         
   4   4  10       2394.80       2351.59        48.88 o                         
   5   4  10         55.34         53.76        12.80 o                         
   6   4  10        336.17        337.07        19.22 o                         
   7   4  10          7.43         12.67        13.11 o                         
   8   4  10         13.98         10.85        10.89 o                         
 -10   5  10         26.03          3.72        11.15 o                         
  -9   5  10        631.64        695.82        70.17 o                         
  -8   5  10        323.20        322.20        31.79 o                         
  -7   5  10        163.93        152.26        24.72 o                         
  -6   5  10       1140.45       1126.18        48.16 o                         
  -5   5  10        137.93        127.10        15.20 o                         
  -4   5  10       1541.71       1501.14        41.68 o                         
  -3   5  10        590.87        691.73        38.40 o                         
  -2   5  10        112.52        121.14        15.63 o                         
  -1   5  10        390.97        402.80        26.18 o                         
   0   5  10        214.30        190.35        16.28 o                         
   1   5  10       1447.50       1440.66        39.80 o                         
   2   5  10        121.26        111.42        11.01 o                         
   3   5  10         61.37         65.16         9.74 o                         
   4   5  10        189.32        223.84        23.07 o                         
   5   5  10          3.63         13.45         9.46 o                         
   6   5  10         58.95         36.20        11.37 o                         
   7   5  10        126.45        136.39        15.81 o                         
  -9   6  10        154.26        146.38        24.08 o                         
  -8   6  10         81.23        100.28        20.71 o                         
  -7   6  10         50.44         45.02        21.62 o                         
  -6   6  10          0.66          9.31        10.08 o                         
  -5   6  10        164.80        159.34        19.57 o                         
  -4   6  10          9.65         10.62        14.42 o                         
  -3   6  10         56.15         49.09        12.70 o                         
  -2   6  10        295.14        274.37        23.85 o                         
  -1   6  10        146.86        138.69        17.53 o                         
   0   6  10       1975.39       1837.23        59.11 o                         
   1   6  10        107.81        116.81        14.39 o                         
   2   6  10        176.00        140.65        15.71 o                         
   3   6  10        107.55         98.60        14.76 o                         
   4   6  10        230.61        217.45        24.21 o                         
   5   6  10         61.96         60.18        15.43 o                         
   6   6  10         52.87         55.48        13.40 o                         
  -7   7  10         18.03         17.53        15.44 o                         
  -6   7  10        135.67         63.05        49.21 o                         
  -5   7  10         96.25         90.77        20.66 o                         
  -4   7  10         62.62         38.57        16.80 o                         
  -3   7  10        319.49        283.41        26.24 o                         
  -2   7  10        478.47        498.20        34.33 o                         
  -1   7  10         35.90         23.96        11.97 o                         
   0   7  10        746.85        837.61        93.01 o                         
   1   7  10        128.92        172.41        18.84 o                         
   2   7  10       1484.10       1441.16        45.56 o                         
   3   7  10         22.89         17.58        13.81 o                         
   4   7  10        128.83        128.31        23.44 o                         
   5   7  10         28.40         16.06        17.44 o                         
  -5   8  10        141.18         89.23        23.68 o                         
  -4   8  10        224.29        168.32        28.96 o                         
  -3   8  10         49.06         35.08        15.86 o                         
  -2   8  10        238.07        204.34        28.32 o                         
  -1   8  10         19.20         13.96        12.26 o                         
   0   8  10        382.18        370.02        30.87 o                         
   1   8  10          1.20         24.87        12.14 o                         
   2   8  10          0.38         12.18        11.99 o                         
   3   8  10         69.86         60.82        25.99 o                         
 -11   0  11        349.41        353.30        30.11 o                         
  -9   0  11          0.21          8.69         9.45 o                         
  -7   0  11        402.52        371.03        22.15 o                         
  -5   0  11       1633.88       1632.86        35.75 o                         
  -3   0  11       1738.76       1720.10        35.45 o                         
  -1   0  11        348.13        319.39        13.26 o                         
   1   0  11         97.25        110.79        10.21 o                         
   3   0  11       1641.10       1590.48        41.78 o                         
   5   0  11       2138.43       2143.61        52.05 o                         
   7   0  11        645.52        620.11        24.95 o                         
   9   0  11         24.05         28.22        17.87 o                         
 -12   1  11         44.79         51.35        10.27 o                         
 -11   1  11        405.83        446.88        24.20 o                         
 -10   1  11          7.35          4.72         7.82 o                         
  -9   1  11         46.91         58.06        10.01 o                         
  -8   1  11        468.87        459.01        24.72 o                         
  -7   1  11       2450.21       2319.32        48.33 o                         
  -6   1  11          0.36          3.12         4.62 o                         
  -5   1  11        304.01        338.06        13.67 o                         
  -4   1  11          1.61         18.81         4.37 o                         
  -3   1  11        488.89        563.80        13.44 o                         
  -2   1  11       1706.06       1713.54        29.60 o                         
  -1   1  11         60.56         69.90         4.72 o                         
   0   1  11        410.84        378.82        13.51 o                         
   1   1  11        492.58        463.00        13.91 o                         
   2   1  11        126.63        135.15         8.84 o                         
   3   1  11          3.62         14.83         4.71 o                         
   4   1  11          0.18          3.89         4.20 o                         
   5   1  11          5.36         -0.63         4.81 o                         
   6   1  11        279.01        260.79        12.89 o                         
   7   1  11          4.02         -2.53         5.24 o                         
   8   1  11        216.67        218.26        13.89 o                         
   9   1  11         14.81         12.78         8.10 o                         
 -11   2  11        359.86        330.91        22.73 o                         
 -10   2  11         53.77         44.41        10.99 o                         
  -9   2  11        146.09        164.35        17.89 o                         
  -8   2  11        379.49        417.10        21.71 o                         
  -7   2  11       2003.65       1936.81        52.02 o                         
  -6   2  11          4.17         10.23         5.16 o                         
  -5   2  11        886.79        898.97        22.05 o                         
  -4   2  11        565.21        539.19        18.62 o                         
  -3   2  11        596.77        578.53        17.33 o                         
  -2   2  11       5418.66       5424.39        71.55 o                         
  -1   2  11        112.95        125.98         8.07 o                         
   0   2  11       1189.48       1176.65        22.98 o                         
   1   2  11         93.56        100.34         7.85 o                         
   2   2  11        238.87        220.98        12.36 o                         
   3   2  11        125.09        106.22         9.02 o                         
   4   2  11        662.76        583.25        18.40 o                         
   5   2  11         34.89         22.49         6.19 o                         
   6   2  11        171.55        178.98        11.73 o                         
   7   2  11        134.41        143.68        11.62 o                         
   8   2  11        141.79         97.44        11.91 o                         
   9   2  11        280.60        263.95        19.45 o                         
 -11   3  11         19.89         31.79        13.33 o                         
 -10   3  11         15.66         32.50        12.07 o                         
  -9   3  11          4.14         -0.50         8.94 o                         
  -8   3  11        128.32        157.51        16.92 o                         
  -7   3  11       1173.13       1080.11        38.77 o                         
  -6   3  11        138.14        105.35        10.80 o                         
  -5   3  11         13.33         10.20         5.65 o                         
  -4   3  11         75.46         61.24         8.05 o                         
  -3   3  11        160.36        136.22        10.97 o                         
  -2   3  11         34.73         40.23         6.90 o                         
  -1   3  11       2387.53       2424.22        47.78 o                         
   0   3  11       3942.88       3830.96        63.05 o                         
   1   3  11       5943.77       5683.99        82.18 o                         
   2   3  11        965.09        955.45        22.30 o                         
   3   3  11        691.36        635.82        21.37 o                         
   4   3  11          0.81          2.87         5.88 o                         
   5   3  11        102.92         95.67         9.80 o                         
   6   3  11         90.10         68.30         9.22 o                         
   7   3  11        174.59        206.44        20.37 o                         
   8   3  11        334.12        354.71        19.69 o                         
 -10   4  11          8.04         14.95        12.37 o                         
  -9   4  11        661.83        685.71        40.98 o                         
  -8   4  11         19.82         48.19        11.18 o                         
  -7   4  11        908.01        936.03        64.73 o                         
  -6   4  11          9.94         12.73         8.06 o                         
  -5   4  11        264.53        294.95        19.76 o                         
  -4   4  11        895.04        889.14        36.23 o                         
  -3   4  11        562.15        465.07        23.81 o                         
  -2   4  11        120.15        104.26        13.32 o                         
  -1   4  11       1535.53       1432.52        38.38 o                         
   0   4  11          2.87         10.39         6.81 o                         
   1   4  11          2.95          6.09         5.62 o                         
   2   4  11         36.97         31.58         7.30 o                         
   3   4  11          1.40          4.42         7.08 o                         
   4   4  11         32.29         38.47         9.60 o                         
   5   4  11         36.35         22.57         9.58 o                         
   6   4  11        485.97        495.11        23.92 o                         
   7   4  11         11.04          2.40         9.06 o                         
   8   4  11         10.02          6.97        10.56 o                         
 -10   5  11        271.36        284.20        29.13 o                         
  -9   5  11         29.68         45.17        14.33 o                         
  -8   5  11        332.87        342.53        29.83 o                         
  -7   5  11        390.59        499.83        37.89 o                         
  -6   5  11         78.95         79.49        14.20 o                         
  -5   5  11         29.14         39.78        10.34 o                         
  -4   5  11         57.26         62.82        11.62 o                         
  -3   5  11         67.60         65.05        12.79 o                         
  -2   5  11         16.28         31.86        10.83 o                         
  -1   5  11       1322.94       1133.62        40.16 o                         
   0   5  11          6.16          1.33         7.43 o                         
   1   5  11       3428.22       3334.74        82.06 o                         
   2   5  11        304.63        306.71        19.63 o                         
   3   5  11        336.44        369.00        25.75 o                         
   4   5  11          9.27         16.06         9.81 o                         
   5   5  11         81.57         87.86        13.39 o                         
   6   5  11         82.27         96.86        14.48 o                         
   7   5  11        826.55        808.52        35.85 o                         
  -9   6  11         25.11         29.75        18.69 o                         
  -8   6  11          0.20          0.10        13.33 o                         
  -7   6  11        301.79        296.09        31.32 o                         
  -6   6  11          1.75          8.48        10.91 o                         
  -5   6  11        362.13        300.66        30.82 o                         
  -4   6  11        561.42        560.72        34.58 o                         
  -3   6  11          0.53         15.92        10.65 o                         
  -2   6  11         52.96         85.53        15.66 o                         
  -1   6  11          3.25          1.80         9.68 o                         
   0   6  11         89.47         63.01        18.30 o                         
   1   6  11         62.06         74.51        12.35 o                         
   2   6  11         11.72         10.10         8.17 o                         
   3   6  11        493.37        486.06        36.53 o                         
   4   6  11        330.17        351.35        32.28 o                         
   5   6  11         63.28         57.23        15.03 o                         
   6   6  11        366.18        385.29        35.34 o                         
  -7   7  11         60.32         72.07        25.11 o                         
  -6   7  11        210.45        183.93        32.38 o                         
  -5   7  11        447.89        450.76        39.17 o                         
  -4   7  11        432.78        369.36        40.17 o                         
  -3   7  11        441.09        442.90        32.93 o                         
  -2   7  11          4.56         11.75        11.45 o                         
  -1   7  11          6.99         -9.78         9.78 o                         
   0   7  11         29.89         18.16        12.42 o                         
   1   7  11         36.24         22.48        11.12 o                         
   2   7  11        507.66        496.47        35.23 o                         
   3   7  11         95.79        120.79        25.60 o                         
   4   7  11         15.01         30.69        16.63 o                         
  -5   8  11        411.03        425.54        65.06 o                         
  -4   8  11         40.94         31.33        20.15 o                         
  -3   8  11        710.06        685.93        65.05 o                         
  -2   8  11         23.84         38.04        15.10 o                         
  -1   8  11        124.97        131.86        20.68 o                         
   0   8  11          4.15          2.41        12.43 o                         
   1   8  11         48.48         50.39        17.54 o                         
   2   8  11          0.10         -3.59        12.09 o                         
 -10   0  12        105.02         85.31        17.27 o                         
  -8   0  12        210.27        220.75        20.61 o                         
  -6   0  12       1665.24       1475.68        37.91 o                         
  -4   0  12        803.01        791.00        24.87 o                         
  -2   0  12         18.66         34.17         7.74 o                         
   0   0  12        161.93        177.94        12.54 o                         
   2   0  12         57.50         60.00        10.48 o                         
   4   0  12        575.50        438.46        23.32 o                         
   6   0  12          0.62          5.73         7.54 o                         
   8   0  12        893.89        896.99        55.14 o                         
 -11   1  12         31.86         55.12        10.98 o                         
 -10   1  12        206.31        223.44        19.19 o                         
  -9   1  12         15.94          9.23         7.58 o                         
  -8   1  12       2068.32       1975.03        65.74 o                         
  -7   1  12         38.93         74.35         9.65 o                         
  -6   1  12          4.89         -0.15         4.79 o                         
  -5   1  12        754.70        770.11        27.03 o                         
  -4   1  12         94.04         69.02         7.18 o                         
  -3   1  12        115.46        117.27         9.11 o                         
  -2   1  12          0.18         10.09         4.10 o                         
  -1   1  12        329.65        338.27        16.90 o                         
   0   1  12       2111.11       2076.64        38.33 o                         
   1   1  12         43.81         42.99         6.49 o                         
   2   1  12       3265.41       3057.61        52.29 o                         
   3   1  12        447.98        398.47        16.49 o                         
   4   1  12        159.74        159.97        10.93 o                         
   5   1  12         71.73         68.13         8.29 o                         
   6   1  12          3.09         -0.91         5.66 o                         
   7   1  12         50.83         27.30         7.10 o                         
   8   1  12         10.19         10.04         8.22 o                         
 -11   2  12         17.39         12.46        11.02 o                         
 -10   2  12          4.23          1.19         8.80 o                         
  -9   2  12        297.93        319.85        20.99 o                         
  -8   2  12          7.16         12.84         8.02 o                         
  -7   2  12        615.29        651.05        29.66 o                         
  -6   2  12        160.29        171.42        12.51 o                         
  -5   2  12         58.15         61.07         8.33 o                         
  -4   2  12       2872.16       2859.03        56.76 o                         
  -3   2  12         57.56         46.93         7.92 o                         
  -2   2  12       1084.46       1101.42        30.41 o                         
  -1   2  12        822.93        779.11        22.82 o                         
   0   2  12       1053.01        993.73        24.10 o                         
   1   2  12         49.94         48.39         6.57 o                         
   2   2  12          4.28         10.51         5.84 o                         
   3   2  12        403.01        380.55        17.99 o                         
   4   2  12        165.42        193.95        13.37 o                         
   5   2  12       2254.00       2180.45        42.90 o                         
   6   2  12       1020.81       1019.00        28.13 o                         
   7   2  12        240.81        237.86        16.85 o                         
   8   2  12        541.75        568.71        42.08 o                         
 -11   3  12        154.07        166.31        29.35 o                         
 -10   3  12        607.37        662.87        37.10 o                         
  -9   3  12         18.27         29.14        11.82 o                         
  -8   3  12       1995.10       1952.45       116.57 o                         
  -7   3  12        162.05        186.91        16.77 o                         
  -6   3  12          1.38         -1.31         7.03 o                         
  -5   3  12        504.20        546.96        31.21 o                         
  -4   3  12        592.71        523.41        22.40 o                         
  -3   3  12         60.30         51.23        11.38 o                         
  -2   3  12        811.48        834.81        31.16 o                         
  -1   3  12         32.43         32.85         7.78 o                         
   0   3  12       1693.81       1787.10        39.11 o                         
   1   3  12       2459.01       2376.90        44.38 o                         
   2   3  12        362.77        327.64        17.35 o                         
   3   3  12        193.75        211.98        14.40 o                         
   4   3  12         95.39         93.36        10.80 o                         
   5   3  12         13.71         22.77         7.81 o                         
   6   3  12        276.15        264.52        17.24 o                         
   7   3  12         33.46         41.09        10.46 o                         
   8   3  12        384.11        375.34        23.46 o                         
 -10   4  12         33.71         60.97        17.25 o                         
  -9   4  12          7.94         15.36        11.78 o                         
  -8   4  12        146.56        118.83        16.26 o                         
  -7   4  12         35.81         38.20        12.09 o                         
  -6   4  12         95.56         97.76        13.08 o                         
  -5   4  12          2.86         10.75         7.99 o                         
  -4   4  12         32.78         44.36        15.09 o                         
  -3   4  12        189.65        191.14        20.20 o                         
  -2   4  12       1274.09       1371.95        43.64 o                         
  -1   4  12        166.86        161.55        15.04 o                         
   0   4  12       2238.50       2332.96        53.90 o                         
   1   4  12         11.68          8.17         6.78 o                         
   2   4  12        207.33        188.79        14.30 o                         
   3   4  12        420.05        399.60        23.17 o                         
   4   4  12       1007.78        996.72        32.41 o                         
   5   4  12         60.46         64.70        12.15 o                         
   6   4  12       1452.11       1550.93        58.92 o                         
   7   4  12          0.09         -9.78         9.78 o                         
  -9   5  12         59.01         60.59        18.03 o                         
  -8   5  12        249.68        240.33        36.10 o                         
  -7   5  12         87.65         76.27        18.88 o                         
  -6   5  12         99.07         93.45        15.35 o                         
  -5   5  12         90.94         62.68        12.55 o                         
  -4   5  12       1202.58       1085.64        40.78 o                         
  -3   5  12        755.39        822.79        47.56 o                         
  -2   5  12        337.71        328.85        25.26 o                         
  -1   5  12          1.13          2.40         8.35 o                         
   0   5  12        378.70        394.18        31.97 o                         
   1   5  12         28.50         24.10         9.22 o                         
   2   5  12        153.44        138.23        18.87 o                         
   3   5  12         62.67         43.23        12.01 o                         
   4   5  12          6.12          1.92        10.62 o                         
   5   5  12         12.11         21.48        10.58 o                         
   6   5  12         40.96         48.72        13.19 o                         
  -8   6  12        187.40        198.75        27.99 o                         
  -7   6  12        111.81         93.93        19.83 o                         
  -6   6  12        111.26        128.57        22.93 o                         
  -5   6  12        309.11        302.72        30.94 o                         
  -4   6  12         50.05         49.85        13.49 o                         
  -3   6  12        133.24        117.77        17.62 o                         
  -2   6  12        266.71        269.61        29.49 o                         
  -1   6  12         93.57         98.80        21.37 o                         
   0   6  12        208.00        239.94        23.38 o                         
   1   6  12        314.86        374.15        48.15 o                         
   2   6  12          1.21          4.26        10.88 o                         
   3   6  12         27.45         26.01        14.82 o                         
   4   6  12         95.02         81.51        19.25 o                         
   5   6  12          1.67         -8.24        12.97 o                         
  -7   7  12         46.12         39.34        22.22 o                         
  -6   7  12        480.80        382.91        46.01 o                         
  -5   7  12        103.13         71.07        19.21 o                         
  -4   7  12        184.28        181.38        25.20 o                         
  -3   7  12        357.23        304.78        27.85 o                         
  -2   7  12         20.89         40.39        25.00 o                         
  -1   7  12         96.81         91.98        17.02 o                         
   0   7  12        498.45        525.90        41.13 o                         
   1   7  12         16.81         13.54        11.28 o                         
   2   7  12        144.07         92.93        43.92 o                         
   3   7  12        292.35        259.01        31.25 o                         
   4   7  12        229.20        232.94        29.36 o                         
  -4   8  12         10.87         14.26        16.18 o                         
  -3   8  12        106.28        100.49        24.59 o                         
  -2   8  12         50.08         43.63        15.96 o                         
  -1   8  12         11.47         -2.47        12.63 o                         
   0   8  12         70.85         34.54        15.11 o                         
   1   8  12          1.28          7.12        11.55 o                         
 -11   0  13        150.01        138.94        33.97 o                         
  -9   0  13          0.74          4.07        13.28 o                         
  -7   0  13        753.01        683.23        57.44 o                         
  -5   0  13        214.21        194.18        58.54 o                         
  -3   0  13        515.50        603.21        29.69 o                         
  -1   0  13       1289.11       1334.28        43.09 o                         
   1   0  13        162.97        162.96        16.44 o                         
   3   0  13         56.70         32.95        10.58 o                         
   5   0  13       2145.38       2204.02        79.17 o                         
   7   0  13        544.25        603.83        34.95 o                         
 -11   1  13        294.66        330.74        22.17 o                         
 -10   1  13        379.21        413.26        22.20 o                         
  -9   1  13        839.52        836.21        38.83 o                         
  -8   1  13        459.60        447.61        33.45 o                         
  -7   1  13        647.49        664.10        28.49 o                         
  -6   1  13         86.89         99.88        10.03 o                         
  -5   1  13         22.90         19.84         7.08 o                         
  -4   1  13        717.80        694.34        22.30 o                         
  -3   1  13        308.86        311.69        20.58 o                         
  -2   1  13         23.76         17.60         6.35 o                         
  -1   1  13        553.76        577.98        24.09 o                         
   0   1  13         81.77         68.13         7.53 o                         
   1   1  13         73.77         85.64         9.38 o                         
   2   1  13        212.21        178.07        12.96 o                         
   3   1  13         66.54         73.20         9.09 o                         
   4   1  13        953.20        972.71        26.87 o                         
   5   1  13         24.54         17.90         7.30 o                         
   6   1  13         52.95         52.46         9.35 o                         
   7   1  13        175.83        192.79        14.78 o                         
   8   1  13         24.93         10.57         9.99 o                         
 -11   2  13         68.22         44.79        14.71 o                         
 -10   2  13          1.27         -8.82         8.82 o                         
  -9   2  13         19.51         17.95        10.04 o                         
  -8   2  13        520.30        533.71        37.20 o                         
  -7   2  13          5.64          3.55         8.58 o                         
  -6   2  13        465.68        438.01        21.43 o                         
  -5   2  13        436.65        460.16        22.17 o                         
  -4   2  13         47.89         32.51         7.35 o                         
  -3   2  13         34.88         44.78         9.58 o                         
  -2   2  13         72.92         73.69        12.92 o                         
  -1   2  13       1763.96       1694.34        40.80 o                         
   0   2  13       1111.18       1076.29        34.49 o                         
   1   2  13        879.72        838.54        26.94 o                         
   2   2  13        110.92        108.42        10.48 o                         
   3   2  13        184.55        183.43        13.88 o                         
   4   2  13         64.95         70.81         9.96 o                         
   5   2  13         18.94         21.69         8.00 o                         
   6   2  13        213.38        207.00        16.95 o                         
   7   2  13         66.90         88.53        12.40 o                         
   8   2  13         33.70         39.40        11.97 o                         
 -11   3  13        113.01         86.19        19.89 o                         
 -10   3  13        457.70        442.39        56.62 o                         
  -9   3  13         65.81         69.68        16.71 o                         
  -8   3  13        397.15        498.30        36.95 o                         
  -7   3  13          1.79          0.96        10.10 o                         
  -6   3  13          0.12         10.99         8.10 o                         
  -5   3  13        303.41        366.09        22.48 o                         
  -4   3  13       1184.95       1130.08        34.19 o                         
  -3   3  13        706.25        754.86        31.87 o                         
  -2   3  13        415.25        362.11        23.98 o                         
  -1   3  13          3.48          0.41         6.29 o                         
   0   3  13         25.37         27.06         8.67 o                         
   1   3  13         41.01         45.31         8.77 o                         
   2   3  13       1225.94       1172.94        35.60 o                         
   3   3  13       1804.35       1861.13        46.18 o                         
   4   3  13        361.45        349.14        35.17 o                         
   5   3  13        736.54        740.28        27.91 o                         
   6   3  13        184.08        183.05        15.07 o                         
   7   3  13        493.99        529.12        27.51 o                         
 -10   4  13          5.17        -12.17        13.56 o                         
  -9   4  13         75.43         91.95        19.74 o                         
  -8   4  13          0.48          6.41        10.95 o                         
  -7   4  13        420.97        323.09        29.47 o                         
  -6   4  13          2.48         11.54         9.80 o                         
  -5   4  13       1077.31       1038.28        35.23 o                         
  -4   4  13          0.47         -2.04         8.04 o                         
  -3   4  13       1106.78       1088.41        39.40 o                         
  -2   4  13        107.47        143.43        16.98 o                         
  -1   4  13          8.37          3.64         8.19 o                         
   0   4  13        468.03        456.69        26.12 o                         
   1   4  13         51.47         44.90         9.77 o                         
   2   4  13          0.21         -1.99         7.82 o                         
   3   4  13         17.07         10.97         9.55 o                         
   4   4  13         25.33         22.07        14.36 o                         
   5   4  13         30.06         46.44        13.11 o                         
   6   4  13         45.52         44.64        13.20 o                         
   7   4  13         30.41         37.19        13.26 o                         
  -9   5  13        190.96        146.95        24.50 o                         
  -8   5  13       1332.15       1346.75       117.15 o                         
  -7   5  13         99.34        120.58        21.62 o                         
  -6   5  13         44.20         84.61        20.01 o                         
  -5   5  13        277.30        261.33        23.92 o                         
  -4   5  13        433.88        475.48        48.86 o                         
  -3   5  13        123.45         95.69        15.04 o                         
  -2   5  13         46.39         62.46        13.71 o                         
  -1   5  13        168.06        136.98        17.42 o                         
   0   5  13         58.27         50.77        12.60 o                         
   1   5  13        344.13        317.46        21.53 o                         
   2   5  13         44.11         38.49        12.22 o                         
   3   5  13       1415.97       1403.45        54.89 o                         
   4   5  13         78.88         55.88        14.31 o                         
   5   5  13        403.79        451.00        31.17 o                         
   6   5  13          0.67          6.31        11.67 o                         
  -8   6  13         63.36        121.23        29.20 o                         
  -7   6  13         12.93         49.20        21.65 o                         
  -6   6  13        466.11        464.13        47.43 o                         
  -5   6  13          0.24         -9.73         9.73 o                         
  -4   6  13        132.62        118.87        20.60 o                         
  -3   6  13        260.42        267.05        24.50 o                         
  -2   6  13        136.78        163.65        19.86 o                         
  -1   6  13        173.54        225.13        23.34 o                         
   0   6  13         70.83        119.31        18.01 o                         
   1   6  13          5.98          9.34        11.50 o                         
   2   6  13        190.46        182.55        23.99 o                         
   3   6  13         49.90         46.69        17.33 o                         
   4   6  13         17.33         16.87        17.32 o                         
   5   6  13         17.46          6.62        21.75 o                         
  -6   7  13          1.25         27.40        20.56 o                         
  -5   7  13         18.36         18.16        14.51 o                         
  -4   7  13         47.97         38.60        16.11 o                         
  -3   7  13          9.43          6.28        12.32 o                         
  -2   7  13          0.04         10.28        12.76 o                         
  -1   7  13          0.07          8.73        11.86 o                         
   0   7  13          0.75         18.39        12.78 o                         
   1   7  13         44.55         55.54        14.06 o                         
   2   7  13          0.26        -17.34        17.34 o                         
   3   7  13         93.41         75.32        28.27 o                         
  -3   8  13        433.84        465.19        37.24 o                         
  -2   8  13         31.60         25.47        14.67 o                         
  -1   8  13        807.17        782.33        64.10 o                         
   0   8  13         32.46          8.72        15.77 o                         
 -10   0  14        129.06        143.03        28.13 o                         
  -8   0  14        274.47        239.06        64.01 o                         
  -6   0  14         23.65         10.82         9.76 o                         
  -4   0  14        885.55        826.24        75.75 o                         
  -2   0  14       1334.55       1218.93       120.22 o                         
   0   0  14         18.24         28.72         9.93 o                         
   2   0  14         76.37         75.17        20.24 o                         
   4   0  14        242.74        182.55        19.08 o                         
   6   0  14         96.47         82.96        15.52 o                         
   8   0  14         51.46         59.31        18.66 o                         
 -11   1  14         91.23         86.77        14.66 o                         
 -10   1  14        128.58        165.30        17.77 o                         
  -9   1  14        499.65        480.47        27.81 o                         
  -8   1  14         26.65         46.78        12.80 o                         
  -7   1  14        107.61         93.64        16.23 o                         
  -6   1  14         82.87        102.37        11.31 o                         
  -5   1  14        344.45        421.54        21.17 o                         
  -4   1  14       1908.66       1921.93        42.55 o                         
  -3   1  14       1826.16       1876.50        51.55 o                         
  -2   1  14       1181.97       1152.57        36.97 o                         
  -1   1  14       1302.37       1239.66        33.81 o                         
   0   1  14       5907.67       5480.79       100.77 o                         
   1   1  14       1404.14       1327.57        35.80 o                         
   2   1  14        104.59        112.78        10.90 o                         
   3   1  14        134.33        110.91        11.33 o                         
   4   1  14        272.13        318.61        18.04 o                         
   5   1  14        191.86        172.31        14.04 o                         
   6   1  14        133.79        121.74        12.74 o                         
   7   1  14          7.46          5.69         8.50 o                         
 -11   2  14         33.03         54.42        14.78 o                         
 -10   2  14         82.79         67.51        15.79 o                         
  -9   2  14         84.43        105.16        16.97 o                         
  -8   2  14        272.06        277.72        23.64 o                         
  -7   2  14        287.89        340.66        34.03 o                         
  -6   2  14        441.54        420.61        21.52 o                         
  -5   2  14        360.00        390.92        35.15 o                         
  -4   2  14        237.60        233.33        18.44 o                         
  -3   2  14        275.80        263.92        24.35 o                         
  -2   2  14        873.28        861.72        37.20 o                         
  -1   2  14        189.43        207.31        17.10 o                         
   0   2  14         14.36         25.60         7.52 o                         
   1   2  14        759.61        784.83        32.50 o                         
   2   2  14       1581.65       1581.68        40.91 o                         
   3   2  14        390.77        391.38        22.08 o                         
   4   2  14          4.08          9.48         7.85 o                         
   5   2  14          9.79          2.68         7.66 o                         
   6   2  14         96.10         75.64        11.09 o                         
   7   2  14        414.22        393.64        23.34 o                         
 -10   3  14        385.85        368.03        33.06 o                         
  -9   3  14        534.68        510.61        37.71 o                         
  -8   3  14        212.70        244.97        26.92 o                         
  -7   3  14         15.14         31.27        12.99 o                         
  -6   3  14        261.30        255.54        24.59 o                         
  -5   3  14          0.69         16.90         8.44 o                         
  -4   3  14         23.51         35.50        10.54 o                         
  -3   3  14        405.16        369.85        25.08 o                         
  -2   3  14        572.02        565.17        30.35 o                         
  -1   3  14        705.15        671.29        31.78 o                         
   0   3  14        229.50        210.44        18.54 o                         
   1   3  14        505.37        479.65        27.48 o                         
   2   3  14          2.51          8.45         8.30 o                         
   3   3  14         20.52         15.75         9.11 o                         
   4   3  14         11.75         14.50         9.66 o                         
   5   3  14          9.92         18.59         9.73 o                         
   6   3  14         30.88         31.49        11.13 o                         
   7   3  14         18.50         37.68        13.21 o                         
 -10   4  14         93.55        120.25        40.08 o                         
  -9   4  14        139.76        131.04        63.84 o                         
  -8   4  14        892.61        880.03        65.17 o                         
  -7   4  14        155.32        151.89        26.59 o                         
  -6   4  14        826.66        791.15        39.58 o                         
  -5   4  14         32.47         37.93        11.30 o                         
  -4   4  14         70.71         53.51        12.72 o                         
  -3   4  14          0.49          2.36         9.40 o                         
  -2   4  14        204.54        225.32        21.20 o                         
  -1   4  14        325.01        323.40        24.47 o                         
   0   4  14       2068.38       1989.12        57.32 o                         
   1   4  14        178.35        157.22        17.41 o                         
   2   4  14       2030.26       2071.09        58.80 o                         
   3   4  14        529.58        544.20        32.35 o                         
   4   4  14         59.92         88.80        15.02 o                         
   5   4  14          3.69         -8.96         8.96 o                         
   6   4  14          6.22          5.17        10.84 o                         
  -9   5  14         48.32         28.40        16.80 o                         
  -8   5  14          8.05          1.50        14.31 o                         
  -7   5  14          1.47         11.97        16.63 o                         
  -6   5  14        149.54        133.48        22.89 o                         
  -5   5  14         10.25         37.84        12.98 o                         
  -4   5  14         98.03         89.03        16.13 o                         
  -3   5  14        369.71        427.22        35.91 o                         
  -2   5  14        113.93        115.79        16.98 o                         
  -1   5  14        708.60        788.45        60.24 o                         
   0   5  14          2.53          3.34         9.28 o                         
   1   5  14        276.05        302.86        25.14 o                         
   2   5  14        227.41        190.62        23.80 o                         
   3   5  14          5.59          9.89        13.31 o                         
   4   5  14         65.61         74.81        17.54 o                         
   5   5  14         28.38         36.10        13.52 o                         
  -7   6  14        232.38        212.29        34.19 o                         
  -6   6  14         72.90         50.82        26.57 o                         
  -5   6  14        287.01        256.29        40.31 o                         
  -4   6  14        225.38        226.03        28.14 o                         
  -3   6  14        195.93        188.13        21.93 o                         
  -2   6  14        129.92        111.19        18.15 o                         
  -1   6  14          4.33         -4.90         9.88 o                         
   0   6  14         45.72         44.22        14.79 o                         
   1   6  14        244.23        304.31        32.80 o                         
   2   6  14        323.19        310.81        79.27 o                         
   3   6  14         35.24         47.61        18.30 o                         
   4   6  14          1.23         19.50        17.54 o                         
  -6   7  14        112.07        132.69        44.23 o                         
  -5   7  14         49.21         17.06        14.73 o                         
  -4   7  14        622.44        586.40        46.55 o                         
  -3   7  14         44.02         47.63        15.33 o                         
  -2   7  14        560.12        618.89        40.59 o                         
  -1   7  14          8.15         19.37        12.84 o                         
   0   7  14        170.74        187.64        32.86 o                         
   1   7  14         13.58         12.52        15.93 o                         
   2   7  14          8.65        -17.58        17.58 o                         
 -11   0  15         43.56         37.58        20.45 o                         
  -9   0  15          0.06         -5.70        13.57 o                         
  -7   0  15       1238.99       1337.65       161.18 o                         
  -5   0  15       2036.20       2167.58        68.80 o                         
  -3   0  15         15.39          7.27        10.46 o                         
  -1   0  15       1427.23       1448.03        58.78 o                         
   1   0  15        600.03        695.92        42.34 o                         
   3   0  15       1895.51       1893.56        61.03 o                         
   5   0  15       1378.59       1257.87        48.06 o                         
   7   0  15         33.98         29.68        13.94 o                         
 -11   1  15         40.58         64.27        16.62 o                         
 -10   1  15        202.14        243.77        23.09 o                         
  -9   1  15        201.36        178.06        21.10 o                         
  -8   1  15        453.96        479.53        29.56 o                         
  -7   1  15        200.87        170.60        15.81 o                         
  -6   1  15         59.73         83.09        10.12 o                         
  -5   1  15       2260.22       2098.69        47.27 o                         
  -4   1  15        248.73        312.59        23.42 o                         
  -3   1  15         93.16        112.08        13.97 o                         
  -2   1  15        113.56        135.76        15.16 o                         
  -1   1  15       1986.37       2034.74        54.75 o                         
   0   1  15         72.40         73.12        11.69 o                         
   1   1  15          8.05         22.53         9.15 o                         
   2   1  15          4.54         17.27         9.18 o                         
   3   1  15         87.26        100.49        12.51 o                         
   4   1  15        784.33        781.28        28.13 o                         
   5   1  15          5.78         21.69         8.89 o                         
   6   1  15        356.11        368.60        20.67 o                         
   7   1  15          4.06         -0.53        11.81 o                         
 -10   2  15         61.37         46.33        14.85 o                         
  -9   2  15        316.03        339.98        28.31 o                         
  -8   2  15         67.32         82.01        15.18 o                         
  -7   2  15        529.53        560.19        39.83 o                         
  -6   2  15       1052.97       1104.17        46.32 o                         
  -5   2  15        109.79        106.94        16.04 o                         
  -4   2  15        369.90        425.42        27.44 o                         
  -3   2  15          0.02         -6.42         8.62 o                         
  -2   2  15        909.13        897.77        43.58 o                         
  -1   2  15         78.42         67.12        13.98 o                         
   0   2  15         12.36         30.87        10.01 o                         
   1   2  15        581.16        576.64        29.66 o                         
   2   2  15        734.35        717.24        32.84 o                         
   3   2  15        128.35        161.21        19.32 o                         
   4   2  15        498.96        482.61        25.95 o                         
   5   2  15        794.66        811.00        34.66 o                         
   6   2  15          2.14          9.84         9.30 o                         
   7   2  15        309.17        334.10        40.89 o                         
 -10   3  15        481.06        449.86        38.05 o                         
  -9   3  15        557.34        628.36        45.47 o                         
  -8   3  15        257.49        229.29        32.14 o                         
  -7   3  15         86.00         60.66        20.66 o                         
  -6   3  15        144.06        136.41        20.60 o                         
  -5   3  15       1836.96       1888.89       122.72 o                         
  -4   3  15        365.39        323.74        43.95 o                         
  -3   3  15       1708.03       1755.71        89.65 o                         
  -2   3  15        381.44        368.11        44.78 o                         
  -1   3  15       4727.27       4754.85       122.80 o                         
   0   3  15        232.46        220.77        22.22 o                         
   1   3  15        396.09        376.54        26.64 o                         
   2   3  15          8.41          8.50         9.60 o                         
   3   3  15        179.19        201.90        21.15 o                         
   4   3  15         44.51         46.21        12.12 o                         
   5   3  15        769.03        741.42        39.10 o                         
   6   3  15        258.37        244.13        20.01 o                         
  -9   4  15        123.22        118.14        28.30 o                         
  -8   4  15         40.26         41.21        21.31 o                         
  -7   4  15         15.02         31.87        20.13 o                         
  -6   4  15         10.98          9.79        21.84 o                         
  -5   4  15        165.47        144.40        19.23 o                         
  -4   4  15        169.59        151.32        19.85 o                         
  -3   4  15        676.34        666.80        43.14 o                         
  -2   4  15         16.99         17.40        10.29 o                         
  -1   4  15         62.58         72.17        13.28 o                         
   0   4  15          7.44         24.93        13.20 o                         
   1   4  15          0.01         13.47         9.75 o                         
   2   4  15         40.01         36.80        13.86 o                         
   3   4  15          0.01         -4.04        10.32 o                         
   4   4  15         52.05         59.77        14.52 o                         
   5   4  15        108.37        128.80        24.81 o                         
   6   4  15        259.25        290.81        24.22 o                         
  -8   5  15         65.91         67.44        23.33 o                         
  -7   5  15         66.28         48.77        41.27 o                         
  -6   5  15         29.05         36.51        16.24 o                         
  -5   5  15         73.21         58.15        14.92 o                         
  -4   5  15        124.95         82.50        15.45 o                         
  -3   5  15        256.78        268.17        25.18 o                         
  -2   5  15        187.27        220.82        26.48 o                         
  -1   5  15        664.00        684.63        39.04 o                         
   0   5  15         78.98         70.67        39.80 o                         
   1   5  15        175.24        260.20        28.89 o                         
   2   5  15          0.17         -0.79        12.44 o                         
   3   5  15         56.58         63.60        18.82 o                         
   4   5  15         31.32         32.96        16.39 o                         
   5   5  15        481.35        458.32        34.10 o                         
  -7   6  15         36.39         17.90        49.21 o                         
  -6   6  15        364.18        364.68        36.14 o                         
  -5   6  15         20.42         27.69        14.47 o                         
  -4   6  15        549.80        591.48        44.91 o                         
  -3   6  15         73.86         74.97        16.70 o                         
  -2   6  15         44.25         32.70        13.35 o                         
  -1   6  15         19.97         30.01        17.40 o                         
   0   6  15        196.25        241.78        29.43 o                         
   1   6  15        275.25        284.13        33.02 o                         
   2   6  15        270.90        196.58        33.06 o                         
   3   6  15         96.51        101.12        22.14 o                         
  -5   7  15        121.63        126.05        24.66 o                         
  -4   7  15         27.40         19.67        14.94 o                         
  -3   7  15          0.05         12.05        13.19 o                         
  -2   7  15         16.88         23.37        13.69 o                         
  -1   7  15          1.75         36.41        19.95 o                         
   0   7  15         33.42         80.95        20.78 o                         
   1   7  15          1.17         -1.36        40.03 o                         
 -10   0  16        895.39        876.33        65.35 o                         
  -8   0  16        713.02        649.18       133.32 o                         
  -6   0  16        245.11        235.55        31.82 o                         
  -4   0  16        121.20         92.37        19.73 o                         
  -2   0  16          4.77         17.21        11.62 o                         
   0   0  16        264.96        277.56        30.17 o                         
   2   0  16        102.54         91.78        18.83 o                         
   4   0  16          4.84         15.41        14.52 o                         
   6   0  16          2.54         24.27        16.29 o                         
 -10   1  16         23.43         31.67        13.56 o                         
  -9   1  16          0.14          3.31         8.73 o                         
  -8   1  16        200.23        194.59        18.17 o                         
  -7   1  16         71.23         68.46        15.79 o                         
  -6   1  16         99.44         88.24        15.25 o                         
  -5   1  16         40.78         41.98        11.59 o                         
  -4   1  16         21.63         22.56        10.14 o                         
  -3   1  16        371.32        438.61        27.81 o                         
  -2   1  16        936.28       1044.23        37.80 o                         
  -1   1  16         75.35         87.43        21.75 o                         
   0   1  16         69.13         71.62        12.93 o                         
   1   1  16        253.27        249.02        20.37 o                         
   2   1  16        738.09        781.11        40.95 o                         
   3   1  16          0.99         -2.86         8.63 o                         
   4   1  16          3.52         -6.59         8.49 o                         
   5   1  16        224.41        239.73        19.10 o                         
   6   1  16         58.73         55.03        11.29 o                         
 -10   2  16         89.04         81.97        17.79 o                         
  -9   2  16        420.46        404.73        30.76 o                         
  -8   2  16          6.13          1.78        11.54 o                         
  -7   2  16         29.88         13.14        12.71 o                         
  -6   2  16        796.38        755.73        39.52 o                         
  -5   2  16        225.09        240.11        22.48 o                         
  -4   2  16       1103.15       1035.66        49.64 o                         
  -3   2  16        290.53        285.82        35.15 o                         
  -2   2  16        340.86        361.19        29.16 o                         
  -1   2  16         14.40          1.48         8.80 o                         
   0   2  16          8.57          9.79         9.68 o                         
   1   2  16        682.02        675.17        48.51 o                         
   2   2  16        468.40        538.73        42.46 o                         
   3   2  16        565.06        576.23        32.14 o                         
   4   2  16       1236.71       1325.06        47.52 o                         
   5   2  16        611.44        594.43        31.00 o                         
   6   2  16        180.82        199.48        18.61 o                         
  -9   3  16         10.58         24.06        18.36 o                         
  -8   3  16          6.29         14.42        16.58 o                         
  -7   3  16          9.66         20.56        23.67 o                         
  -6   3  16        100.63        106.34        25.48 o                         
  -5   3  16         47.21         38.09        15.01 o                         
  -4   3  16          0.06          7.02        10.91 o                         
  -3   3  16        162.35        189.07        34.35 o                         
  -2   3  16          0.10         -4.51         9.53 o                         
  -1   3  16         70.71        105.55        17.75 o                         
   0   3  16        100.88        125.67        24.06 o                         
   1   3  16         57.38         35.88        13.61 o                         
   2   3  16        396.58        352.80        26.16 o                         
   3   3  16         33.67         13.17        11.56 o                         
   4   3  16        411.18        458.77        31.20 o                         
   5   3  16        280.88        318.62        26.57 o                         
   6   3  16        187.59        186.60        19.50 o                         
  -9   4  16          1.06        -11.98        18.38 o                         
  -8   4  16          3.62         22.74        30.21 o                         
  -7   4  16        108.26         87.53        37.69 o                         
  -6   4  16        361.75        474.83        48.87 o                         
  -5   4  16        166.93        130.29        18.38 o                         
  -4   4  16       1022.07       1106.93        50.10 o                         
  -3   4  16          5.58         16.47        11.00 o                         
  -2   4  16        591.17        619.15        35.24 o                         
  -1   4  16         23.51         34.73        14.75 o                         
   0   4  16        479.63        474.48        62.90 o                         
   1   4  16          0.16         -9.98         9.98 o                         
   2   4  16       1158.19       1252.34        52.46 o                         
   3   4  16        167.79        164.12        22.83 o                         
   4   4  16       1400.69       1434.25        49.76 o                         
   5   4  16         35.38         35.73        15.67 o                         
  -8   5  16         44.71         46.10        30.84 o                         
  -7   5  16          9.99         -3.56        16.06 o                         
  -6   5  16        232.03        167.44        25.73 o                         
  -5   5  16        134.49        108.74        19.26 o                         
  -4   5  16         64.69         46.82        14.47 o                         
  -3   5  16          2.02         -1.65        11.04 o                         
  -2   5  16         75.08         61.70        15.29 o                         
  -1   5  16       1611.10       1611.90        62.58 o                         
   0   5  16         81.33         53.60        17.24 o                         
   1   5  16        245.41        233.36        33.79 o                         
   2   5  16         18.39          1.88        14.90 o                         
   3   5  16        142.64        144.67        24.13 o                         
   4   5  16         32.70         54.93        20.14 o                         
  -6   6  16        323.52        302.72        51.83 o                         
  -5   6  16          9.64        -11.75        11.75 o                         
  -4   6  16         37.06         39.73        13.83 o                         
  -3   6  16         41.20         24.57        13.26 o                         
  -2   6  16         58.63         66.53        20.46 o                         
  -1   6  16          4.39         17.36        14.93 o                         
   0   6  16         73.86         73.16        20.19 o                         
   1   6  16         37.48         45.87        32.24 o                         
   2   6  16          0.09        -14.37        17.36 o                         
  -3   7  16          5.80         15.40        13.90 o                         
  -2   7  16        911.55        859.76        64.74 o                         
  -1   7  16        267.20        218.76        31.96 o                         
  -9   0  17        913.36        935.39       146.38 o                         
  -7   0  17        119.67        162.25        41.74 o                         
  -5   0  17       1934.12       1830.87        79.17 o                         
  -3   0  17        652.54        646.42        48.83 o                         
  -1   0  17        291.97        188.42        36.76 o                         
   1   0  17        813.64        764.99        51.47 o                         
   3   0  17        672.85        704.46        50.69 o                         
   5   0  17       1136.26       1235.55        75.85 o                         
 -10   1  17        143.34        122.26        19.77 o                         
  -9   1  17        160.66        146.76        20.36 o                         
  -8   1  17         43.94         77.33        16.03 o                         
  -7   1  17         56.15         51.27        20.09 o                         
  -6   1  17          8.97         13.15        10.39 o                         
  -5   1  17        344.24        280.33        23.78 o                         
  -4   1  17          5.42          8.26         9.73 o                         
  -3   1  17         87.46         82.70        13.86 o                         
  -2   1  17         11.11          1.94         9.28 o                         
  -1   1  17         71.88         53.94        18.56 o                         
   0   1  17          5.87          9.57        21.03 o                         
   1   1  17        278.18        244.96        20.75 o                         
   2   1  17         84.31        114.41        25.56 o                         
   3   1  17         86.47         68.69        14.08 o                         
   4   1  17        108.01         95.42        16.36 o                         
   5   1  17        161.92        133.88        19.23 o                         
   6   1  17        165.26        197.58        34.33 o                         
 -10   2  17        152.70        148.37        29.33 o                         
  -9   2  17         15.20         35.53        16.10 o                         
  -8   2  17        278.24        262.58        38.43 o                         
  -7   2  17          0.03         13.32        15.97 o                         
  -6   2  17         29.52         31.36        12.60 o                         
  -5   2  17        254.22        230.57        22.51 o                         
  -4   2  17        536.89        583.13        39.64 o                         
  -3   2  17        271.68        297.76        28.21 o                         
  -2   2  17        119.44        117.30        19.21 o                         
  -1   2  17         23.63          3.47        12.84 o                         
   0   2  17        187.73        150.01        33.47 o                         
   1   2  17        582.22        526.05        36.30 o                         
   2   2  17        381.07        381.89        27.43 o                         
   3   2  17        139.51        131.52        16.99 o                         
   4   2  17        171.85        172.14        30.52 o                         
   5   2  17        129.43        198.18        21.26 o                         
  -9   3  17         85.98        110.23        38.76 o                         
  -8   3  17        402.29        291.21        57.94 o                         
  -7   3  17        310.39        251.03        52.33 o                         
  -6   3  17         24.39         -4.84        14.64 o                         
  -5   3  17        698.28        688.07        44.02 o                         
  -4   3  17        227.19        235.80        27.11 o                         
  -3   3  17         10.69         33.05        13.88 o                         
  -2   3  17        520.86        563.00        38.40 o                         
  -1   3  17          0.61          2.04        24.76 o                         
   0   3  17        473.94        478.24        46.56 o                         
   1   3  17        924.73        950.50        49.42 o                         
   2   3  17         46.80         46.24        15.87 o                         
   3   3  17        668.78        657.09        45.18 o                         
   4   3  17          3.76          3.86        13.80 o                         
   5   3  17         31.58         26.37        14.28 o                         
  -8   4  17         30.46         34.26        28.35 o                         
  -7   4  17        103.76        107.77        40.80 o                         
  -6   4  17          0.01         -7.71        15.41 o                         
  -5   4  17        158.76        156.40        23.70 o                         
  -4   4  17          3.74         -1.08        12.89 o                         
  -3   4  17          7.44         29.19        24.32 o                         
  -2   4  17        536.35        562.32        41.02 o                         
  -1   4  17         33.90         31.58        17.58 o                         
   0   4  17         32.61         33.01        19.94 o                         
   1   4  17        226.76        214.29        33.48 o                         
   2   4  17        123.68        121.01        21.07 o                         
   3   4  17          4.93         12.92        15.58 o                         
   4   4  17         68.51         63.03        24.50 o                         
  -7   5  17        572.70        547.22        81.61 o                         
  -6   5  17        143.09        112.10        23.33 o                         
  -5   5  17        517.41        464.49        38.84 o                         
  -4   5  17         74.10         53.09        14.99 o                         
  -3   5  17         32.72         26.85        12.90 o                         
  -2   5  17        237.97        216.88        23.81 o                         
  -1   5  17         93.90         84.18        20.16 o                         
   0   5  17          1.24          0.30        14.47 o                         
   1   5  17        448.57        438.22        85.18 o                         
   2   5  17          5.50         -2.67        18.53 o                         
   3   5  17        719.11        707.37        48.11 o                         
  -5   6  17         32.25         12.01        15.54 o                         
  -4   6  17         22.48         12.45        14.21 o                         
  -3   6  17        613.72        597.83        39.80 o                         
  -2   6  17        605.30        674.80        42.30 o                         
  -1   6  17        115.34         80.03        37.89 o                         
   0   6  17         62.24         72.22        21.05 o                         
   1   6  17          0.02         17.00        20.09 o                         
  -8   0  18        436.18        420.16        65.41 o                         
  -6   0  18        335.22        260.98        34.33 o                         
  -4   0  18        236.31        244.03        31.72 o                         
  -2   0  18         44.01         50.34        29.59 o                         
   0   0  18         17.21        -10.90        18.38 o                         
   2   0  18        987.63        978.98        61.36 o                         
   4   0  18        277.65        293.35        34.41 o                         
  -9   1  18        216.62        163.31        41.88 o                         
  -8   1  18         85.56         97.74        25.79 o                         
  -7   1  18        128.39        129.99        32.07 o                         
  -6   1  18       1384.06       1348.30        49.07 o                         
  -5   1  18        330.97        322.69        26.60 o                         
  -4   1  18        962.32       1106.30        52.01 o                         
  -3   1  18        129.27        108.74        16.25 o                         
  -2   1  18        480.73        467.64        35.57 o                         
  -1   1  18         16.37          0.57        13.75 o                         
   0   1  18         46.62         62.69        19.89 o                         
   1   1  18         15.31         23.21        13.51 o                         
   2   1  18       1301.15       1419.24        47.45 o                         
   3   1  18        224.87        213.39        21.56 o                         
   4   1  18        881.82        961.57        41.48 o                         
   5   1  18          4.98         13.97        13.91 o                         
  -9   2  18        372.47        340.97        45.46 o                         
  -8   2  18         85.44         54.55        31.62 o                         
  -7   2  18        579.93        603.96        57.87 o                         
  -6   2  18         74.94         66.33        15.56 o                         
  -5   2  18          3.97         17.03        13.83 o                         
  -4   2  18        782.62        750.28        46.10 o                         
  -3   2  18        256.52        246.50        28.45 o                         
  -2   2  18        136.12        137.70        20.53 o                         
  -1   2  18          2.57          6.51        22.12 o                         
   0   2  18        406.15        451.14        45.39 o                         
   1   2  18         95.85         88.38        31.77 o                         
   2   2  18        383.60        378.92        41.52 o                         
   3   2  18        315.74        319.45        26.02 o                         
   4   2  18          0.88         12.71        12.79 o                         
   5   2  18        298.78        312.02        26.74 o                         
  -8   3  18        217.41        172.84        49.53 o                         
  -7   3  18        209.09        214.89        50.15 o                         
  -6   3  18        232.54        172.09        30.72 o                         
  -5   3  18        227.25        269.87        28.65 o                         
  -4   3  18          2.44         18.37        17.40 o                         
  -3   3  18          0.02         -7.22        16.31 o                         
  -2   3  18         16.69         31.65        14.31 o                         
  -1   3  18        980.65       1060.57        65.39 o                         
   0   3  18          0.14          8.10        15.42 o                         
   1   3  18         14.12         24.27        18.11 o                         
   2   3  18        400.05        493.33        59.68 o                         
   3   3  18        177.49        193.44        25.35 o                         
   4   3  18        237.33        248.79        25.37 o                         
  -8   4  18        340.24        380.61        68.84 o                         
  -7   4  18          0.78        -18.07        18.07 o                         
  -6   4  18        245.60        208.98        49.21 o                         
  -5   4  18         41.14         44.89        17.71 o                         
  -4   4  18        283.65        275.79        35.64 o                         
  -3   4  18        150.03        177.28        45.08 o                         
  -2   4  18        591.88        605.31        54.29 o                         
  -1   4  18         39.63          5.14        15.34 o                         
   0   4  18        379.02        363.10        41.63 o                         
   1   4  18         11.20          2.48        17.78 o                         
   2   4  18         92.16        114.06        28.74 o                         
   3   4  18          0.13         -3.56        15.12 o                         
  -6   5  18         47.20         57.63        22.91 o                         
  -5   5  18        178.69        219.60        36.21 o                         
  -4   5  18          5.09         11.88        12.95 o                         
  -3   5  18        625.40        689.53        54.40 o                         
  -2   5  18        271.66        305.14        29.19 o                         
  -1   5  18        176.40        159.45        31.17 o                         
   0   5  18         54.49         69.54        24.00 o                         
   1   5  18         65.10         53.49        28.81 o                         
   2   5  18         13.81        -19.03        19.03 o                         
  -3   6  18         31.99         33.42        15.07 o                         
  -2   6  18          2.06         23.09        17.54 o                         
  -1   6  18        226.14        228.70        31.49 o                         
  -9   0  19          7.06         -3.43        21.18 o                         
  -7   0  19        802.85        798.87        91.58 o                         
  -5   0  19        113.61        148.44        27.59 o                         
  -3   0  19        372.16        358.01        38.47 o                         
  -1   0  19        657.81        679.29        81.92 o                         
   1   0  19       2596.88       2718.38       150.14 o                         
   3   0  19        331.85        319.90        42.21 o                         
  -9   1  19        513.98        428.26        51.02 o                         
  -8   1  19         48.99         42.17        30.37 o                         
  -7   1  19        123.54         61.61        22.13 o                         
  -6   1  19        213.83        220.78        23.54 o                         
  -5   1  19          7.62         10.56        10.68 o                         
  -4   1  19        139.10        157.50        23.12 o                         
  -3   1  19        118.58        115.15        17.07 o                         
  -2   1  19        389.78        398.50        91.41 o                         
  -1   1  19         20.92          8.29        15.08 o                         
   0   1  19          0.00         24.31        16.50 o                         
   1   1  19          2.09         20.75        19.00 o                         
   2   1  19        269.33        255.28        27.82 o                         
   3   1  19        152.97        141.57        19.77 o                         
   4   1  19        142.79        172.69        31.96 o                         
  -8   2  19         64.93         73.50        24.96 o                         
  -7   2  19        210.75        224.81        67.44 o                         
  -6   2  19         49.50         28.10        17.26 o                         
  -5   2  19        346.90        358.05        34.24 o                         
  -4   2  19        150.00        170.54        26.82 o                         
  -3   2  19        166.81        213.92        25.75 o                         
  -2   2  19        613.31        656.60        59.03 o                         
  -1   2  19        261.98        251.11        35.51 o                         
   0   2  19        385.17        444.58        81.91 o                         
   1   2  19        826.97        831.90        60.77 o                         
   2   2  19        120.44        129.58        23.45 o                         
   3   2  19        727.38        705.06        47.15 o                         
   4   2  19          2.33        -11.21        12.54 o                         
  -8   3  19          7.10        -13.39        19.94 o                         
  -7   3  19        198.82        184.99        48.59 o                         
  -6   3  19        174.64        207.66        34.69 o                         
  -5   3  19        711.22        871.34        85.79 o                         
  -4   3  19        247.83        242.53        27.86 o                         
  -3   3  19       1079.60       1195.41        53.94 o                         
  -2   3  19        255.88        186.53        56.05 o                         
  -1   3  19        184.91        220.05        33.88 o                         
   0   3  19        121.45        118.42        67.73 o                         
   1   3  19         44.96         42.80        21.47 o                         
   2   3  19          1.91         -6.27        23.98 o                         
   3   3  19        239.04        253.06        30.42 o                         
  -7   4  19          8.84         24.61        28.35 o                         
  -6   4  19         14.03         47.34        22.17 o                         
  -5   4  19         10.96         20.90        16.33 o                         
  -4   4  19        217.62        225.64        32.27 o                         
  -3   4  19        121.24         66.95        18.61 o                         
  -2   4  19        141.47        145.39        30.06 o                         
  -1   4  19        116.12        105.58        26.26 o                         
   0   4  19         46.86         11.19        19.00 o                         
   1   4  19         11.07          5.45        18.66 o                         
   2   4  19         19.50         20.64        27.10 o                         
  -5   5  19        405.38        454.19        58.54 o                         
  -4   5  19        165.17        137.50        26.38 o                         
  -3   5  19        376.98        348.19        35.54 o                         
  -2   5  19          2.64        -14.53        16.98 o                         
  -1   5  19          5.32          4.77        19.14 o                         
   0   5  19         13.26         -1.17        19.15 o                         
  -8   0  20          5.58        -17.13        18.69 o                         
  -6   0  20         12.01        -12.55        13.59 o                         
  -4   0  20         23.79         34.36        19.70 o                         
  -2   0  20          5.34         -3.74        22.74 o                         
   0   0  20        354.03        306.78        53.58 o                         
   2   0  20        123.03        178.76        44.85 o                         
  -8   1  20        305.61        344.39        44.86 o                         
  -7   1  20          6.56          0.14        15.82 o                         
  -6   1  20          2.21         -0.45        11.11 o                         
  -5   1  20        474.11        523.57        35.92 o                         
  -4   1  20       1041.49       1107.93        44.27 o                         
  -3   1  20        432.17        467.97        78.01 o                         
  -2   1  20       1561.45       1699.00        80.82 o                         
  -1   1  20        215.08        225.52        34.13 o                         
   0   1  20        369.61        365.65        52.17 o                         
   1   1  20          1.74         -1.57        17.40 o                         
   2   1  20        325.89        384.02        42.79 o                         
   3   1  20         97.36         68.50        19.09 o                         
  -8   2  20        140.13        209.91        52.64 o                         
  -7   2  20        428.92        413.93        68.53 o                         
  -6   2  20        194.46        261.15        38.97 o                         
  -5   2  20        325.27        397.07        41.32 o                         
  -4   2  20         17.14         29.77        15.54 o                         
  -3   2  20          1.89          3.12        16.62 o                         
  -2   2  20         77.22         61.77        21.14 o                         
  -1   2  20        160.54        131.10        28.28 o                         
   0   2  20          1.04         12.15        16.52 o                         
   1   2  20        202.88        212.76        35.24 o                         
   2   2  20         82.75         68.66        29.90 o                         
   3   2  20         45.77         58.62        19.57 o                         
  -7   3  20         53.00         80.68        39.25 o                         
  -6   3  20        168.34        111.39        51.85 o                         
  -5   3  20        144.60        155.02        24.84 o                         
  -4   3  20         42.87         81.05        19.98 o                         
  -3   3  20        222.94        234.45        53.11 o                         
  -2   3  20          6.15         12.50        17.60 o                         
  -1   3  20         40.64         44.95        23.67 o                         
   0   3  20        152.48        138.73        29.30 o                         
   1   3  20          2.04        -10.95        18.81 o                         
   2   3  20        782.03        804.81       137.82 o                         
  -6   4  20       1543.50       1701.17       277.97 o                         
  -5   4  20          0.26         15.21        15.26 o                         
  -4   4  20        416.60        437.81        68.47 o                         
  -3   4  20          3.23         21.32        20.48 o                         
  -2   4  20        167.76        148.34        31.82 o                         
  -1   4  20         45.44         12.96        22.74 o                         
   0   4  20        375.86        299.40        40.96 o                         
   1   4  20          6.48         33.39        22.53 o                         
  -7   0  21        366.32        301.18        58.25 o                         
  -5   0  21       1965.09       2033.01        92.05 o                         
  -3   0  21       1013.05       1081.08       104.66 o                         
  -1   0  21          0.75        -18.38        21.18 o                         
   1   0  21        149.93         92.51        39.25 o                         
  -7   1  21         14.25          0.50        16.92 o                         
  -6   1  21         10.01         -0.98        12.37 o                         
  -5   1  21          3.88          1.98        13.32 o                         
  -4   1  21          0.16        -10.37        10.37 o                         
  -3   1  21         15.68          1.93        18.05 o                         
  -2   1  21         95.21        128.02        27.56 o                         
  -1   1  21          1.26          3.86        17.50 o                         
   0   1  21          5.88          2.75        17.16 o                         
   1   1  21        738.70        821.79       106.51 o                         
   2   1  21        334.74        337.35        76.31 o                         
  -7   2  21        192.83        231.09        54.20 o                         
  -6   2  21        128.27        149.28        32.36 o                         
  -5   2  21        984.68       1094.77        59.10 o                         
  -4   2  21        278.30        338.50        34.85 o                         
  -3   2  21        259.19        276.88        71.49 o                         
  -2   2  21          0.53         -1.78        16.69 o                         
  -1   2  21          0.04         20.53        19.28 o                         
   0   2  21        210.01        251.26        37.07 o                         
   1   2  21        199.94        180.20        33.87 o                         
  -6   3  21         84.21        110.58        28.96 o                         
  -5   3  21          1.11          2.32        14.17 o                         
  -4   3  21         15.78         25.41        16.60 o                         
  -3   3  21        200.35        220.99        37.79 o                         
  -2   3  21        243.31        278.23        39.11 o                         
  -1   3  21        455.92        605.40        58.22 o                         
   0   3  21          3.88         25.79        22.34 o                         
  -3   4  21         71.71         59.75        34.89 o                         
  -2   4  21         53.61         29.67        21.46 o                         
  -6   0  22         48.64        105.79        27.91 o                         
  -4   0  22         26.21         29.28        26.48 o                         
  -2   0  22        160.75        102.79        39.25 o                         
   0   0  22        378.34        311.14        60.74 o                         
  -6   1  22        445.77        543.65        45.83 o                         
  -5   1  22         13.81          8.94        12.82 o                         
  -4   1  22        122.55        228.96        46.10 o                         
  -3   1  22          2.53          9.80        20.81 o                         
  -2   1  22        456.32        544.81        55.94 o                         
  -1   1  22        110.09         88.99        27.07 o                         
   0   1  22        423.65        503.90        53.84 o                         
  -5   2  22        164.92        187.87        28.33 o                         
  -4   2  22         90.44         78.82        55.44 o                         
  -3   2  22        167.76        203.16        61.66 o                         
  -2   2  22         72.00         45.10        45.79 o                         
  -1   2  22          8.89          2.14        19.07 o                         
   0   2  22        233.95        236.93        36.68 o                         
  -3   3  22        129.61        118.77        29.89 o                         
  -3   0  23        664.74        787.66        94.38 o                         
  -3   1  23         13.78         27.02        21.47 o                         
                                                                                
